# Supplementary material for: Evidence for the major role of PH4αEFB in the prolyl 4-hydroxylation of Drosophila collagen IV
Source: bioRxiv. 2025 Aug 7:2025.08.05.668786. Preprint. [Version 2] doi: 10.1101/2025.08.05.668786 (PMC12340787; doi:10.1101/2025.08.05.668786)
Supplement: Supplement 1 [file media-1.xlsx]

## Sheet: Sheet2
																																							21
		Hs_P4HA2 structure																																					N-terminal (N) domain
1	Hs_P4HA2	-	-	-	-	-	-	M	K	L	W	V	S	A	L	L	-	M	A	W	F	-	G	V	-	-	-	-	-	-	-	-	-	L	S	C	V	Q	A	E	F	F	T	S	I	G	H	M	T
2	Hs_PHD3	-	-	-	-	-	-	-	-	-	-	-	-	-	-	-	-	-	-	-	-	-	-	-	-	-	-	-	-	-	-	-	-	-	-	-	-	-	-	-	-	-	-	-	-	-	-	-	-
3	Dm_CG31371-PB	-	-	-	-	-	M	P	V	V	F	S	V	L	W	L	-	L	Q	L	F	L	L	V	-	-	-	-	-	-	-	-	-	E	S	V	A	G	A	N	F	A	R	G	E	E	Q	L	Q
4	Dm_CG31021-PB	-	-	-	-	-	-	-	-	-	-	-	-	-	-	-	-	-	-	-	-	-	-	-	-	-	-	-	-	-	-	-	-	-	-	-	-	-	-	-	-	-	-	-	-	-	-	-	-
5	Dm_PH4alphaSG2-PA	-	-	-	-	-	M	L	D	R	H	C	L	Y	I	G	-	I	F	Q	L	I	I	W	-	-	-	-	-	-	-	-	-	V	G	V	A	N	G	E	F	Y	S	S	V	D	S	M	Q
6	Dm_PH4alphaMP-PA	-	-	-	-	-	-	-	-	-	M	L	L	A	K	C	-	V	L	F	L	V	L	Q	-	-	-	-	-	-	-	-	-	V	L	S	C	H	G	E	F	F	S	S	T	S	G	L	A
7	Dm_PH4alphaNE1-PA	-	-	-	-	-	-	M	R	G	L	V	L	L	V	G	-	L	I	-	F	L	L	A	-	-	-	-	-	-	-	-	-	Q	G	S	L	A	S	D	Y	F	S	S	I	T	G	L	E
8	Dm_CG9698-PD	-	-	-	-	M	I	F	P	V	F	S	V	-	L	F	-	L	L	F	H	Q	A	I	-	-	-	-	-	-	-	-	-	P	S	V	S	G	V	E	F	F	S	S	I	H	E	M	T
9	Dm_PH4alphaSG1-PA	-	-	-	-	-	-	-	-	M	F	R	L	S	I	I	-	L	-	-	S	L	L	C	-	-	-	-	-	-	-	-	-	V	F	P	V	N	G	D	Y	Y	S	A	I	S	E	L	E
10	Dm_PH4alphaEFB-PA	-	-	-	-	-	M	A	A	D	W	R	L	M	L	L	-	L	G	I	L	L	L	V	-	-	-	-	-	-	-	-	-	G	G	P	A	N	G	E	V	Y	T	A	L	A	E	M	E
11	Dm_CG18231-PB	-	-	-	-	-	-	-	-	-	-	-	-	-	-	-	-	-	-	-	-	-	-	-	M	G	D	N	S	G	E	S	E	Y	V	E	N	N	-	S	V	Y	S	S	I	T	R	L	L
12	Dm_CG18233-PB	-	-	-	-	-	-	-	-	M	L	N	V	V	R	A	A	A	V	L	I	-	L	V	Q	S	I	H	S	T	D	P	N	D	F	L	N	R	K	Y	Y	S	S	S	V	L	G	L	V
13	Dm_CG32201-PB	-	-	M	R	K	Y	H	S	L	L	P	V	L	L	G	F	A	V	L	-	-	-	-	-	N	S	F	V	G	C	V	E	D	I	E	E	K	E	R	Y	S	S	S	T	V	G	L	L
14	Dm_CG32199-PB	-	-	-	-	-	-	-	-	-	-	-	-	-	-	-	-	-	-	-	-	-	-	-	-	-	-	-	-	-	-	-	-	-	-	-	-	-	M	I	Y	S	T	S	V	M	S	M	M
15	Dm_CG34345-PA	M	L	L	R	S	F	H	Y	I	L	-	-	-	L	N	W	I	L	L	F	L	F	T	V	C	K	A	K	K	A	E	N	D	V	V	Q	E	V	I	Y	S	N	S	I	R	A	L	S
16	Dm_CG11828-PD	-	-	-	-	-	-	-	-	-	-	-	-	-	-	-	-	-	-	-	-	-	-	-	-	-	-	-	-	-	-	-	-	-	-	-	-	-	-	-	-	-	-	-	-	-	-	M	A
17	Dm_CG18234-PC	-	-	-	-	-	-	-	-	-	-	-	-	-	-	-	M	F	I	I	L	S	I	C	-	L	I	S	L	G	P	P	I	G	L	C	E	I	T	N	S	A	M	S	I	A	G	M	K
18	Dm_CG31016-PB	-	-	-	-	-	-	-	-	M	S	S	V	V	L	F	-	-	-	A	V	S	F	I	-	L	V	L	S	W	I	A	E	G	Y	R	D	R	Q	N	Y	V	I	S	V	E	E	K	M
19	Dm_PH4alphaNE3-PA	-	-	-	-	-	-	-	-	-	-	-	-	-	-	-	-	-	-	-	-	-	-	M	-	F	C	K	V	E	S	T	L	N	W	E	S	R	Q	E	F	L	D	T	E	S	A	K	M
20	Dm_CG31524-PA	-	-	-	-	-	-	M	P	V	L	K	L	L	F	V	V	I	F	F	L	S	L	S	-	M	-	-	-	G	Q	I	E	-	-	A	T	Q	P	R	F	A	R	S	V	V	N	M	D
21	Dm_PH4alphaNE2-PA	-	-	-	-	-	-	M	L	F	W	R	L	V	L	L	G	M	L	Y	L	S	L	S	-	F	-	-	-	G	Q	L	R	E	N	N	A	Q	Q	R	F	A	R	S	V	V	N	M	D
22	Dm_CG15539-PA	-	-	-	-	-	-	-	-	-	-	-	-	-	-	-	-	-	-	-	-	-	-	-	-	-	-	-	-	-	-	-	-	-	-	-	-	-	-	-	-	-	-	-	-	-	-	-	-
23	Dm_CG15539-PB	-	-	-	-	-	-	-	-	-	M	P	K	L	L	I	S	L	A	I	L	Y	L	L	-	V	L	V	K	S	H	S	K	P	K	I	L	E	N	N	Y	A	I	S	I	Y	D	M	S
24	Dm_CG15539-PC	-	-	-	-	-	-	-	-	-	M	P	K	L	L	I	S	L	A	I	L	Y	L	L	-	V	L	V	K	S	H	S	K	P	K	I	L	E	N	N	Y	A	I	S	I	Y	D	M	S
25	Dm_CG15864-PB	-	-	-	-	-	-	M	Y	I	L	K	N	L	T	L	-	I	G	F	L	S	A	C	-	F	I	N	C	Q	G	F	V	K	S	N	P	K	K	S	Y	A	A	S	T	M	E	L	M
26	Dm_CG18749-PB	-	-	-	-	-	-	M	Y	I	L	K	K	L	T	F	-	I	G	F	L	S	A	C	-	F	I	N	C	Q	G	F	V	N	S	N	P	K	K	S	Y	A	A	S	T	M	E	L	M
27	Dm_CG31013-PA	-	-	-	-	-	M	G	Y	F	I	R	C	L	L	V	-	M	L	F	H	S	-	T	-	L	V	-	-	-	-	L	G	H	R	P	L	E	K	S	H	S	L	S	L	V	T	M	V
28	Dm_PH4alphaPV-PA	-	-	M	R	S	S	K	W	L	L	P	V	R	V	L	-	L	T	Y	Q	V	L	L	-	L	L	-	-	-	-	L	R	Q	A	K	G	E	E	S	H	C	T	S	V	A	G	M	V
29	Dm_CG4174-PD	-	-	-	-	-	M	L	F	H	F	V	V	V	T	A	C	L	G	F	Q	-	-	-	-	-	-	V	K	G	E	V	V	S	A	P	E	S	Y	D	F	A	I	S	S	E	S	Q	L
30	Dm_CG34041-PD	-	-	-	-	M	Y	Y	F	P	T	S	V	M	W	S	A	L	G	F	S	-	-	-	-	-	-	P	L	L	A	V	L	I	L	P	K	W	-	-	-	A	-	S	S	T	K	M	K
31	Dm_CG34041-PE	-	-	-	-	M	Y	Y	F	P	T	S	V	M	W	S	A	L	G	F	S	-	-	-	-	-	-	P	L	L	A	V	L	I	L	P	K	W	-	-	-	A	-	S	S	T	K	M	K
32	Dm_CG34041-PF	-	-	-	-	M	Y	Y	F	P	T	S	V	M	W	S	A	L	G	F	S	-	-	-	-	-	-	P	L	L	A	V	L	I	L	P	K	W	-	-	-	A	-	S	S	T	K	M	K
				Colour code of amino acid residues
				G	A	V	L	I	M	F	W
				P
				S	T	C	N	Q
				Y
				D	E
				H	K	R
[truncated: 702 more columns]
