# Supplementary material for: Evidence for the major role of PH4αEFB in the prolyl 4-hydroxylation of Drosophila collagen IV
Source: bioRxiv. 2025 Aug 7:2025.08.05.668786. Preprint. [Version 2] doi: 10.1101/2025.08.05.668786 (PMC12340787; doi:10.1101/2025.08.05.668786)
Supplement: Supplement 3 [file media-3.xlsx]

## Sheet: Fat_Body
No.	cell	Col4a1	vkg	PH4alphaEFB	CG11828	CG15539	CG15864	CG18231	CG18233	CG18234	CG18749	CG31013	CG31016	CG31021	CG31371	CG31524	CG32199	CG32201	CG34041	CG34345	CG4174	CG9698	PH4alphaMP	PH4alphaNE1	PH4alphaNE2	PH4alphaNE3	PH4alphaPV	PH4alphaSG1	PH4alphaSG2	orig.ident	nCount_RNA	nFeature_RNA	cells_merged	annotation
1	adult fat body_1	1.96127	1.91949	0.627337	0	0	0	0	0	0	0	0	0	0	0	0	0	0	0	0.0925404	0	0	0	0	0	0	0	0	0	adult fat body	4125.52	5620	TACAACGGTAGAGATT-6d9f44c6__FCA46_Female_fatbodyGFP_adult_3dcgGAL4LamGFPT_Jasper_sample1,GTCGTAACAAATCAAG-6d9f44c6__FCA46_Female_fatbodyGFP_adult_3dcgGAL4LamGFPT_Jasper_sample1,CTCACTGGTGGTAATA-6d9f44c6__FCA46_Female_fatbodyGFP_adult_3dcgGAL4LamGFPT_Jasper_sample1,GAGCTGCAGGCAATGC-6d9f44c6__FCA46_Female_fatbodyGFP_adult_3dcgGAL4LamGFPT_Jasper_sample1,CTGCCATCAAGGGTCA-6d9f44c6__FCA46_Female_fatbody…	adult fat body
2	adult fat body_2	1.94942	1.56138	0.223964	0	0	0.118239	0	0	0	0	0	0	0	0	0	0	0	0	0	0	0	0	0	0	0	0	0	0	adult fat body	3186.92	5891	GACCGTGGTCCTCCAT-a417df9a__FCA45_Male_fatbody_adult_3dcgGAL4LamGFP_Jasper_sample1,TGAGACTCAGCGTATT-a417df9a__FCA45_Male_fatbody_adult_3dcgGAL4LamGFP_Jasper_sample1,CGCCATTAGACACACG-a417df9a__FCA45_Male_fatbody_adult_3dcgGAL4LamGFP_Jasper_sample1,TTGGGTATCGTAACCA-a417df9a__FCA45_Male_fatbody_adult_3dcgGAL4LamGFP_Jasper_sample1,GCAACATTCCTCATAT-a417df9a__FCA45_Male_fatbody_adult_3dcgGAL4LamGFP_Jasp…	adult fat body
3	adult fat body_3	2.08023	1.6121	0.185706	0	0	0.0658089	0	0	0	0	0	0	0	0	0	0	0	0	0	0	0	0	0	0	0	0	0	0	adult fat body	5880.4	6050	CCTATCGAGGTAAGAG-6d9f44c6__FCA46_Female_fatbodyGFP_adult_3dcgGAL4LamGFPT_Jasper_sample1,CTCGAGGTCGACCAAT-6d9f44c6__FCA46_Female_fatbodyGFP_adult_3dcgGAL4LamGFPT_Jasper_sample1,GAGAAATAGAGTGTGC-6d9f44c6__FCA46_Female_fatbodyGFP_adult_3dcgGAL4LamGFPT_Jasper_sample1,TTCGGTCCATAGACTC-6d9f44c6__FCA46_Female_fatbodyGFP_adult_3dcgGAL4LamGFPT_Jasper_sample1,GATTTCTGTACACGCC-6d9f44c6__FCA46_Female_fatbody…	adult fat body
4	adult fat body_4	1.25667	1.05962	0.890519	0	0	0	0.0859709	0	0	0	0	0	0	0	0	0	0	0	0	0	0	0	0	0	0	0	0	0	adult fat body	4455.6	6264	AGCGCCACAACTCCCT-a417df9a__FCA45_Male_fatbody_adult_3dcgGAL4LamGFP_Jasper_sample1,GTTGTGATCGTGCAGC-a417df9a__FCA45_Male_fatbody_adult_3dcgGAL4LamGFP_Jasper_sample1,ATTACTCGTGATGAAT-a417df9a__FCA45_Male_fatbody_adult_3dcgGAL4LamGFP_Jasper_sample1,GTGAGGAGTGCCGTTG-a417df9a__FCA45_Male_fatbody_adult_3dcgGAL4LamGFP_Jasper_sample1,CCTTTGGCATCCGTTC-a417df9a__FCA45_Male_fatbody_adult_3dcgGAL4LamGFP_Jasp…	adult fat body
5	adult fat body_5	2.18702	1.42634	0.233981	0	0	0	0	0	0	0	0.0842248	0	0	0	0	0	0	0	0	0	0	0	0	0	0	0	0	0	adult fat body	4552	6076	GTTCTATAGATAACAC-6d9f44c6__FCA46_Female_fatbodyGFP_adult_3dcgGAL4LamGFPT_Jasper_sample1,TTAGGCATCTGAGATC-6d9f44c6__FCA46_Female_fatbodyGFP_adult_3dcgGAL4LamGFPT_Jasper_sample1,CTACAGATCAAACGAA-6d9f44c6__FCA46_Female_fatbodyGFP_adult_3dcgGAL4LamGFPT_Jasper_sample1,AGGGCCTAGGAGAGGC-6d9f44c6__FCA46_Female_fatbodyGFP_adult_3dcgGAL4LamGFPT_Jasper_sample1,TCACGCTAGAAACACT-6d9f44c6__FCA46_Female_fatbody…	adult fat body
6	adult fat body_6	2.18676	1.62793	0.725317	0	0	0	0	0	0	0	0	0	0	0	0	0.0545573	0	0.0545573	0	0	0	0	0	0	0	0	0	0	adult fat body	7133.56	6917	TTACTGTTCAGGCGAA-a417df9a__FCA45_Male_fatbody_adult_3dcgGAL4LamGFP_Jasper_sample1,TTACGCCTCGCAATGT-a417df9a__FCA45_Male_fatbody_adult_3dcgGAL4LamGFP_Jasper_sample1,CAACGGCGTCAGGCAA-a417df9a__FCA45_Male_fatbody_adult_3dcgGAL4LamGFP_Jasper_sample1,GAAGGGTTCATCGACA-a417df9a__FCA45_Male_fatbody_adult_3dcgGAL4LamGFP_Jasper_sample1,ATCGCCTTCCTCTAGC-a417df9a__FCA45_Male_fatbody_adult_3dcgGAL4LamGFP_Jasp…	adult fat body
7	adult fat body_7	1.43381	1.0007	0.219732	0	0	0	0	0	0	0	0	0	0	0	0	0	0	0	0.219732	0	0	0	0	0	0	0	0	0	adult fat body	1627.72	4483	GGTAACTCATTCACCC-6d9f44c6__FCA46_Female_fatbodyGFP_adult_3dcgGAL4LamGFPT_Jasper_sample1,CATGCGGTCTCTCGAC-6d9f44c6__FCA46_Female_fatbodyGFP_adult_3dcgGAL4LamGFPT_Jasper_sample1,TCGCAGGTCCATTTCA-6d9f44c6__FCA46_Female_fatbodyGFP_adult_3dcgGAL4LamGFPT_Jasper_sample1,AACTTCTGTAGGGTAC-6d9f44c6__FCA46_Female_fatbodyGFP_adult_3dcgGAL4LamGFPT_Jasper_sample1,TTACGCCAGACGCAGT-6d9f44c6__FCA46_Female_fatbody…	adult fat body
8	adult fat body_8	1.63472	1.23603	0.627068	0	0	0.110003	0	0	0	0	0	0	0	0	0	0	0	0.0565135	0.0565135	0	0	0	0	0	0	0	0	0	adult fat body	6879.84	6928	TCATACTTCAGAGCAG-a417df9a__FCA45_Male_fatbody_adult_3dcgGAL4LamGFP_Jasper_sample1,TCCGGGACACACCTGG-a417df9a__FCA45_Male_fatbody_adult_3dcgGAL4LamGFP_Jasper_sample1,TTCGCTGTCTCTCGAC-a417df9a__FCA45_Male_fatbody_adult_3dcgGAL4LamGFP_Jasper_sample1,TCCTTTCGTATGGAGC-6d9f44c6__FCA46_Female_fatbodyGFP_adult_3dcgGAL4LamGFPT_Jasper_sample1,CTCCGATGTTTCGTAG-a417df9a__FCA45_Male_fatbody_adult_3dcgGAL4LamGF…	adult fat body
9	adult fat body_9	2.18034	2.01865	0.530303	0	0	0	0	0	0	0	0	0	0	0	0	0	0	0	0	0	0	0	0	0	0	0	0	0	adult fat body	5146.92	5822	ATCCCTGGTTGGAGGT-6d9f44c6__FCA46_Female_fatbodyGFP_adult_3dcgGAL4LamGFPT_Jasper_sample1,TTACCATGTTGGCCGT-6d9f44c6__FCA46_Female_fatbodyGFP_adult_3dcgGAL4LamGFPT_Jasper_sample1,CCTCTAGCACACACGC-6d9f44c6__FCA46_Female_fatbodyGFP_adult_3dcgGAL4LamGFPT_Jasper_sample1,CAGATACTCGTGAGAG-6d9f44c6__FCA46_Female_fatbodyGFP_adult_3dcgGAL4LamGFPT_Jasper_sample1,TTGCGTCTCAGTCAGT-6d9f44c6__FCA46_Female_fatbody…	adult fat body
10	adult fat body_10	2.13153	1.26308	0.0867117	0	0	0	0	0	0	0	0.0867117	0	0	0	0	0	0	0	0	0	0	0	0	0	0	0	0	0	adult fat body	4415.88	6066	CGAAGTTGTGTCTAAC-6d9f44c6__FCA46_Female_fatbodyGFP_adult_3dcgGAL4LamGFPT_Jasper_sample1,TCGCAGGAGCCTGGAA-6d9f44c6__FCA46_Female_fatbodyGFP_adult_3dcgGAL4LamGFPT_Jasper_sample1,CCAATGAGTATGAGCG-6d9f44c6__FCA46_Female_fatbodyGFP_adult_3dcgGAL4LamGFPT_Jasper_sample1,GAGGCCTTCGGTATGT-6d9f44c6__FCA46_Female_fatbodyGFP_adult_3dcgGAL4LamGFPT_Jasper_sample1,GTTCTATAGATAACAC-6d9f44c6__FCA46_Female_fatbody…	adult fat body
11	adult fat body_11	1.84373	1.28189	0	0	0	0	0	0	0	0	0	0	0	0	0	0	0	0	0	0	0	0	0	0	0	0	0	0	adult fat body	3533.8	5627	TTCACGCGTCCTTGTC-6d9f44c6__FCA46_Female_fatbodyGFP_adult_3dcgGAL4LamGFPT_Jasper_sample1,CGCAGGTAGGATTTAG-6d9f44c6__FCA46_Female_fatbodyGFP_adult_3dcgGAL4LamGFPT_Jasper_sample1,AATTCCTCAGATACTC-6d9f44c6__FCA46_Female_fatbodyGFP_adult_3dcgGAL4LamGFPT_Jasper_sample1,TACATTCTCGCCGATG-6d9f44c6__FCA46_Female_fatbodyGFP_adult_3dcgGAL4LamGFPT_Jasper_sample1,CATGGTAGTACAAGTA-6d9f44c6__FCA46_Female_fatbody…	adult fat body
12	adult fat body_12	1.45143	1.489	0.683481	0	0	0	0	0	0	0	0	0	0	0	0	0	0	0	0	0	0	0	0	0	0	0	0	0	adult fat body	2447.08	4520	GTGGAGACAGTCGCTG-6d9f44c6__FCA46_Female_fatbodyGFP_adult_3dcgGAL4LamGFPT_Jasper_sample1,TGGAGGACAGGGTTGA-6d9f44c6__FCA46_Female_fatbodyGFP_adult_3dcgGAL4LamGFPT_Jasper_sample1,TCGGGTGAGGCAGTCA-6d9f44c6__FCA46_Female_fatbodyGFP_adult_3dcgGAL4LamGFPT_Jasper_sample1,GGATCTACACCGCTAG-6d9f44c6__FCA46_Female_fatbodyGFP_adult_3dcgGAL4LamGFPT_Jasper_sample1,CGATGGCCAAGGGTCA-6d9f44c6__FCA46_Female_fatbody…	adult fat body
13	adult fat body_13	1.66741	0.824345	0.600541	0	0	0.0875127	0	0	0	0	0	0	0	0	0	0	0	0	0	0	0	0	0	0	0	0	0	0	adult fat body	4373.68	6694	TTAGTCTCACGTTGGC-a417df9a__FCA45_Male_fatbody_adult_3dcgGAL4LamGFP_Jasper_sample1,CTGCGAGAGTGTAGAT-a417df9a__FCA45_Male_fatbody_adult_3dcgGAL4LamGFP_Jasper_sample1,AGAGCCCCAAGCTGCC-a417df9a__FCA45_Male_fatbody_adult_3dcgGAL4LamGFP_Jasper_sample1,AATGAAGGTGGCATCC-a417df9a__FCA45_Male_fatbody_adult_3dcgGAL4LamGFP_Jasper_sample1,GGAACCCTCGGCAGTC-a417df9a__FCA45_Male_fatbody_adult_3dcgGAL4LamGFP_Jasp…	adult fat body
14	adult fat body_14	1.94422	1.54825	0.273965	0	0	0	0	0	0	0	0	0	0	0	0	0	0	0	0	0	0	0	0	0	0	0.0758421	0	0	adult fat body	5076.64	6099	ATCGGCGCAGTGGTGA-6d9f44c6__FCA46_Female_fatbodyGFP_adult_3dcgGAL4LamGFPT_Jasper_sample1,AGGCTGCTCAAACGAA-6d9f44c6__FCA46_Female_fatbodyGFP_adult_3dcgGAL4LamGFPT_Jasper_sample1,GGGACAATCGTGACTA-6d9f44c6__FCA46_Female_fatbodyGFP_adult_3dcgGAL4LamGFPT_Jasper_sample1,TAGGTACGTGGGACAT-6d9f44c6__FCA46_Female_fatbodyGFP_adult_3dcgGAL4LamGFPT_Jasper_sample1,CCACGAGAGATGACCG-6d9f44c6__FCA46_Female_fatbody…	adult fat body
15	adult fat body_15	0.966231	0.920973	1.09088	0.110008	0	0	0.110008	0	0	0	0	0	0	0	0	0	0	0.110008	0	0	0	0	0	0	0	0	0	0	adult fat body	3439.76	5393	GATAGCTTCCTCAGAA-a417df9a__FCA45_Male_fatbody_adult_3dcgGAL4LamGFP_Jasper_sample1,GCCAGCATCCGTGGCA-a417df9a__FCA45_Male_fatbody_adult_3dcgGAL4LamGFP_Jasper_sample1,ATTCACTTCGCAATGT-a417df9a__FCA45_Male_fatbody_adult_3dcgGAL4LamGFP_Jasper_sample1,TTACAGGTCCCAATAG-a417df9a__FCA45_Male_fatbody_adult_3dcgGAL4LamGFP_Jasper_sample1,GTTACAGTCGAAGCCC-a417df9a__FCA45_Male_fatbody_adult_3dcgGAL4LamGFP_Jasp…	adult fat body
16	adult fat body_16	1.31501	0.646195	0.434997	0	0	0	0	0	0	0	0	0	0	0.166914	0	0	0	0	0	0	0	0	0	0	0	0	0	0	adult fat body	2202	5178	TTAATCCTCGAAGAAT-6d9f44c6__FCA46_Female_fatbodyGFP_adult_3dcgGAL4LamGFPT_Jasper_sample1,CAATCGAAGTACAACA-6d9f44c6__FCA46_Female_fatbodyGFP_adult_3dcgGAL4LamGFPT_Jasper_sample1,ACGTAACAGGGCCCTT-6d9f44c6__FCA46_Female_fatbodyGFP_adult_3dcgGAL4LamGFPT_Jasper_sample1,GAGTCTATCGCACGGT-6d9f44c6__FCA46_Female_fatbodyGFP_adult_3dcgGAL4LamGFPT_Jasper_sample1,GGCTTGGAGGTAGATT-6d9f44c6__FCA46_Female_fatbody…	adult fat body
17	adult fat body_17	2.18936	1.94391	0.38284	0	0	0	0	0	0	0	0	0	0	0	0	0	0	0	0	0	0	0	0	0	0	0	0	0	adult fat body	5145.32	6192	AAAGTCCAGACATATG-6d9f44c6__FCA46_Female_fatbodyGFP_adult_3dcgGAL4LamGFPT_Jasper_sample1,AACTTCTGTTCATCTT-6d9f44c6__FCA46_Female_fatbodyGFP_adult_3dcgGAL4LamGFPT_Jasper_sample1,GCGTGCAGTAGTTCCA-6d9f44c6__FCA46_Female_fatbodyGFP_adult_3dcgGAL4LamGFPT_Jasper_sample1,TAGATCGTCCGGACGT-6d9f44c6__FCA46_Female_fatbodyGFP_adult_3dcgGAL4LamGFPT_Jasper_sample1,CTACCTGAGTAGGTTA-6d9f44c6__FCA46_Female_fatbody…	adult fat body
18	adult fat body_18	2.12591	1.75365	0.360571	0	0	0.0832649	0	0	0	0	0	0	0	0	0	0	0	0	0	0	0	0	0	0	0	0	0	0	adult fat body	4606.72	5994	AGGCATTGTACGACAG-6d9f44c6__FCA46_Female_fatbodyGFP_adult_3dcgGAL4LamGFPT_Jasper_sample1,CTGCCATCAAGAGCTG-6d9f44c6__FCA46_Female_fatbodyGFP_adult_3dcgGAL4LamGFPT_Jasper_sample1,TGCGGCAGTCGTGGAA-6d9f44c6__FCA46_Female_fatbodyGFP_adult_3dcgGAL4LamGFPT_Jasper_sample1,TTCAATCAGAAGCTGC-6d9f44c6__FCA46_Female_fatbodyGFP_adult_3dcgGAL4LamGFPT_Jasper_sample1,TTACCATTCCGAAATC-6d9f44c6__FCA46_Female_fatbody…	adult fat body
19	adult fat body_19	1.56093	1.20645	0.51224	0	0	0	0	0	0	0	0	0	0	0	0	0	0	0	0	0	0	0	0	0	0	0	0	0	adult fat body	4783.08	6717	GAAGAATGTGGTAACG-a417df9a__FCA45_Male_fatbody_adult_3dcgGAL4LamGFP_Jasper_sample1,CATGCGGTCCGTGGCA-a417df9a__FCA45_Male_fatbody_adult_3dcgGAL4LamGFP_Jasper_sample1,CTAACCCAGAGCTGAC-a417df9a__FCA45_Male_fatbody_adult_3dcgGAL4LamGFP_Jasper_sample1,CTGCCATGTTCAAACC-a417df9a__FCA45_Male_fatbody_adult_3dcgGAL4LamGFP_Jasper_sample1,GCACGTGCAAAGACGC-a417df9a__FCA45_Male_fatbody_adult_3dcgGAL4LamGFP_Jasp…	adult fat body
20	adult fat body_20	2.48414	1.06033	0.200519	0	0	0	0	0	0	0	0	0	0	0	0	0	0	0	0.105277	0	0	0	0	0	0	0	0	0	adult fat body	3603	5723	CTAGGTACACCCTAGG-a417df9a__FCA45_Male_fatbody_adult_3dcgGAL4LamGFP_Jasper_sample1,ACGATCATCGTCACCT-a417df9a__FCA45_Male_fatbody_adult_3dcgGAL4LamGFP_Jasper_sample1,CGTAGTACAACCGCTG-a417df9a__FCA45_Male_fatbody_adult_3dcgGAL4LamGFP_Jasper_sample1,TCCCACATCTTGGGCG-a417df9a__FCA45_Male_fatbody_adult_3dcgGAL4LamGFP_Jasper_sample1,AAGATAGCACATTCTT-a417df9a__FCA45_Male_fatbody_adult_3dcgGAL4LamGFP_Jasp…	adult fat body
21	adult fat body_21	1.87384	1.51614	0.254774	0	0	0	0	0	0	0	0	0	0	0	0	0	0	0	0	0	0	0	0	0	0	0	0	0	adult fat body	5514	5917	CTATAGGGTATGCAAA-6d9f44c6__FCA46_Female_fatbodyGFP_adult_3dcgGAL4LamGFPT_Jasper_sample1,GAAACCTAGCGACATG-6d9f44c6__FCA46_Female_fatbodyGFP_adult_3dcgGAL4LamGFPT_Jasper_sample1,ATCGCCTAGCGTACAG-6d9f44c6__FCA46_Female_fatbodyGFP_adult_3dcgGAL4LamGFPT_Jasper_sample1,TGGAGAGAGAAGTCAT-6d9f44c6__FCA46_Female_fatbodyGFP_adult_3dcgGAL4LamGFPT_Jasper_sample1,CCATAAGCAAAGGATT-6d9f44c6__FCA46_Female_fatbody…	adult fat body
22	adult fat body_22	1.5925	0.835229	0.62606	0	0	0.07001	0	0.07001	0	0	0	0	0	0	0	0	0	0	0	0	0	0	0	0	0	0	0	0	adult fat body	5515.8	6760	AGAACCTAGGGTACAC-a417df9a__FCA45_Male_fatbody_adult_3dcgGAL4LamGFP_Jasper_sample1,AGTACTGGTGTCCAAT-a417df9a__FCA45_Male_fatbody_adult_3dcgGAL4LamGFP_Jasper_sample1,CACTTCGAGATGCTGG-a417df9a__FCA45_Male_fatbody_adult_3dcgGAL4LamGFP_Jasper_sample1,GAGACTTGTGTATTCG-a417df9a__FCA45_Male_fatbody_adult_3dcgGAL4LamGFP_Jasper_sample1,TCATTCAAGTATGTAG-a417df9a__FCA45_Male_fatbody_adult_3dcgGAL4LamGFP_Jasp…	adult fat body
23	adult fat body_23	1.48967	1.06316	0.304103	0	0	0	0	0	0	0	0	0	0	0	0	0	0	0	0	0	0	0	0	0	0	0	0	0	adult fat body	3376.4	5420	GTGGCGTTCTATACGG-a417df9a__FCA45_Male_fatbody_adult_3dcgGAL4LamGFP_Jasper_sample1,TGAATGCCAGCCCACA-a417df9a__FCA45_Male_fatbody_adult_3dcgGAL4LamGFP_Jasper_sample1,TCCGGGACACACCTGG-a417df9a__FCA45_Male_fatbody_adult_3dcgGAL4LamGFP_Jasper_sample1,CGAGAAGCAGTAACAA-a417df9a__FCA45_Male_fatbody_adult_3dcgGAL4LamGFP_Jasper_sample1,GTTGCGGAGTTACTCG-a417df9a__FCA45_Male_fatbody_adult_3dcgGAL4LamGFP_Jasp…	adult fat body
24	adult fat body_24	1.82111	1.31024	0.693362	0	0	0.111271	0	0	0	0	0	0	0.0571823	0	0	0	0	0	0	0	0	0	0	0	0	0	0	0	adult fat body	6797.08	6716	GACCAATGTACTGTTG-a417df9a__FCA45_Male_fatbody_adult_3dcgGAL4LamGFP_Jasper_sample1,CTCAAGAGTTTGCCGG-a417df9a__FCA45_Male_fatbody_adult_3dcgGAL4LamGFP_Jasper_sample1,AAAGTGACACAACGTT-a417df9a__FCA45_Male_fatbody_adult_3dcgGAL4LamGFP_Jasper_sample1,AATGGCTCACATTCTT-a417df9a__FCA45_Male_fatbody_adult_3dcgGAL4LamGFP_Jasper_sample1,CCTTTGGCATCCGTTC-a417df9a__FCA45_Male_fatbody_adult_3dcgGAL4LamGFP_Jasp…	adult fat body
25	adult fat body_25	1.61375	1.18751	0.85038	0	0	0.125799	0	0	0	0	0	0	0	0	0	0	0	0	0	0	0	0	0	0	0	0	0.125799	0	adult fat body	2983.88	5267	CACTTCGAGAGGTCAC-6d9f44c6__FCA46_Female_fatbodyGFP_adult_3dcgGAL4LamGFPT_Jasper_sample1,TCACGGGTCGTAGGGA-6d9f44c6__FCA46_Female_fatbodyGFP_adult_3dcgGAL4LamGFPT_Jasper_sample1,AACACACGTATGATCC-6d9f44c6__FCA46_Female_fatbodyGFP_adult_3dcgGAL4LamGFPT_Jasper_sample1,CATGCCTCAAGTACCT-6d9f44c6__FCA46_Female_fatbodyGFP_adult_3dcgGAL4LamGFPT_Jasper_sample1,GGGAGATGTGCAGGAT-6d9f44c6__FCA46_Female_fatbody…	adult fat body
26	adult fat body_26	1.65528	1.05849	0.710549	0	0	0.0899329	0	0	0	0	0	0	0	0	0	0	0	0	0	0	0	0	0	0	0	0	0	0	adult fat body	4250.76	5625	GTAATGCAGGTCATTC-6d9f44c6__FCA46_Female_fatbodyGFP_adult_3dcgGAL4LamGFPT_Jasper_sample1,ATAGACCAGTATCCTG-6d9f44c6__FCA46_Female_fatbodyGFP_adult_3dcgGAL4LamGFPT_Jasper_sample1,TGATGCAGTGGTTCTA-6d9f44c6__FCA46_Female_fatbodyGFP_adult_3dcgGAL4LamGFPT_Jasper_sample1,CGGGTGTGTCTGTGTA-6d9f44c6__FCA46_Female_fatbodyGFP_adult_3dcgGAL4LamGFPT_Jasper_sample1,ATCCCTGAGGACATCG-6d9f44c6__FCA46_Female_fatbody…	adult fat body
27	adult fat body_27	1.11185	0.850387	0.59663	0	0.0566496	0.0566496	0	0	0	0	0	0	0	0	0	0	0	0.0566496	0.0566496	0	0	0	0	0	0	0	0	0	adult fat body	6862.84	6768	TGTTGAGTCGGACTTA-a417df9a__FCA45_Male_fatbody_adult_3dcgGAL4LamGFP_Jasper_sample1,TTACCGCAGATTAGTG-a417df9a__FCA45_Male_fatbody_adult_3dcgGAL4LamGFP_Jasper_sample1,AGGGTCCGTCCCGGTA-a417df9a__FCA45_Male_fatbody_adult_3dcgGAL4LamGFP_Jasper_sample1,GTAGAAAAGGAGCAAA-a417df9a__FCA45_Male_fatbody_adult_3dcgGAL4LamGFP_Jasper_sample1,GTTACCCAGGTTACAA-a417df9a__FCA45_Male_fatbody_adult_3dcgGAL4LamGFP_Jasp…	adult fat body
28	adult fat body_28	1.84519	1.80947	0.575031	0	0	0.0540272	0	0	0	0	0	0	0	0	0	0	0	0	0	0	0	0	0	0	0	0	0	0	adult fat body	7205.48	6018	TGGATCATCTCTTCAA-6d9f44c6__FCA46_Female_fatbodyGFP_adult_3dcgGAL4LamGFPT_Jasper_sample1,GGGATCCTCGGCATTA-6d9f44c6__FCA46_Female_fatbodyGFP_adult_3dcgGAL4LamGFPT_Jasper_sample1,AGACAAAAGGATCACG-6d9f44c6__FCA46_Female_fatbodyGFP_adult_3dcgGAL4LamGFPT_Jasper_sample1,TCGAACAAGGTAAGGA-6d9f44c6__FCA46_Female_fatbodyGFP_adult_3dcgGAL4LamGFPT_Jasper_sample1,GAAGAATCATGTCAGT-6d9f44c6__FCA46_Female_fatbody…	adult fat body
29	adult fat body_29	2.28756	2.24252	0.624725	0	0	0.0832129	0	0	0	0	0	0	0	0	0	0	0	0	0	0	0	0	0	0	0	0	0	0	adult fat body	4609.72	6739	TTCGGTCAGGTAAGTT-a417df9a__FCA45_Male_fatbody_adult_3dcgGAL4LamGFP_Jasper_sample1,CAGCAGCTCGCCAGTG-a417df9a__FCA45_Male_fatbody_adult_3dcgGAL4LamGFP_Jasper_sample1,AGGGTGATCTACACAG-a417df9a__FCA45_Male_fatbody_adult_3dcgGAL4LamGFP_Jasper_sample1,ATCGTCCTCATTGCGA-a417df9a__FCA45_Male_fatbody_adult_3dcgGAL4LamGFP_Jasper_sample1,ATACCGAAGGACTAAT-a417df9a__FCA45_Male_fatbody_adult_3dcgGAL4LamGFP_Jasp…	adult fat body
30	adult fat body_30	1.3824	1.01833	0.199728	0	0	0	0	0	0	0	0	0	0	0	0	0	0	0	0	0	0	0	0	0	0	0	0	0	adult fat body	3618.76	5763	TCATTCAGTGGTCTAT-a417df9a__FCA45_Male_fatbody_adult_3dcgGAL4LamGFP_Jasper_sample1,TGATTTCCACTCACTC-a417df9a__FCA45_Male_fatbody_adult_3dcgGAL4LamGFP_Jasper_sample1,CATACTTTCGTTTACT-a417df9a__FCA45_Male_fatbody_adult_3dcgGAL4LamGFP_Jasper_sample1,TAATTCCAGTGAGTGC-a417df9a__FCA45_Male_fatbody_adult_3dcgGAL4LamGFP_Jasper_sample1,CATCGTCAGGTACAAT-a417df9a__FCA45_Male_fatbody_adult_3dcgGAL4LamGFP_Jasp…	adult fat body
31	adult fat body_31	1.84182	1.50565	0.56434	0	0	0	0	0	0	0	0	0	0	0	0	0	0	0	0	0	0	0	0	0	0	0	0	0	adult fat body	4220.04	5733	GTGGAGAGTTGTTGCA-6d9f44c6__FCA46_Female_fatbodyGFP_adult_3dcgGAL4LamGFPT_Jasper_sample1,TCACGGGTCGTAGGGA-6d9f44c6__FCA46_Female_fatbodyGFP_adult_3dcgGAL4LamGFPT_Jasper_sample1,CGCATGGTCCAAGCAT-6d9f44c6__FCA46_Female_fatbodyGFP_adult_3dcgGAL4LamGFPT_Jasper_sample1,ACACGCGGTTTCTATC-6d9f44c6__FCA46_Female_fatbodyGFP_adult_3dcgGAL4LamGFPT_Jasper_sample1,GAGTTACAGGTACATA-6d9f44c6__FCA46_Female_fatbody…	adult fat body
32	adult fat body_32	2.26398	1.6855	0.516516	0	0	0	0	0	0	0	0	0	0	0	0	0	0	0	0	0	0	0	0	0	0	0	0	0	adult fat body	2366.24	5457	GATCAGTTCCCGATCT-a417df9a__FCA45_Male_fatbody_adult_3dcgGAL4LamGFP_Jasper_sample1,ATTTACCCATAATCGC-a417df9a__FCA45_Male_fatbody_adult_3dcgGAL4LamGFP_Jasper_sample1,GTCACGGGTAGCTGCC-a417df9a__FCA45_Male_fatbody_adult_3dcgGAL4LamGFP_Jasper_sample1,GTAGTACTCCTACCAC-a417df9a__FCA45_Male_fatbody_adult_3dcgGAL4LamGFP_Jasper_sample1,GCTTGGGCAGCAGTTT-a417df9a__FCA45_Male_fatbody_adult_3dcgGAL4LamGFP_Jasp…	adult fat body
33	adult fat body_33	1.4628	1.18486	0.837138	0	0	0	0	0	0	0	0	0	0	0	0	0	0	0	0	0	0	0	0	0.0837127	0	0	0	0	adult fat body	4581.04	6438	AGGCATTCATCGCTCT-a417df9a__FCA45_Male_fatbody_adult_3dcgGAL4LamGFP_Jasper_sample1,TTGGTTTCACATTACG-a417df9a__FCA45_Male_fatbody_adult_3dcgGAL4LamGFP_Jasper_sample1,GTCATTTAGACCATAA-a417df9a__FCA45_Male_fatbody_adult_3dcgGAL4LamGFP_Jasper_sample1,GTCTTTAAGAGCTTTC-a417df9a__FCA45_Male_fatbody_adult_3dcgGAL4LamGFP_Jasper_sample1,TAGGTTGAGGTGCTTT-a417df9a__FCA45_Male_fatbody_adult_3dcgGAL4LamGFP_Jasp…	adult fat body
34	adult fat body_34	1.38826	1.29695	0.60944	0	0	0	0	0	0	0	0	0	0	0	0	0	0	0	0	0	0	0	0	0	0	0	0	0	adult fat body	5718.36	6258	GGGACAATCCCAACTC-6d9f44c6__FCA46_Female_fatbodyGFP_adult_3dcgGAL4LamGFPT_Jasper_sample1,ATCGGCGGTGTTCAGT-6d9f44c6__FCA46_Female_fatbodyGFP_adult_3dcgGAL4LamGFPT_Jasper_sample1,TACTGCCGTAGGCAAC-6d9f44c6__FCA46_Female_fatbodyGFP_adult_3dcgGAL4LamGFPT_Jasper_sample1,GGGACTCCAGAGACTG-6d9f44c6__FCA46_Female_fatbodyGFP_adult_3dcgGAL4LamGFPT_Jasper_sample1,CGTGATATCTGAGCAT-6d9f44c6__FCA46_Female_fatbody…	adult fat body
35	adult fat body_35	2.19228	1.66464	0.568127	0	0	0	0	0	0	0	0	0	0	0	0	0	0	0	0	0	0	0	0	0	0	0	0	0	adult fat body	2614.52	4875	GTTGTAGAGACTTCAC-6d9f44c6__FCA46_Female_fatbodyGFP_adult_3dcgGAL4LamGFPT_Jasper_sample1,TCTCTGGGTTAAGCAA-6d9f44c6__FCA46_Female_fatbodyGFP_adult_3dcgGAL4LamGFPT_Jasper_sample1,TGGTTAGCAGGATTCT-6d9f44c6__FCA46_Female_fatbodyGFP_adult_3dcgGAL4LamGFPT_Jasper_sample1,AGTCACATCGCAGTCG-6d9f44c6__FCA46_Female_fatbodyGFP_adult_3dcgGAL4LamGFPT_Jasper_sample1,CCTCCTCGTAAGCGGT-6d9f44c6__FCA46_Female_fatbody…	adult fat body
36	adult fat body_36	1.65262	1.02266	0.506501	0	0	0	0	0	0	0	0	0	0	0	0	0	0	0	0	0	0	0	0	0	0	0	0	0	adult fat body	6065.44	7028	ACATCCCAGCCAAGCA-a417df9a__FCA45_Male_fatbody_adult_3dcgGAL4LamGFP_Jasper_sample1,GCACGTGCAAAGACGC-a417df9a__FCA45_Male_fatbody_adult_3dcgGAL4LamGFP_Jasper_sample1,TATATCCCAGTGAGCA-a417df9a__FCA45_Male_fatbody_adult_3dcgGAL4LamGFP_Jasper_sample1,CTCCCAAGTCCCGGTA-a417df9a__FCA45_Male_fatbody_adult_3dcgGAL4LamGFP_Jasper_sample1,TCATGCCTCAACTGAC-a417df9a__FCA45_Male_fatbody_adult_3dcgGAL4LamGFP_Jasp…	adult fat body
37	adult fat body_37	1.18999	0.94482	0	0	0	0.133605	0	0	0	0	0	0	0	0	0	0	0	0.133605	0	0	0	0	0	0	0	0	0	0	adult fat body	2798.36	6537	TACCTGCTCTCGTGAA-6d9f44c6__FCA46_Female_fatbodyGFP_adult_3dcgGAL4LamGFPT_Jasper_sample1,CGGAGAATCTCCCATG-a417df9a__FCA45_Male_fatbody_adult_3dcgGAL4LamGFP_Jasper_sample1,AATAGAGAGTTAGAAC-a417df9a__FCA45_Male_fatbody_adult_3dcgGAL4LamGFP_Jasper_sample1,GACCCTTAGGAGAATG-a417df9a__FCA45_Male_fatbody_adult_3dcgGAL4LamGFP_Jasper_sample1,GTGCTTCGTACTCGAT-a417df9a__FCA45_Male_fatbody_adult_3dcgGAL4LamGF…	adult fat body
38	adult fat body_38	1.94875	1.05821	0.447481	0	0	0	0	0	0	0	0	0	0	0	0	0	0	0	0	0	0	0	0	0	0	0	0	0	adult fat body	2126.28	4224	AATGGAATCGAGCCTG-6d9f44c6__FCA46_Female_fatbodyGFP_adult_3dcgGAL4LamGFPT_Jasper_sample1,AGGGTTTGTCGGCCTA-6d9f44c6__FCA46_Female_fatbodyGFP_adult_3dcgGAL4LamGFPT_Jasper_sample1,GTGGGAACATGATCTG-6d9f44c6__FCA46_Female_fatbodyGFP_adult_3dcgGAL4LamGFPT_Jasper_sample1,GAAGCCCGTACAGGTG-6d9f44c6__FCA46_Female_fatbodyGFP_adult_3dcgGAL4LamGFPT_Jasper_sample1,CAGTTCCTCGGCTTCT-6d9f44c6__FCA46_Female_fatbody…	adult fat body
39	adult fat body_39	1.3848	1.22237	0.261905	0	0	0	0	0	0	0	0	0	0	0	0	0	0	0	0	0	0	0	0	0	0	0	0	0	adult fat body	6679.96	5752	CACAGGCAGACCATGG-6d9f44c6__FCA46_Female_fatbodyGFP_adult_3dcgGAL4LamGFPT_Jasper_sample1,GCGGAAAGTATGCGGA-6d9f44c6__FCA46_Female_fatbodyGFP_adult_3dcgGAL4LamGFPT_Jasper_sample1,AGGTTGTTCGCGCCAA-6d9f44c6__FCA46_Female_fatbodyGFP_adult_3dcgGAL4LamGFPT_Jasper_sample1,GTCGCGACACTTGGGC-6d9f44c6__FCA46_Female_fatbodyGFP_adult_3dcgGAL4LamGFPT_Jasper_sample1,CAACCTCCAGGTGACA-6d9f44c6__FCA46_Female_fatbody…	adult fat body
40	adult fat body_40	1.69061	1.39966	0.552234	0	0	0	0	0	0	0	0	0	0	0	0	0	0	0	0.100121	0	0	0	0	0	0	0	0	0	adult fat body	3798.52	5112	CTACGGGAGGGCTAAC-6d9f44c6__FCA46_Female_fatbodyGFP_adult_3dcgGAL4LamGFPT_Jasper_sample1,GAATCACCACGAAAGC-6d9f44c6__FCA46_Female_fatbodyGFP_adult_3dcgGAL4LamGFPT_Jasper_sample1,AGACAGGTCAGCCTTC-6d9f44c6__FCA46_Female_fatbodyGFP_adult_3dcgGAL4LamGFPT_Jasper_sample1,CGGGTGTGTCCCGTGA-6d9f44c6__FCA46_Female_fatbodyGFP_adult_3dcgGAL4LamGFPT_Jasper_sample1,TGTTCCGAGCAAGTCG-6d9f44c6__FCA46_Female_fatbody…	adult fat body
41	adult fat body_41	2.31515	1.8629	0.0804078	0	0	0	0	0	0	0	0	0	0	0	0	0	0	0	0	0	0	0	0	0	0	0	0	0	adult fat body	4777.32	6145	TATTCCAGTTCTAAGC-6d9f44c6__FCA46_Female_fatbodyGFP_adult_3dcgGAL4LamGFPT_Jasper_sample1,CTTGATTGTTAGAAAC-6d9f44c6__FCA46_Female_fatbodyGFP_adult_3dcgGAL4LamGFPT_Jasper_sample1,GAGCTGCTCAATCAGC-6d9f44c6__FCA46_Female_fatbodyGFP_adult_3dcgGAL4LamGFPT_Jasper_sample1,CCCGAAGTCGGTCGAC-6d9f44c6__FCA46_Female_fatbodyGFP_adult_3dcgGAL4LamGFPT_Jasper_sample1,ATCCGTCTCTATGCCC-6d9f44c6__FCA46_Female_fatbody…	adult fat body
42	adult fat body_42	0.668735	0.886923	0.668735	0	0	0.0657721	0.0657721	0	0	0	0	0	0	0	0	0	0	0.0657721	0	0	0	0	0	0	0	0	0.0657721	0	adult fat body	5883.8	6318	CTTGAGAGTACTGCGC-a417df9a__FCA45_Male_fatbody_adult_3dcgGAL4LamGFP_Jasper_sample1,ATCGGATTCCTTGAAG-a417df9a__FCA45_Male_fatbody_adult_3dcgGAL4LamGFP_Jasper_sample1,CCGTTCAGTTACGATC-a417df9a__FCA45_Male_fatbody_adult_3dcgGAL4LamGFP_Jasper_sample1,CATCGTCGTTAGGAGC-a417df9a__FCA45_Male_fatbody_adult_3dcgGAL4LamGFP_Jasper_sample1,TTCGCTGTCCCTATTA-a417df9a__FCA45_Male_fatbody_adult_3dcgGAL4LamGFP_Jasp…	adult fat body
43	adult fat body_43	2.39955	1.45756	0.33322	0.123825	0	0.123825	0	0	0	0	0	0	0	0	0	0	0	0	0.123825	0	0	0	0	0	0	0	0	0	adult fat body	3034.48	5471	TTTAGTCGTGTTTGCA-6d9f44c6__FCA46_Female_fatbodyGFP_adult_3dcgGAL4LamGFPT_Jasper_sample1,GGAATCTCAGACAATA-6d9f44c6__FCA46_Female_fatbodyGFP_adult_3dcgGAL4LamGFPT_Jasper_sample1,CGAAGGACATTGACCA-6d9f44c6__FCA46_Female_fatbodyGFP_adult_3dcgGAL4LamGFPT_Jasper_sample1,TCATTCAGTGGATTTC-6d9f44c6__FCA46_Female_fatbodyGFP_adult_3dcgGAL4LamGFPT_Jasper_sample1,CATCGGGTCGTTGTTT-6d9f44c6__FCA46_Female_fatbody…	adult fat body
44	adult fat body_44	2.06616	1.98039	0.758725	0	0	0.0779891	0	0	0	0	0	0	0	0	0	0	0	0	0	0	0	0	0	0	0	0	0	0	adult fat body	4931.52	5708	CTCCATGAGAAACTGT-6d9f44c6__FCA46_Female_fatbodyGFP_adult_3dcgGAL4LamGFPT_Jasper_sample1,CATTCATCAAGCTCTA-6d9f44c6__FCA46_Female_fatbodyGFP_adult_3dcgGAL4LamGFPT_Jasper_sample1,TCCCATGCAGCTTCCT-6d9f44c6__FCA46_Female_fatbodyGFP_adult_3dcgGAL4LamGFPT_Jasper_sample1,CAACCAAGTCAAGTTC-6d9f44c6__FCA46_Female_fatbodyGFP_adult_3dcgGAL4LamGFPT_Jasper_sample1,TTACAGGCACGTATAC-6d9f44c6__FCA46_Female_fatbody…	adult fat body
45	adult fat body_45	2.07778	1.70473	0	0	0	0	0	0	0	0	0	0	0	0	0	0	0	0	0	0	0	0	0	0	0	0.111916	0	0	adult fat body	3377.84	5574	GATTCGAAGAAATTGC-6d9f44c6__FCA46_Female_fatbodyGFP_adult_3dcgGAL4LamGFPT_Jasper_sample1,GTATTTCGTGAGCTCC-6d9f44c6__FCA46_Female_fatbodyGFP_adult_3dcgGAL4LamGFPT_Jasper_sample1,TAGATCGAGCCACCGT-6d9f44c6__FCA46_Female_fatbodyGFP_adult_3dcgGAL4LamGFPT_Jasper_sample1,CCCTCTCCATCCGAAT-6d9f44c6__FCA46_Female_fatbodyGFP_adult_3dcgGAL4LamGFPT_Jasper_sample1,TGGGAAGAGCCTTTGA-6d9f44c6__FCA46_Female_fatbody…	adult fat body
46	adult fat body_46	2.50624	1.51079	0.251724	0	0	0.0911319	0	0	0	0	0	0	0	0	0	0	0	0	0	0	0	0	0	0	0	0	0	0	adult fat body	4192.28	6006	ACTGCAAGTCAGATTC-6d9f44c6__FCA46_Female_fatbodyGFP_adult_3dcgGAL4LamGFPT_Jasper_sample1,GGGATCCCAATTCTCT-6d9f44c6__FCA46_Female_fatbodyGFP_adult_3dcgGAL4LamGFPT_Jasper_sample1,GAACACTGTACGTACT-6d9f44c6__FCA46_Female_fatbodyGFP_adult_3dcgGAL4LamGFPT_Jasper_sample1,AGCGTATAGCCGTAAG-6d9f44c6__FCA46_Female_fatbodyGFP_adult_3dcgGAL4LamGFPT_Jasper_sample1,TACACCCCATAGACTC-6d9f44c6__FCA46_Female_fatbody…	adult fat body
47	adult fat body_47	1.90163	1.74874	0.274968	0	0	0	0	0	0	0	0	0	0	0	0	0	0	0	0.19144	0	0	0	0	0	0	0.100294	0	0	adult fat body	3791.6	5484	ATCACAGGTACCCGAC-6d9f44c6__FCA46_Female_fatbodyGFP_adult_3dcgGAL4LamGFPT_Jasper_sample1,GGTCACGGTATCGTGT-6d9f44c6__FCA46_Female_fatbodyGFP_adult_3dcgGAL4LamGFPT_Jasper_sample1,ATTCCATCAGCGTTGC-6d9f44c6__FCA46_Female_fatbodyGFP_adult_3dcgGAL4LamGFPT_Jasper_sample1,AAAGTCCAGTTGCGCC-6d9f44c6__FCA46_Female_fatbodyGFP_adult_3dcgGAL4LamGFPT_Jasper_sample1,CCCGAAGCATGTCAGT-6d9f44c6__FCA46_Female_fatbody…	adult fat body
48	adult fat body_48	2.15773	1.77397	0.439195	0	0	0.0666602	0	0	0	0	0	0	0	0	0	0	0	0	0	0	0	0	0	0	0	0	0	0	adult fat body	5802.8	6283	CGAGAAGGTTCCAAAC-6d9f44c6__FCA46_Female_fatbodyGFP_adult_3dcgGAL4LamGFPT_Jasper_sample1,CCTGCATGTTGATGTC-6d9f44c6__FCA46_Female_fatbodyGFP_adult_3dcgGAL4LamGFPT_Jasper_sample1,AGCCACGGTCAAATCC-6d9f44c6__FCA46_Female_fatbodyGFP_adult_3dcgGAL4LamGFPT_Jasper_sample1,TATCTGTTCCGCAGTG-6d9f44c6__FCA46_Female_fatbodyGFP_adult_3dcgGAL4LamGFPT_Jasper_sample1,ACAACCAGTATCATGC-6d9f44c6__FCA46_Female_fatbody…	adult fat body
49	adult fat body_49	1.41851	1.41851	0.578154	0	0	0	0	0	0	0	0	0	0	0	0	0	0	0	0	0	0	0	0	0	0	0	0	0	adult fat body	3577.16	5360	AGCGCCAGTTATTCTC-6d9f44c6__FCA46_Female_fatbodyGFP_adult_3dcgGAL4LamGFPT_Jasper_sample1,TTTGGAGGTACGATGG-6d9f44c6__FCA46_Female_fatbodyGFP_adult_3dcgGAL4LamGFPT_Jasper_sample1,TTACTGTAGGATATGT-6d9f44c6__FCA46_Female_fatbodyGFP_adult_3dcgGAL4LamGFPT_Jasper_sample1,CTGCAGGAGCCGAATG-6d9f44c6__FCA46_Female_fatbodyGFP_adult_3dcgGAL4LamGFPT_Jasper_sample1,TAACACGTCTCGTGAA-6d9f44c6__FCA46_Female_fatbody…	adult fat body
50	adult fat body_50	1.74742	1.38467	0	0	0	0.117543	0	0	0	0	0	0	0	0	0	0	0	0	0	0	0	0	0	0	0	0	0	0	adult fat body	3206.92	5545	GCGTTTCCAGGGCTTC-a417df9a__FCA45_Male_fatbody_adult_3dcgGAL4LamGFP_Jasper_sample1,TCTCTGGCACTTACAG-a417df9a__FCA45_Male_fatbody_adult_3dcgGAL4LamGFP_Jasper_sample1,GGGCCATCACCCTCTA-a417df9a__FCA45_Male_fatbody_adult_3dcgGAL4LamGFP_Jasper_sample1,TAAGTCGGTCGTTCAA-a417df9a__FCA45_Male_fatbody_adult_3dcgGAL4LamGFP_Jasper_sample1,TCTTCCTGTTAGGCCC-a417df9a__FCA45_Male_fatbody_adult_3dcgGAL4LamGFP_Jasp…	adult fat body
51	adult fat body_51	1.55082	1.27801	0.642216	0	0	0	0	0	0	0	0	0	0	0	0	0	0	0	0.106687	0	0	0	0	0.203081	0	0	0.106687	0	adult fat body	3552.84	6018	TCTCACGCAAATGCTC-a417df9a__FCA45_Male_fatbody_adult_3dcgGAL4LamGFP_Jasper_sample1,CTCACTGCATATGAAG-a417df9a__FCA45_Male_fatbody_adult_3dcgGAL4LamGFP_Jasper_sample1,GTCTCACTCGTCGCTT-a417df9a__FCA45_Male_fatbody_adult_3dcgGAL4LamGFP_Jasper_sample1,CGCATGGGTTTAGTCG-a417df9a__FCA45_Male_fatbody_adult_3dcgGAL4LamGFP_Jasper_sample1,ATTTACCCATAATCGC-a417df9a__FCA45_Male_fatbody_adult_3dcgGAL4LamGFP_Jasp…	adult fat body
52	adult fat body_52	1.60571	1.09551	0.585717	0	0.0642478	0	0	0	0	0	0	0	0	0	0	0	0	0	0	0	0	0	0	0	0	0	0	0	adult fat body	6028.04	6739	GTCAAGTGTTGACTAC-a417df9a__FCA45_Male_fatbody_adult_3dcgGAL4LamGFP_Jasper_sample1,TAGACCAGTGGTCTTA-a417df9a__FCA45_Male_fatbody_adult_3dcgGAL4LamGFP_Jasper_sample1,CACGTGGAGGGAGGCA-a417df9a__FCA45_Male_fatbody_adult_3dcgGAL4LamGFP_Jasper_sample1,GCGTTTCTCGCAAGAG-a417df9a__FCA45_Male_fatbody_adult_3dcgGAL4LamGFP_Jasper_sample1,GACCAATAGTGGATAT-a417df9a__FCA45_Male_fatbody_adult_3dcgGAL4LamGFP_Jasp…	adult fat body
53	adult fat body_53	1.69213	1.43931	0.745625	0	0	0	0	0	0	0	0	0	0	0	0	0.0514062	0	0	0	0	0	0	0	0	0	0	0	0	adult fat body	7582.88	7160	TGGTTAGAGAACTTCC-a417df9a__FCA45_Male_fatbody_adult_3dcgGAL4LamGFP_Jasper_sample1,TGCCGAGGTACCGTGC-a417df9a__FCA45_Male_fatbody_adult_3dcgGAL4LamGFP_Jasper_sample1,AACCTTTTCACTTGGA-a417df9a__FCA45_Male_fatbody_adult_3dcgGAL4LamGFP_Jasper_sample1,GTCTACCTCCGAGTGC-a417df9a__FCA45_Male_fatbody_adult_3dcgGAL4LamGFP_Jasper_sample1,TCTATCAAGCTCTTCC-a417df9a__FCA45_Male_fatbody_adult_3dcgGAL4LamGFP_Jasp…	adult fat body
54	adult fat body_54	2.07965	1.7833	0.393983	0	0	0	0	0	0	0	0	0	0	0	0	0	0	0	0	0	0	0	0	0	0	0	0	0	adult fat body	3313.48	5198	AATGCCAAGACTCATC-6d9f44c6__FCA46_Female_fatbodyGFP_adult_3dcgGAL4LamGFPT_Jasper_sample1,TCGGGTGAGGCAGTCA-6d9f44c6__FCA46_Female_fatbodyGFP_adult_3dcgGAL4LamGFPT_Jasper_sample1,TACCCACCAGGACAGT-6d9f44c6__FCA46_Female_fatbodyGFP_adult_3dcgGAL4LamGFPT_Jasper_sample1,CATTCCGTCTAGCATG-6d9f44c6__FCA46_Female_fatbodyGFP_adult_3dcgGAL4LamGFPT_Jasper_sample1,CTCCCAATCACTTGTT-6d9f44c6__FCA46_Female_fatbody…	adult fat body
55	adult fat body_55	1.90222	1.40355	0.198244	0	0	0.0705392	0	0	0	0	0	0	0	0	0	0	0	0	0	0	0	0	0	0	0	0	0.0705392	0	adult fat body	5472.96	6606	CTCCTTTTCTAGGAAA-a417df9a__FCA45_Male_fatbody_adult_3dcgGAL4LamGFP_Jasper_sample1,TGTGATGCACACCAGC-a417df9a__FCA45_Male_fatbody_adult_3dcgGAL4LamGFP_Jasper_sample1,ACTATTCCAGGTCAAG-a417df9a__FCA45_Male_fatbody_adult_3dcgGAL4LamGFP_Jasper_sample1,ACCTGTCAGGGCAAGG-a417df9a__FCA45_Male_fatbody_adult_3dcgGAL4LamGFP_Jasper_sample1,GACTATGGTTACACTG-a417df9a__FCA45_Male_fatbody_adult_3dcgGAL4LamGFP_Jasp…	adult fat body
56	adult fat body_56	1.56105	1.16177	0.189878	0	0	0	0	0	0	0	0	0	0	0	0	0	0	0	0	0	0	0	0	0	0	0	0	0	adult fat body	3825.88	5956	CGAGTTAGTGTGCCTG-a417df9a__FCA45_Male_fatbody_adult_3dcgGAL4LamGFP_Jasper_sample1,TAGACTGTCTGACGCG-a417df9a__FCA45_Male_fatbody_adult_3dcgGAL4LamGFP_Jasper_sample1,TTACCGCCAGCTGTAT-a417df9a__FCA45_Male_fatbody_adult_3dcgGAL4LamGFP_Jasper_sample1,GCGTTTCCAGGGCTTC-a417df9a__FCA45_Male_fatbody_adult_3dcgGAL4LamGFP_Jasper_sample1,GCAGGCTCAACCACAT-a417df9a__FCA45_Male_fatbody_adult_3dcgGAL4LamGFP_Jasp…	adult fat body
57	adult fat body_57	1.75149	1.05475	0.29284	0.0816327	0	0.0816327	0	0	0	0	0	0	0	0	0	0	0	0.0816327	0	0	0	0	0	0	0	0	0	0	adult fat body	4702.72	6318	TGTGATGCACACCAGC-a417df9a__FCA45_Male_fatbody_adult_3dcgGAL4LamGFP_Jasper_sample1,GTTGAACGTGTTGACT-a417df9a__FCA45_Male_fatbody_adult_3dcgGAL4LamGFP_Jasper_sample1,CAACAACTCCTCACTG-a417df9a__FCA45_Male_fatbody_adult_3dcgGAL4LamGFP_Jasper_sample1,CCTATCGCAGGAAGTC-a417df9a__FCA45_Male_fatbody_adult_3dcgGAL4LamGFP_Jasper_sample1,ACTATTCCAGGTCAAG-a417df9a__FCA45_Male_fatbody_adult_3dcgGAL4LamGFP_Jasp…	adult fat body
58	adult fat body_58	1.25542	1.03399	0.680994	0.130507	0	0	0	0	0	0	0	0	0	0	0	0	0	0	0	0	0	0	0	0	0	0	0	0	adult fat body	2869.32	5191	CGGGACTAGAGGCCAT-a417df9a__FCA45_Male_fatbody_adult_3dcgGAL4LamGFP_Jasper_sample1,CAGCCAGGTAGGGTAC-a417df9a__FCA45_Male_fatbody_adult_3dcgGAL4LamGFP_Jasper_sample1,CCGTAGGGTCACCACG-a417df9a__FCA45_Male_fatbody_adult_3dcgGAL4LamGFP_Jasper_sample1,TACTGCCCAAAGTGTA-a417df9a__FCA45_Male_fatbody_adult_3dcgGAL4LamGFP_Jasper_sample1,TGACAGTGTCCCTCAT-a417df9a__FCA45_Male_fatbody_adult_3dcgGAL4LamGFP_Jasp…	adult fat body
59	adult fat body_59	1.67593	1.46681	0.209207	0	0	0	0	0	0	0	0	0	0	0	0	0	0	0	0	0	0	0	0	0	0	0	0	0	adult fat body	5156.84	5852	TGTCCCATCTACCAGA-6d9f44c6__FCA46_Female_fatbodyGFP_adult_3dcgGAL4LamGFPT_Jasper_sample1,TCGAACAAGGCCTGCT-6d9f44c6__FCA46_Female_fatbodyGFP_adult_3dcgGAL4LamGFPT_Jasper_sample1,ATCAGGTGTAGTCTTG-6d9f44c6__FCA46_Female_fatbodyGFP_adult_3dcgGAL4LamGFPT_Jasper_sample1,ACACGCGTCGGTCTAA-6d9f44c6__FCA46_Female_fatbodyGFP_adult_3dcgGAL4LamGFPT_Jasper_sample1,GATCATGCAAAGTGTA-6d9f44c6__FCA46_Female_fatbody…	adult fat body
60	adult fat body_60	1.71703	1.39147	0.778787	0.071089	0	0	0	0	0	0	0	0	0	0	0	0	0	0	0	0	0	0	0	0	0	0	0	0	adult fat body	5429.12	5916	GGGTAGATCCTAGAGT-6d9f44c6__FCA46_Female_fatbodyGFP_adult_3dcgGAL4LamGFPT_Jasper_sample1,CCGGACAAGGTATAGT-6d9f44c6__FCA46_Female_fatbodyGFP_adult_3dcgGAL4LamGFPT_Jasper_sample1,CGTTAGATCCAACTGA-6d9f44c6__FCA46_Female_fatbodyGFP_adult_3dcgGAL4LamGFPT_Jasper_sample1,ATCACGATCATGGCCG-6d9f44c6__FCA46_Female_fatbodyGFP_adult_3dcgGAL4LamGFPT_Jasper_sample1,TCCGATCTCGGACTGC-6d9f44c6__FCA46_Female_fatbody…	adult fat body
61	adult fat body_61	1.37691	0.827727	0.497166	0	0	0	0	0	0	0	0	0	0	0	0	0	0	0	0	0	0	0	0	0	0	0	0	0	adult fat body	3105.32	6535	GTAATGCTCTGCGGAC-a417df9a__FCA45_Male_fatbody_adult_3dcgGAL4LamGFP_Jasper_sample1,TTTGGAGAGGTTGACG-a417df9a__FCA45_Male_fatbody_adult_3dcgGAL4LamGFP_Jasper_sample1,TCGCACTCACTCAAGT-a417df9a__FCA45_Male_fatbody_adult_3dcgGAL4LamGFP_Jasper_sample1,CAGGCCAAGGATTTAG-a417df9a__FCA45_Male_fatbody_adult_3dcgGAL4LamGFP_Jasper_sample1,GGGTTATAGTAGGTTA-a417df9a__FCA45_Male_fatbody_adult_3dcgGAL4LamGFP_Jasp…	adult fat body
62	adult fat body_62	1.46562	0.946812	0.161503	0	0	0	0	0	0	0	0	0	0	0	0	0	0	0	0	0	0	0	0	0	0	0	0	0	adult fat body	2282.12	5288	ATTTACCCATAATCGC-a417df9a__FCA45_Male_fatbody_adult_3dcgGAL4LamGFP_Jasper_sample1,TATCAGGAGAAATTCG-a417df9a__FCA45_Male_fatbody_adult_3dcgGAL4LamGFP_Jasper_sample1,ACACGCGTCTTAATCC-a417df9a__FCA45_Male_fatbody_adult_3dcgGAL4LamGFP_Jasper_sample1,TGAGGGAGTTCGTGCG-a417df9a__FCA45_Male_fatbody_adult_3dcgGAL4LamGFP_Jasper_sample1,AGTGACTAGCTGTCCG-a417df9a__FCA45_Male_fatbody_adult_3dcgGAL4LamGFP_Jasp…	adult fat body
63	adult fat body_63	1.32136	0.883185	0.303541	0	0	0.163244	0	0	0	0	0	0	0.0849493	0	0	0	0	0	0	0	0	0	0	0	0	0	0	0	adult fat body	4511.52	5890	AACCATGTCACGATAC-a417df9a__FCA45_Male_fatbody_adult_3dcgGAL4LamGFP_Jasper_sample1,TCGTGCTGTAGGACTG-a417df9a__FCA45_Male_fatbody_adult_3dcgGAL4LamGFP_Jasper_sample1,GTAGCTACACATTCTT-a417df9a__FCA45_Male_fatbody_adult_3dcgGAL4LamGFP_Jasper_sample1,CGGCAGTAGTCCTGTA-a417df9a__FCA45_Male_fatbody_adult_3dcgGAL4LamGFP_Jasper_sample1,CTAACCCCATGACACT-a417df9a__FCA45_Male_fatbody_adult_3dcgGAL4LamGFP_Jasp…	adult fat body
64	adult fat body_64	1.22055	0.723581	0.900153	0	0	0.124627	0	0	0.0642535	0	0	0	0	0	0	0.0642535	0	0	0.0642535	0	0	0	0	0	0	0	0	0	adult fat body	6027.48	6395	AGAGAGCCACCCTTAC-a417df9a__FCA45_Male_fatbody_adult_3dcgGAL4LamGFP_Jasper_sample1,CCTGTTGCAAGAGTTA-a417df9a__FCA45_Male_fatbody_adult_3dcgGAL4LamGFP_Jasper_sample1,ACGCACGTCCAAAGGG-a417df9a__FCA45_Male_fatbody_adult_3dcgGAL4LamGFP_Jasper_sample1,CGACAGCAGCTCCACG-a417df9a__FCA45_Male_fatbody_adult_3dcgGAL4LamGFP_Jasper_sample1,TTATTGCGTATCAGGG-a417df9a__FCA45_Male_fatbody_adult_3dcgGAL4LamGFP_Jasp…	adult fat body
65	adult fat body_65	1.29307	1.11724	0.257562	0	0	0	0	0	0	0	0	0	0	0	0	0	0	0	0	0	0	0	0	0	0	0	0	0	adult fat body	2723.2	5307	ATCTTCAGTGTGGTCC-a417df9a__FCA45_Male_fatbody_adult_3dcgGAL4LamGFP_Jasper_sample1,CTCCGATTCAACTCTT-a417df9a__FCA45_Male_fatbody_adult_3dcgGAL4LamGFP_Jasper_sample1,CATACTTTCGTTTACT-a417df9a__FCA45_Male_fatbody_adult_3dcgGAL4LamGFP_Jasper_sample1,AAACGAAGTCACCACG-a417df9a__FCA45_Male_fatbody_adult_3dcgGAL4LamGFP_Jasper_sample1,ACGTACATCCATTTCA-a417df9a__FCA45_Male_fatbody_adult_3dcgGAL4LamGFP_Jasp…	adult fat body
66	adult fat body_66	2.33157	1.54089	0.15105	0	0	0	0	0	0	0	0	0	0	0	0	0	0	0.0783744	0	0	0	0	0	0	0	0	0	0	adult fat body	4906.32	6630	CAGCACGCATCGCTAA-a417df9a__FCA45_Male_fatbody_adult_3dcgGAL4LamGFP_Jasper_sample1,CCTTCAGAGACGGAAA-a417df9a__FCA45_Male_fatbody_adult_3dcgGAL4LamGFP_Jasper_sample1,GCATTAGTCACTGTCC-a417df9a__FCA45_Male_fatbody_adult_3dcgGAL4LamGFP_Jasper_sample1,TGGGTTAAGGTAAGTT-a417df9a__FCA45_Male_fatbody_adult_3dcgGAL4LamGFP_Jasper_sample1,GATGGAGCACAAATGA-a417df9a__FCA45_Male_fatbody_adult_3dcgGAL4LamGFP_Jasp…	adult fat body
67	adult fat body_67	0.752291	0.370696	0	0	0	0	0	0	0	0	0	0	0	0	0	0	0	0	0	0	0	0	0	0	0	0	0	0	adult fat body	1782.76	3363	TGGGATTCACGCTGAC-6d9f44c6__FCA46_Female_fatbodyGFP_adult_3dcgGAL4LamGFPT_Jasper_sample1,GGTTCTCAGCCAAGGT-6d9f44c6__FCA46_Female_fatbodyGFP_adult_3dcgGAL4LamGFPT_Jasper_sample1,ACGTAACAGGCGATAC-6d9f44c6__FCA46_Female_fatbodyGFP_adult_3dcgGAL4LamGFPT_Jasper_sample1,GAGACCCTCTTCGGTC-6d9f44c6__FCA46_Female_fatbodyGFP_adult_3dcgGAL4LamGFPT_Jasper_sample1,AACGTCATCTTCTAAC-6d9f44c6__FCA46_Female_fatbody…	adult fat body
68	adult fat body_68	1.3389	1.00255	0.646065	0	0	0	0	0	0	0	0	0	0	0	0	0	0	0	0	0	0	0	0	0	0	0	0	0	adult fat body	4405.2	5982	TAACCAGTCTAGACCA-6d9f44c6__FCA46_Female_fatbodyGFP_adult_3dcgGAL4LamGFPT_Jasper_sample1,TGGAGGACAAAGACGC-6d9f44c6__FCA46_Female_fatbodyGFP_adult_3dcgGAL4LamGFPT_Jasper_sample1,ACGATCACAGCTCTGG-6d9f44c6__FCA46_Female_fatbodyGFP_adult_3dcgGAL4LamGFPT_Jasper_sample1,GTTCTATAGCAGTCTT-6d9f44c6__FCA46_Female_fatbodyGFP_adult_3dcgGAL4LamGFPT_Jasper_sample1,TCATTGTAGTCACGAG-a417df9a__FCA45_Male_fatbody_a…	adult fat body
69	adult fat body_69	1.80536	1.385	0.491806	0	0	0	0	0	0	0	0	0	0	0	0	0	0	0	0	0	0	0	0	0	0	0	0	0	adult fat body	4407.6	5338	GTGTGATAGAGGGTCT-6d9f44c6__FCA46_Female_fatbodyGFP_adult_3dcgGAL4LamGFPT_Jasper_sample1,AGCTTCCAGTAATTGG-6d9f44c6__FCA46_Female_fatbodyGFP_adult_3dcgGAL4LamGFPT_Jasper_sample1,CTCTCGAGTTCTATCT-6d9f44c6__FCA46_Female_fatbodyGFP_adult_3dcgGAL4LamGFPT_Jasper_sample1,GAGTTACGTTAATCGC-6d9f44c6__FCA46_Female_fatbodyGFP_adult_3dcgGAL4LamGFPT_Jasper_sample1,CATGAGTTCCAAGCAT-6d9f44c6__FCA46_Female_fatbody…	adult fat body
70	adult fat body_70	1.67864	0.859489	0.240897	0	0	0	0	0	0	0	0	0	0	0	0	0	0	0	0	0	0	0	0	0	0	0	0	0	adult fat body	2936.96	5637	AGGGTCCAGAGCCGAT-a417df9a__FCA45_Male_fatbody_adult_3dcgGAL4LamGFP_Jasper_sample1,CTATCCGGTCTTGCGG-a417df9a__FCA45_Male_fatbody_adult_3dcgGAL4LamGFP_Jasper_sample1,CATGGATGTGCCCGTA-a417df9a__FCA45_Male_fatbody_adult_3dcgGAL4LamGFP_Jasper_sample1,AAAGGGCGTGCTCTCT-a417df9a__FCA45_Male_fatbody_adult_3dcgGAL4LamGFP_Jasper_sample1,ACTATTCCAAAGGGTC-a417df9a__FCA45_Male_fatbody_adult_3dcgGAL4LamGFP_Jasp…	adult fat body
71	adult fat body_71	1.68216	1.25311	0.485695	0	0	0	0	0	0	0	0	0	0	0	0	0	0	0	0	0	0	0	0	0	0	0	0	0	adult fat body	3198.44	4969	TCTACATTCCTCTTTC-6d9f44c6__FCA46_Female_fatbodyGFP_adult_3dcgGAL4LamGFPT_Jasper_sample1,GTAGGTTAGAAGCTGC-6d9f44c6__FCA46_Female_fatbodyGFP_adult_3dcgGAL4LamGFPT_Jasper_sample1,AAGCGAGTCGGATTAC-6d9f44c6__FCA46_Female_fatbodyGFP_adult_3dcgGAL4LamGFPT_Jasper_sample1,TCACGGGAGTAACGAT-6d9f44c6__FCA46_Female_fatbodyGFP_adult_3dcgGAL4LamGFPT_Jasper_sample1,AGAAGCGCATGACGGA-6d9f44c6__FCA46_Female_fatbody…	adult fat body
72	adult fat body_72	2.38524	1.73101	0.450401	0	0	0.0905932	0	0	0	0	0	0	0	0	0	0	0	0	0	0	0	0	0	0	0	0	0	0	adult fat body	4218.36	5802	ACGGTCGCATTCGATG-6d9f44c6__FCA46_Female_fatbodyGFP_adult_3dcgGAL4LamGFPT_Jasper_sample1,TCACGCTTCGCATTAG-6d9f44c6__FCA46_Female_fatbodyGFP_adult_3dcgGAL4LamGFPT_Jasper_sample1,GGGATCCCAATTCTCT-6d9f44c6__FCA46_Female_fatbodyGFP_adult_3dcgGAL4LamGFPT_Jasper_sample1,ATCACAGGTACCCGAC-6d9f44c6__FCA46_Female_fatbodyGFP_adult_3dcgGAL4LamGFPT_Jasper_sample1,ACGGTTAGTGTTTACG-6d9f44c6__FCA46_Female_fatbody…	adult fat body
73	adult fat body_73	1.21921	1.25761	0.334627	0	0	0	0	0	0	0	0	0	0	0	0	0	0	0	0	0	0	0	0	0	0	0	0	0	adult fat body	3019.48	5774	GAGTTGTTCAAGCTGT-a417df9a__FCA45_Male_fatbody_adult_3dcgGAL4LamGFP_Jasper_sample1,TTCATGTTCACCTTAT-a417df9a__FCA45_Male_fatbody_adult_3dcgGAL4LamGFP_Jasper_sample1,GCAGCCACACCAACAT-a417df9a__FCA45_Male_fatbody_adult_3dcgGAL4LamGFP_Jasper_sample1,ACGTAACCATATCGGT-a417df9a__FCA45_Male_fatbody_adult_3dcgGAL4LamGFP_Jasper_sample1,CTCACTGGTCATAAAG-a417df9a__FCA45_Male_fatbody_adult_3dcgGAL4LamGFP_Jasp…	adult fat body
74	adult fat body_74	2.13018	2.0103	0.250949	0	0	0.0908287	0	0	0	0	0	0	0	0.0908287	0	0	0	0	0	0	0	0	0	0	0	0	0	0	adult fat body	4206.92	5682	AGCGCCAGTACTGACT-6d9f44c6__FCA46_Female_fatbodyGFP_adult_3dcgGAL4LamGFPT_Jasper_sample1,GCCAGGTGTTCCACAA-6d9f44c6__FCA46_Female_fatbodyGFP_adult_3dcgGAL4LamGFPT_Jasper_sample1,CGTTGGGGTCTCAGGC-6d9f44c6__FCA46_Female_fatbodyGFP_adult_3dcgGAL4LamGFPT_Jasper_sample1,CACATGAAGCGTCTGC-6d9f44c6__FCA46_Female_fatbodyGFP_adult_3dcgGAL4LamGFPT_Jasper_sample1,TAAGCGTCATCCAACA-6d9f44c6__FCA46_Female_fatbody…	adult fat body
75	adult fat body_75	1.92245	1.44205	0.221873	0.117078	0	0	0	0	0	0	0	0	0	0	0	0	0	0	0	0	0	0	0	0	0	0.117078	0	0	adult fat body	3220.44	5971	TGTCCACGTTGGATCT-a417df9a__FCA45_Male_fatbody_adult_3dcgGAL4LamGFP_Jasper_sample1,TGTTCTAGTATGTCTG-a417df9a__FCA45_Male_fatbody_adult_3dcgGAL4LamGFP_Jasper_sample1,TGAGACTCAGCGTATT-a417df9a__FCA45_Male_fatbody_adult_3dcgGAL4LamGFP_Jasper_sample1,TACCTCGCATAGATCC-a417df9a__FCA45_Male_fatbody_adult_3dcgGAL4LamGFP_Jasper_sample1,GATGAGGAGCGATGAC-a417df9a__FCA45_Male_fatbody_adult_3dcgGAL4LamGFP_Jasp…	adult fat body
76	adult fat body_76	1.88801	1.90451	0.741581	0	0	0	0	0	0	0	0	0	0	0	0	0	0	0	0	0	0	0	0	0	0	0	0	0	adult fat body	3638.84	5171	GTTACAGCAAGTGGAC-6d9f44c6__FCA46_Female_fatbodyGFP_adult_3dcgGAL4LamGFPT_Jasper_sample1,AGTCAACTCTATCGGA-6d9f44c6__FCA46_Female_fatbodyGFP_adult_3dcgGAL4LamGFPT_Jasper_sample1,TGAATGCCAATACCCA-6d9f44c6__FCA46_Female_fatbodyGFP_adult_3dcgGAL4LamGFPT_Jasper_sample1,GCATTAGTCCGCAACG-6d9f44c6__FCA46_Female_fatbodyGFP_adult_3dcgGAL4LamGFPT_Jasper_sample1,TCTTGCGTCCATCTGC-6d9f44c6__FCA46_Female_fatbody…	adult fat body
77	adult fat body_77	1.90689	1.27245	0.401557	0	0	0	0	0	0	0	0	0	0	0	0	0	0	0	0	0	0	0	0	0.0942458	0	0	0	0	adult fat body	4047.36	6200	CAACGGCTCAAATAGG-a417df9a__FCA45_Male_fatbody_adult_3dcgGAL4LamGFP_Jasper_sample1,CCTCTCCTCATGCAGT-a417df9a__FCA45_Male_fatbody_adult_3dcgGAL4LamGFP_Jasper_sample1,TTTGGTTGTTCGGCGT-a417df9a__FCA45_Male_fatbody_adult_3dcgGAL4LamGFP_Jasper_sample1,GTCGTTCTCTAACGCA-a417df9a__FCA45_Male_fatbody_adult_3dcgGAL4LamGFP_Jasper_sample1,TTCGATTTCGCACTCT-a417df9a__FCA45_Male_fatbody_adult_3dcgGAL4LamGFP_Jasp…	adult fat body
78	adult fat body_78	1.51275	1.21178	0.597044	0	0	0	0	0	0	0	0	0	0	0	0	0	0	0	0	0	0	0	0	0	0	0	0	0	adult fat body	4407.76	5176	CACGAATCAAATTAGG-6d9f44c6__FCA46_Female_fatbodyGFP_adult_3dcgGAL4LamGFPT_Jasper_sample1,GCCATTCCAAACGTGG-6d9f44c6__FCA46_Female_fatbodyGFP_adult_3dcgGAL4LamGFPT_Jasper_sample1,GCAGCCAGTACTGGGA-6d9f44c6__FCA46_Female_fatbodyGFP_adult_3dcgGAL4LamGFPT_Jasper_sample1,GTGAGTTAGCAAACAT-6d9f44c6__FCA46_Female_fatbodyGFP_adult_3dcgGAL4LamGFPT_Jasper_sample1,GCCAGGTAGTGTTGAA-6d9f44c6__FCA46_Female_fatbody…	adult fat body
79	adult fat body_79	1.47353	1.18762	0.681493	0	0	0	0	0	0	0	0	0	0	0	0	0	0	0	0	0	0	0	0	0	0	0	0.103041	0	adult fat body	3685.4	5477	AACCCAAAGGACTATA-6d9f44c6__FCA46_Female_fatbodyGFP_adult_3dcgGAL4LamGFPT_Jasper_sample1,TTGCGTCGTAACTAAG-6d9f44c6__FCA46_Female_fatbodyGFP_adult_3dcgGAL4LamGFPT_Jasper_sample1,ACTCTCGTCCTCATAT-6d9f44c6__FCA46_Female_fatbodyGFP_adult_3dcgGAL4LamGFPT_Jasper_sample1,CACGTGGGTGCATTAC-6d9f44c6__FCA46_Female_fatbodyGFP_adult_3dcgGAL4LamGFPT_Jasper_sample1,TATGTTCAGGTCGTGA-6d9f44c6__FCA46_Female_fatbody…	adult fat body
80	adult fat body_80	1.81664	1.2104	0.365703	0	0	0	0	0	0	0	0	0	0	0	0	0	0	0	0	0	0	0	0	0	0	0	0	0	adult fat body	2717.84	5178	CTGGTCTTCAGCGCGT-6d9f44c6__FCA46_Female_fatbodyGFP_adult_3dcgGAL4LamGFPT_Jasper_sample1,CTGTGGGGTACAAACA-6d9f44c6__FCA46_Female_fatbodyGFP_adult_3dcgGAL4LamGFPT_Jasper_sample1,CTGATCCTCCGGACGT-6d9f44c6__FCA46_Female_fatbodyGFP_adult_3dcgGAL4LamGFPT_Jasper_sample1,CCTCCAAGTTAGCGGA-6d9f44c6__FCA46_Female_fatbodyGFP_adult_3dcgGAL4LamGFPT_Jasper_sample1,CGTCCATTCTAGTTCT-6d9f44c6__FCA46_Female_fatbody…	adult fat body
81	adult fat body_81	1.85301	1.64463	0.602971	0	0	0	0	0	0	0	0	0	0	0	0.0405439	0	0	0.0405439	0	0	0	0	0	0	0	0	0	0	adult fat body	9667.2	7621	TTGTTTGAGAAGGATG-a417df9a__FCA45_Male_fatbody_adult_3dcgGAL4LamGFP_Jasper_sample1,AGGGTTTAGTAAAGCT-a417df9a__FCA45_Male_fatbody_adult_3dcgGAL4LamGFP_Jasper_sample1,GCTCAAAGTCTGCGCA-a417df9a__FCA45_Male_fatbody_adult_3dcgGAL4LamGFP_Jasper_sample1,CGAGGCTGTATCATGC-a417df9a__FCA45_Male_fatbody_adult_3dcgGAL4LamGFP_Jasper_sample1,CTTTCAATCGGTTCAA-a417df9a__FCA45_Male_fatbody_adult_3dcgGAL4LamGFP_Jasp…	adult fat body
82	adult fat body_82	1.6053	1.40792	0.707615	0	0	0.128586	0	0	0	0	0	0	0	0	0	0	0	0	0	0	0	0	0	0.0663585	0.0663585	0	0	0	adult fat body	5830.08	6925	CAGCGTGTCTGCCCTA-a417df9a__FCA45_Male_fatbody_adult_3dcgGAL4LamGFP_Jasper_sample1,TGATTTCAGAGCAGAA-a417df9a__FCA45_Male_fatbody_adult_3dcgGAL4LamGFP_Jasper_sample1,CTGTAGACAGCTGAAG-a417df9a__FCA45_Male_fatbody_adult_3dcgGAL4LamGFP_Jasper_sample1,GATTCTTTCGATACAC-a417df9a__FCA45_Male_fatbody_adult_3dcgGAL4LamGFP_Jasper_sample1,GAGGGATGTCTGCATA-a417df9a__FCA45_Male_fatbody_adult_3dcgGAL4LamGFP_Jasp…	adult fat body
83	adult fat body_83	2.02349	1.80488	0.672102	0	0.0468049	0.0915166	0	0	0	0	0	0	0	0	0	0	0	0	0	0	0	0	0	0	0	0	0	0	adult fat body	8347.68	7306	TTCTTCCCATGGCGCT-a417df9a__FCA45_Male_fatbody_adult_3dcgGAL4LamGFP_Jasper_sample1,AGGCATTGTTTACCTT-a417df9a__FCA45_Male_fatbody_adult_3dcgGAL4LamGFP_Jasper_sample1,CGTAGTATCCGATAGT-a417df9a__FCA45_Male_fatbody_adult_3dcgGAL4LamGFP_Jasper_sample1,CATGCAACACTTGAAC-a417df9a__FCA45_Male_fatbody_adult_3dcgGAL4LamGFP_Jasper_sample1,TGTTCTAGTGTGCTTA-a417df9a__FCA45_Male_fatbody_adult_3dcgGAL4LamGFP_Jasp…	adult fat body
84	adult fat body_84	0.852744	0.986785	0	0.290069	0	0	0	0	0	0	0	0	0	0	0	0	0	0	0	0	0	0	0	0	0	0	0	0	adult fat body	1188.64	4067	TGTGAGTGTGAGTAAT-6d9f44c6__FCA46_Female_fatbodyGFP_adult_3dcgGAL4LamGFPT_Jasper_sample1,CTTCCGAAGCTATCTG-6d9f44c6__FCA46_Female_fatbodyGFP_adult_3dcgGAL4LamGFPT_Jasper_sample1,TCATGGAGTAGGCTCC-6d9f44c6__FCA46_Female_fatbodyGFP_adult_3dcgGAL4LamGFPT_Jasper_sample1,AACGAAATCCTGTACC-6d9f44c6__FCA46_Female_fatbodyGFP_adult_3dcgGAL4LamGFPT_Jasper_sample1,TGCTTCGTCCATCGTC-6d9f44c6__FCA46_Female_fatbody…	adult fat body
85	adult fat body_85	1.56893	1.02717	0.498066	0.0692707	0	0	0	0	0	0	0	0	0	0	0	0	0	0	0	0	0	0	0	0	0	0	0	0	adult fat body	5576.76	6856	CGACAGCAGTCTAGCT-a417df9a__FCA45_Male_fatbody_adult_3dcgGAL4LamGFP_Jasper_sample1,CCGAACGGTCGCATGC-a417df9a__FCA45_Male_fatbody_adult_3dcgGAL4LamGFP_Jasper_sample1,GTTCGCTAGTGGATTA-a417df9a__FCA45_Male_fatbody_adult_3dcgGAL4LamGFP_Jasper_sample1,GTTTGGACACGCTTAA-a417df9a__FCA45_Male_fatbody_adult_3dcgGAL4LamGFP_Jasper_sample1,CGTAGTACAGATACTC-a417df9a__FCA45_Male_fatbody_adult_3dcgGAL4LamGFP_Jasp…	adult fat body
86	adult fat body_86	1.40562	1.13484	0.162025	0	0	0	0	0	0.0842902	0	0	0	0	0	0	0	0	0	0	0	0	0	0	0	0	0	0	0	adult fat body	4548.32	6400	GGGATGAAGACTTGTC-a417df9a__FCA45_Male_fatbody_adult_3dcgGAL4LamGFP_Jasper_sample1,CCGGACACAGCACAGA-a417df9a__FCA45_Male_fatbody_adult_3dcgGAL4LamGFP_Jasper_sample1,CAGCAATGTCACCACG-a417df9a__FCA45_Male_fatbody_adult_3dcgGAL4LamGFP_Jasper_sample1,AGGAATAGTTCAAGTC-a417df9a__FCA45_Male_fatbody_adult_3dcgGAL4LamGFP_Jasper_sample1,GATTCGAGTCGATGCC-a417df9a__FCA45_Male_fatbody_adult_3dcgGAL4LamGFP_Jasp…	adult fat body
87	adult fat body_87	1.48911	1.0995	0.693812	0	0	0	0	0	0	0	0	0	0	0	0	0	0	0	0	0	0	0	0	0	0	0	0	0	adult fat body	2796.28	4929	CACAGGCCATCGATAC-6d9f44c6__FCA46_Female_fatbodyGFP_adult_3dcgGAL4LamGFPT_Jasper_sample1,AGTTCCCGTCGTACTA-6d9f44c6__FCA46_Female_fatbodyGFP_adult_3dcgGAL4LamGFPT_Jasper_sample1,CATGCCTAGAGATTCA-6d9f44c6__FCA46_Female_fatbodyGFP_adult_3dcgGAL4LamGFPT_Jasper_sample1,CCCTCTCGTTGTGCAT-6d9f44c6__FCA46_Female_fatbodyGFP_adult_3dcgGAL4LamGFPT_Jasper_sample1,GGATGTTGTTTAGACC-6d9f44c6__FCA46_Female_fatbody…	adult fat body
88	adult fat body_88	2.07764	1.74494	0.414522	0	0	0	0	0	0	0	0	0	0	0	0	0	0	0	0	0	0	0	0	0	0	0	0	0	adult fat body	3893.72	5228	GCTGGGTGTCGCGTCA-6d9f44c6__FCA46_Female_fatbodyGFP_adult_3dcgGAL4LamGFPT_Jasper_sample1,CGTGATAGTACCCAGC-6d9f44c6__FCA46_Female_fatbodyGFP_adult_3dcgGAL4LamGFPT_Jasper_sample1,TCACGGGCAGATGCGA-6d9f44c6__FCA46_Female_fatbodyGFP_adult_3dcgGAL4LamGFPT_Jasper_sample1,CGGGTGTGTGAGTTTC-6d9f44c6__FCA46_Female_fatbodyGFP_adult_3dcgGAL4LamGFPT_Jasper_sample1,GTCCCATGTCTCCTGT-6d9f44c6__FCA46_Female_fatbody…	adult fat body
89	adult fat body_89	1.28627	0.898183	0	0	0	0	0	0	0	0	0	0	0	0	0	0	0	0	0	0	0	0	0	0	0	0.255439	0	0	adult fat body	1374.44	4258	AACCCAACATAGCACT-6d9f44c6__FCA46_Female_fatbodyGFP_adult_3dcgGAL4LamGFPT_Jasper_sample1,GTTGCGGAGGCATCTT-6d9f44c6__FCA46_Female_fatbodyGFP_adult_3dcgGAL4LamGFPT_Jasper_sample1,CCTCATGTCTCACGAA-6d9f44c6__FCA46_Female_fatbodyGFP_adult_3dcgGAL4LamGFPT_Jasper_sample1,GTCGTAAAGGAAGTGA-6d9f44c6__FCA46_Female_fatbodyGFP_adult_3dcgGAL4LamGFPT_Jasper_sample1,CGTGTCTCACAAACGG-6d9f44c6__FCA46_Female_fatbody…	adult fat body
90	adult fat body_90	1.41078	0.996903	0.278088	0	0	0	0	0	0	0	0	0	0	0	0	0	0	0	0	0	0	0	0	0	0	0	0	0	adult fat body	3742.96	6135	GGTGTTATCTGGCTGG-a417df9a__FCA45_Male_fatbody_adult_3dcgGAL4LamGFP_Jasper_sample1,GTAATCGAGTGTTCCA-a417df9a__FCA45_Male_fatbody_adult_3dcgGAL4LamGFP_Jasper_sample1,TATCAGGGTCAAGCGA-a417df9a__FCA45_Male_fatbody_adult_3dcgGAL4LamGFP_Jasper_sample1,CAGCCAGCAAATACGA-a417df9a__FCA45_Male_fatbody_adult_3dcgGAL4LamGFP_Jasper_sample1,TTGTTCACATCCTGTC-a417df9a__FCA45_Male_fatbody_adult_3dcgGAL4LamGFP_Jasp…	adult fat body
91	adult fat body_91	1.77542	1.53822	0.509695	0.0798254	0	0.0798254	0	0	0	0	0	0	0	0	0	0	0	0	0	0	0	0	0	0	0	0	0	0	adult fat body	4813.6	5495	TTAGTCTCAACAGAGC-6d9f44c6__FCA46_Female_fatbodyGFP_adult_3dcgGAL4LamGFPT_Jasper_sample1,GCGAGAAAGCGCCTAC-6d9f44c6__FCA46_Female_fatbodyGFP_adult_3dcgGAL4LamGFPT_Jasper_sample1,CCGTTCAAGTCACAGG-6d9f44c6__FCA46_Female_fatbodyGFP_adult_3dcgGAL4LamGFPT_Jasper_sample1,GGTTCTCAGCGACATG-6d9f44c6__FCA46_Female_fatbodyGFP_adult_3dcgGAL4LamGFPT_Jasper_sample1,TGGGCGTCACACCTAA-6d9f44c6__FCA46_Female_fatbody…	adult fat body
92	adult fat body_92	2.17037	1.98873	0.339501	0	0	0.0777471	0	0	0	0	0	0	0	0	0	0	0	0	0	0	0	0	0	0	0	0	0	0	adult fat body	4947.48	5379	ACTTCGCGTCATCGCG-6d9f44c6__FCA46_Female_fatbodyGFP_adult_3dcgGAL4LamGFPT_Jasper_sample1,ACATGCATCTAACGGT-6d9f44c6__FCA46_Female_fatbodyGFP_adult_3dcgGAL4LamGFPT_Jasper_sample1,GGGACCTCATAAGATG-6d9f44c6__FCA46_Female_fatbodyGFP_adult_3dcgGAL4LamGFPT_Jasper_sample1,GCATCGGTCTATCGGA-6d9f44c6__FCA46_Female_fatbodyGFP_adult_3dcgGAL4LamGFPT_Jasper_sample1,GGCTGTGGTATCCCTC-6d9f44c6__FCA46_Female_fatbody…	adult fat body
93	adult fat body_93	1.24747	1.24747	0.291468	0	0	0	0	0	0	0	0	0	0	0	0	0	0	0	0	0	0	0	0	0	0	0	0	0	adult fat body	3546.2	6063	CGCCAGAAGCAATTAG-a417df9a__FCA45_Male_fatbody_adult_3dcgGAL4LamGFP_Jasper_sample1,CTCACTGCATATGAAG-a417df9a__FCA45_Male_fatbody_adult_3dcgGAL4LamGFP_Jasper_sample1,TTACAGGTCCACAGCG-a417df9a__FCA45_Male_fatbody_adult_3dcgGAL4LamGFP_Jasper_sample1,CGGGTGTGTTCAACGT-a417df9a__FCA45_Male_fatbody_adult_3dcgGAL4LamGFP_Jasper_sample1,GAGTTGTTCGTAGGGA-a417df9a__FCA45_Male_fatbody_adult_3dcgGAL4LamGFP_Jasp…	adult fat body
94	adult fat body_94	1.62312	1.08488	0.423597	0	0	0.0726457	0	0	0	0	0	0	0	0	0	0	0	0	0	0	0	0	0	0.0726457	0	0.0726457	0	0	adult fat body	5308.6	6972	GACGCTGGTCCGGATC-a417df9a__FCA45_Male_fatbody_adult_3dcgGAL4LamGFP_Jasper_sample1,GTAGATCTCCCGAACG-a417df9a__FCA45_Male_fatbody_adult_3dcgGAL4LamGFP_Jasper_sample1,AACACACAGCCTCACG-a417df9a__FCA45_Male_fatbody_adult_3dcgGAL4LamGFP_Jasper_sample1,GACTCTCCACCTCAGG-a417df9a__FCA45_Male_fatbody_adult_3dcgGAL4LamGFP_Jasper_sample1,CTGTAGAAGTGGAATT-a417df9a__FCA45_Male_fatbody_adult_3dcgGAL4LamGFP_Jasp…	adult fat body
95	adult fat body_95	1.41407	0.711753	0	0	0	0	0	0	0	0	0	0	0	0	0	0	0	0	0	0	0	0	0	0	0	0	0	0	adult fat body	1156.56	3925	AACGAAAGTGCAACGA-6d9f44c6__FCA46_Female_fatbodyGFP_adult_3dcgGAL4LamGFPT_Jasper_sample1,TTCTCTCGTACTGAGG-6d9f44c6__FCA46_Female_fatbodyGFP_adult_3dcgGAL4LamGFPT_Jasper_sample1,TCTATCAAGAGGTCGT-6d9f44c6__FCA46_Female_fatbodyGFP_adult_3dcgGAL4LamGFPT_Jasper_sample1,GCGTTTCCAAAGTGTA-6d9f44c6__FCA46_Female_fatbodyGFP_adult_3dcgGAL4LamGFPT_Jasper_sample1,AACGGGAAGAATTGTG-6d9f44c6__FCA46_Female_fatbody…	adult fat body
96	adult fat body_96	1.7292	1.40874	0.632909	0	0	0	0	0	0	0	0	0	0	0	0	0	0	0	0	0	0	0	0	0	0	0	0	0	adult fat body	1811.84	5002	CTTGAGAAGGCCCGTT-a417df9a__FCA45_Male_fatbody_adult_3dcgGAL4LamGFP_Jasper_sample1,CTACAGACAGTTTGGT-a417df9a__FCA45_Male_fatbody_adult_3dcgGAL4LamGFP_Jasper_sample1,CAATGACGTTATAGAG-a417df9a__FCA45_Male_fatbody_adult_3dcgGAL4LamGFP_Jasper_sample1,GTTCTATGTACGATCT-a417df9a__FCA45_Male_fatbody_adult_3dcgGAL4LamGFP_Jasper_sample1,TGAGACTCAGCGTATT-a417df9a__FCA45_Male_fatbody_adult_3dcgGAL4LamGFP_Jasp…	adult fat body
97	adult fat body_97	2.15231	1.90865	0.499084	0	0	0	0	0	0	0	0	0	0	0	0	0	0	0	0	0	0	0	0	0	0	0	0	0	adult fat body	4944.28	5825	ACTTTGTAGTAGAGTT-6d9f44c6__FCA46_Female_fatbodyGFP_adult_3dcgGAL4LamGFPT_Jasper_sample1,CGATCGGTCTTTCGAT-6d9f44c6__FCA46_Female_fatbodyGFP_adult_3dcgGAL4LamGFPT_Jasper_sample1,GCCAACGCACAAAGCG-6d9f44c6__FCA46_Female_fatbodyGFP_adult_3dcgGAL4LamGFPT_Jasper_sample1,GTTGCGGGTACTGGGA-6d9f44c6__FCA46_Female_fatbodyGFP_adult_3dcgGAL4LamGFPT_Jasper_sample1,GTGCAGCAGGCGATAC-6d9f44c6__FCA46_Female_fatbody…	adult fat body
98	adult fat body_98	1.69348	1.24293	0.40089	0	0	0	0	0	0	0	0	0	0	0	0	0	0	0	0	0	0	0	0	0	0	0	0	0	adult fat body	2433.32	4587	TTACGCCTCCTGATAG-6d9f44c6__FCA46_Female_fatbodyGFP_adult_3dcgGAL4LamGFPT_Jasper_sample1,TCTCCGACATATGCGT-6d9f44c6__FCA46_Female_fatbodyGFP_adult_3dcgGAL4LamGFPT_Jasper_sample1,GTGTGGCGTTTGAAAG-6d9f44c6__FCA46_Female_fatbodyGFP_adult_3dcgGAL4LamGFPT_Jasper_sample1,TCGTCCACACTCATAG-6d9f44c6__FCA46_Female_fatbodyGFP_adult_3dcgGAL4LamGFPT_Jasper_sample1,GGTGAAGAGTCCCAGC-6d9f44c6__FCA46_Female_fatbody…	adult fat body
99	adult fat body_99	1.90839	1.47216	0.281436	0	0	0	0	0	0	0	0	0	0	0	0	0	0	0	0	0	0	0	0	0	0	0	0	0	adult fat body	3691.96	5677	GGTGGCTTCTCAACCC-6d9f44c6__FCA46_Female_fatbodyGFP_adult_3dcgGAL4LamGFPT_Jasper_sample1,GGCTTTCGTTGACTGT-6d9f44c6__FCA46_Female_fatbodyGFP_adult_3dcgGAL4LamGFPT_Jasper_sample1,TACGTCCGTCAAAGAT-6d9f44c6__FCA46_Female_fatbodyGFP_adult_3dcgGAL4LamGFPT_Jasper_sample1,ACTGATGGTCGCGTTG-6d9f44c6__FCA46_Female_fatbodyGFP_adult_3dcgGAL4LamGFPT_Jasper_sample1,TCCACCACAGCTTTGA-6d9f44c6__FCA46_Female_fatbody…	adult fat body
100	adult fat body_100	2.01892	1.74331	0.434495	0.0868171	0	0	0	0	0	0	0	0	0	0	0	0	0	0	0	0	0	0	0	0	0	0	0	0	adult fat body	4410.28	5553	AACCCAAAGGCGATAC-6d9f44c6__FCA46_Female_fatbodyGFP_adult_3dcgGAL4LamGFPT_Jasper_sample1,TTAGTCTCAACAGAGC-6d9f44c6__FCA46_Female_fatbodyGFP_adult_3dcgGAL4LamGFPT_Jasper_sample1,CCGTTCAAGTCACAGG-6d9f44c6__FCA46_Female_fatbodyGFP_adult_3dcgGAL4LamGFPT_Jasper_sample1,CAGCAATTCCACAGCG-6d9f44c6__FCA46_Female_fatbodyGFP_adult_3dcgGAL4LamGFPT_Jasper_sample1,GGAGGTAAGAGCCATG-6d9f44c6__FCA46_Female_fatbody…	adult fat body
101	adult fat body_101	1.42728	1.20531	0.604067	0.0727048	0	0.0727048	0	0	0	0	0	0	0	0	0	0	0	0	0	0	0	0	0	0	0.0727048	0	0	0	adult fat body	5304.12	6305	AGGGTCCCAGCACACC-a417df9a__FCA45_Male_fatbody_adult_3dcgGAL4LamGFP_Jasper_sample1,TGCAGATCATAATCCG-a417df9a__FCA45_Male_fatbody_adult_3dcgGAL4LamGFP_Jasper_sample1,CTTTCAAGTGGGAGAG-a417df9a__FCA45_Male_fatbody_adult_3dcgGAL4LamGFP_Jasper_sample1,GTGTGGCCATAGGAGC-a417df9a__FCA45_Male_fatbody_adult_3dcgGAL4LamGFP_Jasper_sample1,GACTATGCATTCACCC-a417df9a__FCA45_Male_fatbody_adult_3dcgGAL4LamGFP_Jasp…	adult fat body
102	adult fat body_102	1.8898	1.65126	0.431912	0	0	0	0	0	0	0	0	0	0	0	0	0	0	0	0	0	0	0	0	0	0	0	0	0	adult fat body	7404.68	6107	GTAAGTCGTCCGGTCA-6d9f44c6__FCA46_Female_fatbodyGFP_adult_3dcgGAL4LamGFPT_Jasper_sample1,TACCCACGTGACCTGC-6d9f44c6__FCA46_Female_fatbodyGFP_adult_3dcgGAL4LamGFPT_Jasper_sample1,TAATTCCTCTGAATCG-6d9f44c6__FCA46_Female_fatbodyGFP_adult_3dcgGAL4LamGFPT_Jasper_sample1,TGGATCATCTCTTCAA-6d9f44c6__FCA46_Female_fatbodyGFP_adult_3dcgGAL4LamGFPT_Jasper_sample1,GAGTCATCAATTCTTC-6d9f44c6__FCA46_Female_fatbody…	adult fat body
103	adult fat body_103	1.24769	1.2836	0.792689	0.0617053	0.0617053	0	0.0617053	0	0	0	0	0	0	0	0	0	0	0	0	0	0	0	0	0	0	0.0617053	0	0	adult fat body	6284.48	7054	TATCAGGTCTGAACGT-a417df9a__FCA45_Male_fatbody_adult_3dcgGAL4LamGFP_Jasper_sample1,CGTAGTAAGGTTACCT-a417df9a__FCA45_Male_fatbody_adult_3dcgGAL4LamGFP_Jasper_sample1,TAGTGCATCGGTATGT-a417df9a__FCA45_Male_fatbody_adult_3dcgGAL4LamGFP_Jasper_sample1,TATCCTATCGTCTCAC-a417df9a__FCA45_Male_fatbody_adult_3dcgGAL4LamGFP_Jasper_sample1,TGCAGGCAGAGGGTCT-a417df9a__FCA45_Male_fatbody_adult_3dcgGAL4LamGFP_Jasp…	adult fat body
104	adult fat body_104	2.20565	1.63293	0.498405	0	0	0	0	0	0	0	0	0	0	0	0	0	0	0	0	0	0	0	0	0	0	0	0	0	adult fat body	4952.84	6124	CGAGGCTCAACACTAC-6d9f44c6__FCA46_Female_fatbodyGFP_adult_3dcgGAL4LamGFPT_Jasper_sample1,CTCTCGACACGGCTAC-6d9f44c6__FCA46_Female_fatbodyGFP_adult_3dcgGAL4LamGFPT_Jasper_sample1,TGTTTGTCAGGGACTA-6d9f44c6__FCA46_Female_fatbodyGFP_adult_3dcgGAL4LamGFPT_Jasper_sample1,CGGAATTTCTGCGTCT-6d9f44c6__FCA46_Female_fatbodyGFP_adult_3dcgGAL4LamGFPT_Jasper_sample1,GTGCTTCAGCTCGTGC-6d9f44c6__FCA46_Female_fatbody…	adult fat body
105	adult fat body_105	1.91198	0.923265	0	0	0	0	0	0	0	0	0	0	0	0	0	0	0	0	0.265052	0	0	0	0	0	0	0	0	0	adult fat body	1317.96	4198	CAAGAGGCACTACACA-6d9f44c6__FCA46_Female_fatbodyGFP_adult_3dcgGAL4LamGFPT_Jasper_sample1,GTTCATTCAAATTAGG-6d9f44c6__FCA46_Female_fatbodyGFP_adult_3dcgGAL4LamGFPT_Jasper_sample1,AACGAAAGTGCAACGA-6d9f44c6__FCA46_Female_fatbodyGFP_adult_3dcgGAL4LamGFPT_Jasper_sample1,CTCCTCCAGTCGGGAT-6d9f44c6__FCA46_Female_fatbodyGFP_adult_3dcgGAL4LamGFPT_Jasper_sample1,TACACCCTCTTGGCTC-6d9f44c6__FCA46_Female_fatbody…	adult fat body
106	adult fat body_106	1.34509	1.09138	0.57332	0.0825163	0	0	0	0	0	0	0	0	0	0	0	0	0	0	0	0	0	0	0	0	0	0	0	0	adult fat body	4650.28	6533	TATTTCGTCAACTCTT-a417df9a__FCA45_Male_fatbody_adult_3dcgGAL4LamGFP_Jasper_sample1,TCCTTTCTCGGCTTCT-a417df9a__FCA45_Male_fatbody_adult_3dcgGAL4LamGFP_Jasper_sample1,TATTGCTAGACTTCGT-a417df9a__FCA45_Male_fatbody_adult_3dcgGAL4LamGFP_Jasper_sample1,AGGAGGTAGCACCGAA-a417df9a__FCA45_Male_fatbody_adult_3dcgGAL4LamGFP_Jasper_sample1,TCAGCCTCAGAGGTTG-a417df9a__FCA45_Male_fatbody_adult_3dcgGAL4LamGFP_Jasp…	adult fat body
107	adult fat body_107	2.05112	1.95995	0.239855	0	0	0	0	0	0	0	0	0	0	0	0	0	0	0	0	0	0	0	0	0	0	0	0	0	adult fat body	2951.32	4904	GGTCTGGCACTTACAG-6d9f44c6__FCA46_Female_fatbodyGFP_adult_3dcgGAL4LamGFPT_Jasper_sample1,TACTGCCCAACAGTGG-6d9f44c6__FCA46_Female_fatbodyGFP_adult_3dcgGAL4LamGFPT_Jasper_sample1,GACCCAGAGGTGCCTC-6d9f44c6__FCA46_Female_fatbodyGFP_adult_3dcgGAL4LamGFPT_Jasper_sample1,TTCGATTCATACTGAC-6d9f44c6__FCA46_Female_fatbodyGFP_adult_3dcgGAL4LamGFPT_Jasper_sample1,CCTCCAATCCTACCGT-6d9f44c6__FCA46_Female_fatbody…	adult fat body
108	adult fat body_108	1.84519	1.4997	0.736018	0	0	0	0	0	0	0	0	0	0	0	0	0	0	0	0	0	0	0	0	0	0	0	0	0	adult fat body	3677.8	4954	GGGATCCCAGCTCTGG-6d9f44c6__FCA46_Female_fatbodyGFP_adult_3dcgGAL4LamGFPT_Jasper_sample1,ATTCATCAGACTGTTC-6d9f44c6__FCA46_Female_fatbodyGFP_adult_3dcgGAL4LamGFPT_Jasper_sample1,TTCCTAACATATCTCT-6d9f44c6__FCA46_Female_fatbodyGFP_adult_3dcgGAL4LamGFPT_Jasper_sample1,TGCAGATGTTGGACCC-6d9f44c6__FCA46_Female_fatbodyGFP_adult_3dcgGAL4LamGFPT_Jasper_sample1,TGCCGAGAGGCCCACT-6d9f44c6__FCA46_Female_fatbody…	adult fat body
109	adult fat body_109	1.76423	1.30489	0.126072	0	0	0.126072	0	0	0	0	0	0	0	0	0	0	0	0	0	0	0	0	0	0	0	0	0	0	adult fat body	2977	5383	TGCATCCCACCTCGTT-6d9f44c6__FCA46_Female_fatbodyGFP_adult_3dcgGAL4LamGFPT_Jasper_sample1,TTGAGTGCACCGGCTA-6d9f44c6__FCA46_Female_fatbodyGFP_adult_3dcgGAL4LamGFPT_Jasper_sample1,TGGCGTGTCAAGTCTG-6d9f44c6__FCA46_Female_fatbodyGFP_adult_3dcgGAL4LamGFPT_Jasper_sample1,TGGTTAGAGTCTAGCT-6d9f44c6__FCA46_Female_fatbodyGFP_adult_3dcgGAL4LamGFPT_Jasper_sample1,CCTAACCCATGATAGA-6d9f44c6__FCA46_Female_fatbody…	adult fat body
110	adult fat body_110	1.97894	1.5266	0.526378	0	0	0.129762	0	0	0	0	0	0	0	0	0	0	0	0	0	0	0	0	0	0	0	0	0	0	adult fat body	5773.76	6208	ACTTTGTTCCTTGAAG-6d9f44c6__FCA46_Female_fatbodyGFP_adult_3dcgGAL4LamGFPT_Jasper_sample1,TGGTAGTGTCCAGTTA-6d9f44c6__FCA46_Female_fatbodyGFP_adult_3dcgGAL4LamGFPT_Jasper_sample1,TTCTTGAGTGGACTAG-6d9f44c6__FCA46_Female_fatbodyGFP_adult_3dcgGAL4LamGFPT_Jasper_sample1,ACGTACATCTAACACG-6d9f44c6__FCA46_Female_fatbodyGFP_adult_3dcgGAL4LamGFPT_Jasper_sample1,CAAGAGGAGCCGAACA-6d9f44c6__FCA46_Female_fatbody…	adult fat body
111	adult fat body_111	2.3905	1.91645	0.415595	0	0	0.229234	0	0	0	0	0	0	0	0	0	0	0	0	0	0	0	0	0	0	0	0	0	0	adult fat body	3105.16	5204	TTTGGTTAGCCTCAAT-6d9f44c6__FCA46_Female_fatbodyGFP_adult_3dcgGAL4LamGFPT_Jasper_sample1,GAGCTGCTCTATTGTC-6d9f44c6__FCA46_Female_fatbodyGFP_adult_3dcgGAL4LamGFPT_Jasper_sample1,CTCCACACACGTTCGG-6d9f44c6__FCA46_Female_fatbodyGFP_adult_3dcgGAL4LamGFPT_Jasper_sample1,AGATAGATCTGGCCAG-6d9f44c6__FCA46_Female_fatbodyGFP_adult_3dcgGAL4LamGFPT_Jasper_sample1,AAAGTCCAGTTGCGCC-6d9f44c6__FCA46_Female_fatbody…	adult fat body
112	adult fat body_112	1.05926	0.84112	0.319796	0	0	0	0	0	0	0	0	0	0	0	0	0	0	0	0	0	0	0	0	0	0	0	0	0	adult fat body	2122.88	5114	TGTAGACCAATCCTAG-a417df9a__FCA45_Male_fatbody_adult_3dcgGAL4LamGFP_Jasper_sample1,TCAATCTTCGACGATT-a417df9a__FCA45_Male_fatbody_adult_3dcgGAL4LamGFP_Jasper_sample1,ACATGCAGTTCCAGGC-a417df9a__FCA45_Male_fatbody_adult_3dcgGAL4LamGFP_Jasper_sample1,CTCCAACGTCTGTAGT-a417df9a__FCA45_Male_fatbody_adult_3dcgGAL4LamGFP_Jasper_sample1,TGATCAGTCAACACGT-a417df9a__FCA45_Male_fatbody_adult_3dcgGAL4LamGFP_Jasp…	adult fat body
113	adult fat body_113	1.94658	1.6707	0.384662	0	0	0	0	0	0	0	0	0	0	0	0	0	0	0	0	0	0	0	0	0	0	0	0	0	adult fat body	4263.32	5791	ATCCTATGTCATAGTC-6d9f44c6__FCA46_Female_fatbodyGFP_adult_3dcgGAL4LamGFPT_Jasper_sample1,ATTCAGGAGGTCCGAA-6d9f44c6__FCA46_Female_fatbodyGFP_adult_3dcgGAL4LamGFPT_Jasper_sample1,GGTCACGGTATCGTGT-6d9f44c6__FCA46_Female_fatbodyGFP_adult_3dcgGAL4LamGFPT_Jasper_sample1,TCATTCACACGGATCC-6d9f44c6__FCA46_Female_fatbodyGFP_adult_3dcgGAL4LamGFPT_Jasper_sample1,CGTGAATAGAAATTCG-6d9f44c6__FCA46_Female_fatbody…	adult fat body
114	adult fat body_114	1.85491	1.44556	0.669971	0.0466059	0	0.0466059	0.0466059	0.0466059	0	0	0	0	0	0	0	0.0466059	0	0	0	0	0	0	0	0	0	0	0	0	adult fat body	8384.16	7061	CCACACTCAAGAGTTA-a417df9a__FCA45_Male_fatbody_adult_3dcgGAL4LamGFP_Jasper_sample1,TCAATTCAGTGATTCC-a417df9a__FCA45_Male_fatbody_adult_3dcgGAL4LamGFP_Jasper_sample1,CTCCTCCCACGACAGA-a417df9a__FCA45_Male_fatbody_adult_3dcgGAL4LamGFP_Jasper_sample1,CGGAACCTCTACTTCA-a417df9a__FCA45_Male_fatbody_adult_3dcgGAL4LamGFP_Jasper_sample1,TGGTAGTAGAGTCAGC-a417df9a__FCA45_Male_fatbody_adult_3dcgGAL4LamGFP_Jasp…	adult fat body
115	adult fat body_115	2.09035	1.21271	0.279273	0	0	0	0.102005	0	0	0	0	0	0	0	0	0	0	0	0	0	0	0	0	0	0	0	0	0	adult fat body	3724.76	5873	TCTATACAGTTGAATG-a417df9a__FCA45_Male_fatbody_adult_3dcgGAL4LamGFP_Jasper_sample1,CGAGTTAGTGTGCCTG-a417df9a__FCA45_Male_fatbody_adult_3dcgGAL4LamGFP_Jasper_sample1,GAAACCTTCCCATTTA-a417df9a__FCA45_Male_fatbody_adult_3dcgGAL4LamGFP_Jasper_sample1,TCAGGGCCATCGAAGG-a417df9a__FCA45_Male_fatbody_adult_3dcgGAL4LamGFP_Jasper_sample1,TACCCGTTCCACATAG-a417df9a__FCA45_Male_fatbody_adult_3dcgGAL4LamGFP_Jasp…	adult fat body
116	adult fat body_116	1.37294	1.17326	0.728326	0	0	0	0	0	0	0	0	0	0	0	0	0	0	0	0	0	0	0	0	0	0	0	0	0	adult fat body	4479.24	5653	TTTCATGTCATTTCCA-6d9f44c6__FCA46_Female_fatbodyGFP_adult_3dcgGAL4LamGFPT_Jasper_sample1,CTAACTTCACCAGCTG-6d9f44c6__FCA46_Female_fatbodyGFP_adult_3dcgGAL4LamGFPT_Jasper_sample1,GATTTCTTCGAACGCC-6d9f44c6__FCA46_Female_fatbodyGFP_adult_3dcgGAL4LamGFPT_Jasper_sample1,GAGACTTGTAGATCGG-6d9f44c6__FCA46_Female_fatbodyGFP_adult_3dcgGAL4LamGFPT_Jasper_sample1,CATTCATCACAGCCTG-6d9f44c6__FCA46_Female_fatbody…	adult fat body
117	adult fat body_117	1.60562	1.29581	0.508918	0	0	0	0	0	0	0	0	0	0	0	0	0	0	0	0	0	0	0	0	0	0	0	0	0	adult fat body	3014.36	5106	TGACGCGTCAACTCTT-6d9f44c6__FCA46_Female_fatbodyGFP_adult_3dcgGAL4LamGFPT_Jasper_sample1,AGGCTGCAGTCGAGGT-6d9f44c6__FCA46_Female_fatbodyGFP_adult_3dcgGAL4LamGFPT_Jasper_sample1,GAGAGGTTCTATCCAT-6d9f44c6__FCA46_Female_fatbodyGFP_adult_3dcgGAL4LamGFPT_Jasper_sample1,ACCTGTCAGACTTGTC-6d9f44c6__FCA46_Female_fatbodyGFP_adult_3dcgGAL4LamGFPT_Jasper_sample1,CTTCCGATCAAGGCTT-6d9f44c6__FCA46_Female_fatbody…	adult fat body
118	adult fat body_118	1.4729	0.704672	0.46038	0	0	0	0	0	0	0	0	0	0	0	0	0	0	0	0	0	0	0	0	0	0	0	0	0	adult fat body	2736.56	4609	TCTACCGAGCAGCACA-6d9f44c6__FCA46_Female_fatbodyGFP_adult_3dcgGAL4LamGFPT_Jasper_sample1,GCACGTGAGATTAGTG-6d9f44c6__FCA46_Female_fatbodyGFP_adult_3dcgGAL4LamGFPT_Jasper_sample1,TGTGATGCACTGTGAT-6d9f44c6__FCA46_Female_fatbodyGFP_adult_3dcgGAL4LamGFPT_Jasper_sample1,GACTATGTCTTAGCAG-6d9f44c6__FCA46_Female_fatbodyGFP_adult_3dcgGAL4LamGFPT_Jasper_sample1,ATGGGTTGTGAGATAT-6d9f44c6__FCA46_Female_fatbody…	adult fat body
119	adult fat body_119	1.80127	1.21197	0	0.290544	0	0	0	0	0	0	0	0	0	0	0	0	0	0	0	0	0	0	0	0	0	0	0	0	adult fat body	1186.4	4000	GCCATTCAGGGCCAAT-6d9f44c6__FCA46_Female_fatbodyGFP_adult_3dcgGAL4LamGFPT_Jasper_sample1,AACGGGAAGAATTGTG-6d9f44c6__FCA46_Female_fatbodyGFP_adult_3dcgGAL4LamGFPT_Jasper_sample1,GGGATGATCGGTCTAA-6d9f44c6__FCA46_Female_fatbodyGFP_adult_3dcgGAL4LamGFPT_Jasper_sample1,AGTTCCCGTTTGCAGT-6d9f44c6__FCA46_Female_fatbodyGFP_adult_3dcgGAL4LamGFPT_Jasper_sample1,CACAGGCAGGCCGCTT-6d9f44c6__FCA46_Female_fatbody…	adult fat body
120	adult fat body_120	2.09927	1.16414	0	0	0	0	0	0	0	0	0	0	0	0	0	0	0	0	0	0	0	0	0	0	0	0	0	0	adult fat body	3631.16	5507	ACACCAACAGCAGAAC-6d9f44c6__FCA46_Female_fatbodyGFP_adult_3dcgGAL4LamGFPT_Jasper_sample1,CGGGTCACAACTGCCG-6d9f44c6__FCA46_Female_fatbodyGFP_adult_3dcgGAL4LamGFPT_Jasper_sample1,CCTGCATCAATTTCTC-6d9f44c6__FCA46_Female_fatbodyGFP_adult_3dcgGAL4LamGFPT_Jasper_sample1,GGTAGAGAGATGCCGA-6d9f44c6__FCA46_Female_fatbodyGFP_adult_3dcgGAL4LamGFPT_Jasper_sample1,AGAAGTAAGGACGGAG-6d9f44c6__FCA46_Female_fatbody…	adult fat body
121	adult fat body_121	1.66055	1.09495	0.725398	0	0	0.132846	0	0	0	0	0	0	0	0	0	0	0	0	0	0	0	0	0	0	0	0	0	0	adult fat body	5630.88	6725	AACGAAACAGACCTGC-a417df9a__FCA45_Male_fatbody_adult_3dcgGAL4LamGFP_Jasper_sample1,CACTTCGAGGTAGGCT-a417df9a__FCA45_Male_fatbody_adult_3dcgGAL4LamGFP_Jasper_sample1,GCACTAAGTTTCACTT-a417df9a__FCA45_Male_fatbody_adult_3dcgGAL4LamGFP_Jasper_sample1,CTCCCAAAGTCTAGCT-a417df9a__FCA45_Male_fatbody_adult_3dcgGAL4LamGFP_Jasper_sample1,CACTTCGAGATGCTGG-a417df9a__FCA45_Male_fatbody_adult_3dcgGAL4LamGFP_Jasp…	adult fat body
122	adult fat body_122	1.84213	1.46525	0.746472	0	0	0	0	0	0	0	0	0	0	0	0	0	0	0	0	0	0	0	0	0	0	0	0	0	adult fat body	5047.12	5812	TCGGGACCAATCGCGC-6d9f44c6__FCA46_Female_fatbodyGFP_adult_3dcgGAL4LamGFPT_Jasper_sample1,AACCACACACGCTTAA-6d9f44c6__FCA46_Female_fatbodyGFP_adult_3dcgGAL4LamGFPT_Jasper_sample1,TCATTGTCATCCCGTT-6d9f44c6__FCA46_Female_fatbodyGFP_adult_3dcgGAL4LamGFPT_Jasper_sample1,CATCCCATCTCGACCT-6d9f44c6__FCA46_Female_fatbodyGFP_adult_3dcgGAL4LamGFPT_Jasper_sample1,GTTGTGACAACTGTGT-6d9f44c6__FCA46_Female_fatbody…	adult fat body
123	adult fat body_123	1.75967	1.0144	0.244929	0	0	0	0	0	0	0	0	0	0	0	0	0.16976	0	0	0	0	0	0	0	0	0	0	0	0	adult fat body	4323.84	6044	CATCGTCCATCTTCGC-a417df9a__FCA45_Male_fatbody_adult_3dcgGAL4LamGFP_Jasper_sample1,GTTACAGGTCTAACGT-a417df9a__FCA45_Male_fatbody_adult_3dcgGAL4LamGFP_Jasper_sample1,TGGGAGAAGGCCTAAG-a417df9a__FCA45_Male_fatbody_adult_3dcgGAL4LamGFP_Jasper_sample1,GCTGCAGAGATGACCG-a417df9a__FCA45_Male_fatbody_adult_3dcgGAL4LamGFP_Jasper_sample1,TGTGTGACACAATCTG-a417df9a__FCA45_Male_fatbody_adult_3dcgGAL4LamGFP_Jasp…	adult fat body
124	adult fat body_124	1.54155	1.58316	0.467145	0	0	0.181052	0	0	0	0	0	0	0	0	0	0	0	0	0	0	0	0	0	0	0	0	0	0	adult fat body	4030.68	5212	TGGGAAGGTTAAGTCC-6d9f44c6__FCA46_Female_fatbodyGFP_adult_3dcgGAL4LamGFPT_Jasper_sample1,TAACGACAGGACAGTC-6d9f44c6__FCA46_Female_fatbodyGFP_adult_3dcgGAL4LamGFPT_Jasper_sample1,GTAGAGGAGAATCGCG-6d9f44c6__FCA46_Female_fatbodyGFP_adult_3dcgGAL4LamGFPT_Jasper_sample1,TTGTTCAAGTGCGACA-6d9f44c6__FCA46_Female_fatbodyGFP_adult_3dcgGAL4LamGFPT_Jasper_sample1,GACATCAGTGGCTACC-6d9f44c6__FCA46_Female_fatbody…	adult fat body
125	adult fat body_125	1.86013	1.39184	0.270007	0	0	0	0	0	0	0	0	0	0	0	0	0	0	0	0	0	0	0	0	0	0	0	0	0	adult fat body	5161.72	5549	CGAAGTTTCACCCATC-6d9f44c6__FCA46_Female_fatbodyGFP_adult_3dcgGAL4LamGFPT_Jasper_sample1,GTCACGGGTCTGTTAG-6d9f44c6__FCA46_Female_fatbodyGFP_adult_3dcgGAL4LamGFPT_Jasper_sample1,CATTGCCGTTTACGAC-6d9f44c6__FCA46_Female_fatbodyGFP_adult_3dcgGAL4LamGFPT_Jasper_sample1,GCAGGCTTCTTAGCAG-6d9f44c6__FCA46_Female_fatbodyGFP_adult_3dcgGAL4LamGFPT_Jasper_sample1,GGGAGATTCTAAACGC-6d9f44c6__FCA46_Female_fatbody…	adult fat body
126	adult fat body_126	1.31163	0.553713	0.220393	0	0	0	0	0	0	0	0	0	0	0	0	0	0	0	0	0	0	0	0	0	0	0	0	0	adult fat body	1622.28	4663	TGGAGGACAGCCTTCT-a417df9a__FCA45_Male_fatbody_adult_3dcgGAL4LamGFP_Jasper_sample1,AAGTTCGCAGGAATAT-a417df9a__FCA45_Male_fatbody_adult_3dcgGAL4LamGFP_Jasper_sample1,CCTCAACAGGGAGTGG-a417df9a__FCA45_Male_fatbody_adult_3dcgGAL4LamGFP_Jasper_sample1,GCTACCTTCTGGGTCG-a417df9a__FCA45_Male_fatbody_adult_3dcgGAL4LamGFP_Jasper_sample1,TCCGAAATCCTCAGGG-a417df9a__FCA45_Male_fatbody_adult_3dcgGAL4LamGFP_Jasp…	adult fat body
127	adult fat body_127	1.95236	1.38031	0.833804	0	0	0	0	0	0	0	0	0	0	0	0	0	0	0	0.0889301	0	0	0	0	0	0	0	0	0	adult fat body	4300.88	6496	TGCTGAAGTATCCTTT-a417df9a__FCA45_Male_fatbody_adult_3dcgGAL4LamGFP_Jasper_sample1,TCTCTGGAGGTCCGAA-a417df9a__FCA45_Male_fatbody_adult_3dcgGAL4LamGFP_Jasper_sample1,CGAGTGCTCTTGGATG-a417df9a__FCA45_Male_fatbody_adult_3dcgGAL4LamGFP_Jasper_sample1,TCGGGACTCTACGCAA-a417df9a__FCA45_Male_fatbody_adult_3dcgGAL4LamGFP_Jasper_sample1,CGTTGGGAGCATGGGT-a417df9a__FCA45_Male_fatbody_adult_3dcgGAL4LamGFP_Jasp…	adult fat body
128	adult fat body_128	1.71843	1.19024	0.418692	0	0	0	0	0	0	0	0	0	0	0	0	0	0	0	0	0	0	0	0	0	0	0	0	0	adult fat body	3846.36	5507	CAGCAGCAGAGTGTTA-6d9f44c6__FCA46_Female_fatbodyGFP_adult_3dcgGAL4LamGFPT_Jasper_sample1,TGCGACGAGAAGGGAT-6d9f44c6__FCA46_Female_fatbodyGFP_adult_3dcgGAL4LamGFPT_Jasper_sample1,GAGTTTGTCTCTAAGG-6d9f44c6__FCA46_Female_fatbodyGFP_adult_3dcgGAL4LamGFPT_Jasper_sample1,CTGAATGAGGAGAATG-6d9f44c6__FCA46_Female_fatbodyGFP_adult_3dcgGAL4LamGFPT_Jasper_sample1,TCATTACGTTCTAAGC-6d9f44c6__FCA46_Female_fatbody…	adult fat body
129	adult fat body_129	0.649778	0.420632	0.579074	0	0	0	0	0	0	0	0	0	0.122864	0	0	0.122864	0	0	0	0	0	0	0	0	0	0	0	0	adult fat body	3059.72	5381	CACACAAAGATGAACT-a417df9a__FCA45_Male_fatbody_adult_3dcgGAL4LamGFP_Jasper_sample1,TAACACGAGGACAACC-a417df9a__FCA45_Male_fatbody_adult_3dcgGAL4LamGFP_Jasper_sample1,TCCATCGGTGCTCTTC-a417df9a__FCA45_Male_fatbody_adult_3dcgGAL4LamGFP_Jasper_sample1,TCACTCGTCTTCGGAA-a417df9a__FCA45_Male_fatbody_adult_3dcgGAL4LamGFP_Jasper_sample1,CTTACCGTCACGGACC-a417df9a__FCA45_Male_fatbody_adult_3dcgGAL4LamGFP_Jasp…	adult fat body
130	adult fat body_130	1.952	1.37618	0.588671	0	0	0	0	0	0	0	0	0	0	0	0	0	0	0	0	0	0	0	0	0	0	0	0	0	adult fat body	6487.08	6019	TTAATCCTCGCCAACG-6d9f44c6__FCA46_Female_fatbodyGFP_adult_3dcgGAL4LamGFPT_Jasper_sample1,TGTTACTAGTTCCGTA-6d9f44c6__FCA46_Female_fatbodyGFP_adult_3dcgGAL4LamGFPT_Jasper_sample1,GAAGCGAAGATTGTGA-6d9f44c6__FCA46_Female_fatbodyGFP_adult_3dcgGAL4LamGFPT_Jasper_sample1,TCGCACTGTAACATCC-6d9f44c6__FCA46_Female_fatbodyGFP_adult_3dcgGAL4LamGFPT_Jasper_sample1,CTTTCGGAGGGATGTC-6d9f44c6__FCA46_Female_fatbody…	adult fat body
131	adult fat body_131	1.32427	0.710392	0.129248	0	0	0	0	0	0	0	0	0	0	0	0	0.129248	0	0.0667105	0	0	0	0	0	0	0	0	0	0	adult fat body	5798.28	6060	CGACAGCGTTTGTGGT-a417df9a__FCA45_Male_fatbody_adult_3dcgGAL4LamGFP_Jasper_sample1,GGTTGTACAAAGCTAA-a417df9a__FCA45_Male_fatbody_adult_3dcgGAL4LamGFP_Jasper_sample1,TACGGTAGTGGATACG-a417df9a__FCA45_Male_fatbody_adult_3dcgGAL4LamGFP_Jasper_sample1,TAGAGTCCATCATCTT-a417df9a__FCA45_Male_fatbody_adult_3dcgGAL4LamGFP_Jasper_sample1,GTTGTCCCACTTGACA-a417df9a__FCA45_Male_fatbody_adult_3dcgGAL4LamGFP_Jasp…	adult fat body
132	adult fat body_132	1.91486	1.90123	1.00977	0	0	0	0	0	0	0	0	0	0	0	0	0	0	0	0.0878651	0	0	0	0	0	0	0	0	0	adult fat body	4355.36	5571	TCCAGAATCTGGCCAG-6d9f44c6__FCA46_Female_fatbodyGFP_adult_3dcgGAL4LamGFPT_Jasper_sample1,CGGAATTCATGAAGCG-6d9f44c6__FCA46_Female_fatbodyGFP_adult_3dcgGAL4LamGFPT_Jasper_sample1,ATTACTCTCTCGGTAA-6d9f44c6__FCA46_Female_fatbodyGFP_adult_3dcgGAL4LamGFPT_Jasper_sample1,AGACAGGGTCTACGTA-6d9f44c6__FCA46_Female_fatbodyGFP_adult_3dcgGAL4LamGFPT_Jasper_sample1,ACCTACCTCAAACCTG-6d9f44c6__FCA46_Female_fatbody…	adult fat body
133	adult fat body_133	1.56283	1.31492	0.844708	0	0	0	0	0	0	0	0	0	0.0675257	0	0	0	0	0	0	0	0	0	0	0	0	0	0	0	adult fat body	5725.92	6141	CAACCAAAGCGATGCA-a417df9a__FCA45_Male_fatbody_adult_3dcgGAL4LamGFP_Jasper_sample1,TCTTTGAGTGCAATGG-a417df9a__FCA45_Male_fatbody_adult_3dcgGAL4LamGFP_Jasper_sample1,AAGATAGAGGTCCCGT-a417df9a__FCA45_Male_fatbody_adult_3dcgGAL4LamGFP_Jasper_sample1,CGAGTTATCAGTCCGG-a417df9a__FCA45_Male_fatbody_adult_3dcgGAL4LamGFP_Jasper_sample1,CGGCAGTAGTCCTGTA-a417df9a__FCA45_Male_fatbody_adult_3dcgGAL4LamGFP_Jasp…	adult fat body
134	adult fat body_134	1.92865	1.81777	0.41595	0	0	0	0	0	0	0	0	0	0	0	0	0	0	0	0	0	0	0	0	0	0	0	0	0	adult fat body	3877.4	5013	GAACACTTCGACCCAG-6d9f44c6__FCA46_Female_fatbodyGFP_adult_3dcgGAL4LamGFPT_Jasper_sample1,CTGTGAAGTTGTTGAC-6d9f44c6__FCA46_Female_fatbodyGFP_adult_3dcgGAL4LamGFPT_Jasper_sample1,GCAACATCATTGAGCT-6d9f44c6__FCA46_Female_fatbodyGFP_adult_3dcgGAL4LamGFPT_Jasper_sample1,TAACGACCACTGCGAC-6d9f44c6__FCA46_Female_fatbodyGFP_adult_3dcgGAL4LamGFPT_Jasper_sample1,CCGGTGATCATTGCTT-6d9f44c6__FCA46_Female_fatbody…	adult fat body
135	adult fat body_135	1.94033	1.4032	0.47849	0	0	0	0	0	0	0	0	0	0	0	0	0	0	0	0	0	0	0	0	0	0	0	0	0	adult fat body	4562.96	5705	CTGTCGTAGTCACGCC-6d9f44c6__FCA46_Female_fatbodyGFP_adult_3dcgGAL4LamGFPT_Jasper_sample1,TCAGTGAGTCATCCCT-6d9f44c6__FCA46_Female_fatbodyGFP_adult_3dcgGAL4LamGFPT_Jasper_sample1,GCGTTTCTCATACGAC-6d9f44c6__FCA46_Female_fatbodyGFP_adult_3dcgGAL4LamGFPT_Jasper_sample1,GTTGAACCACAGCTTA-6d9f44c6__FCA46_Female_fatbodyGFP_adult_3dcgGAL4LamGFPT_Jasper_sample1,ATCGTGAAGGAACTAT-6d9f44c6__FCA46_Female_fatbody…	adult fat body
136	adult fat body_136	1.81055	1.72187	0.781986	0.0714953	0	0	0	0.0714953	0	0	0	0	0	0	0	0	0	0	0	0	0	0	0	0	0	0	0	0	adult fat body	5397.16	6566	CTTAGGAGTCTAGGCC-a417df9a__FCA45_Male_fatbody_adult_3dcgGAL4LamGFP_Jasper_sample1,CTCCTCCCACGACAGA-a417df9a__FCA45_Male_fatbody_adult_3dcgGAL4LamGFP_Jasper_sample1,AGATGCTCAACGTAAA-a417df9a__FCA45_Male_fatbody_adult_3dcgGAL4LamGFP_Jasper_sample1,AAGATAGTCGTGGGAA-a417df9a__FCA45_Male_fatbody_adult_3dcgGAL4LamGFP_Jasper_sample1,ATCGTAGGTTTCACAG-a417df9a__FCA45_Male_fatbody_adult_3dcgGAL4LamGFP_Jasp…	adult fat body
137	adult fat body_137	1.94689	1.4605	0.361359	0	0	0	0	0	0	0	0	0	0	0	0	0	0	0	0	0	0	0	0	0	0	0	0	0	adult fat body	4594.76	5515	GGGCTACCACGTTCGG-6d9f44c6__FCA46_Female_fatbodyGFP_adult_3dcgGAL4LamGFPT_Jasper_sample1,GAGTTACGTTAATCGC-6d9f44c6__FCA46_Female_fatbodyGFP_adult_3dcgGAL4LamGFPT_Jasper_sample1,GTGCTGGTCAGAGCAG-6d9f44c6__FCA46_Female_fatbodyGFP_adult_3dcgGAL4LamGFPT_Jasper_sample1,AGGTCTACACGGCTAC-6d9f44c6__FCA46_Female_fatbodyGFP_adult_3dcgGAL4LamGFPT_Jasper_sample1,CATCGTCCAGTCAGAG-6d9f44c6__FCA46_Female_fatbody…	adult fat body
138	adult fat body_138	1.43554	1.23534	0.762461	0	0	0	0	0	0	0	0	0	0	0	0.0734701	0	0	0	0	0	0	0	0	0	0	0	0	0	adult fat body	5246.84	6563	ACTACGAGTGAGCTCC-a417df9a__FCA45_Male_fatbody_adult_3dcgGAL4LamGFP_Jasper_sample1,AATAGAGCAGACCAAG-a417df9a__FCA45_Male_fatbody_adult_3dcgGAL4LamGFP_Jasper_sample1,TCTGTCGAGCAGCGAT-a417df9a__FCA45_Male_fatbody_adult_3dcgGAL4LamGFP_Jasper_sample1,TTTGGAGGTTGCATAC-a417df9a__FCA45_Male_fatbody_adult_3dcgGAL4LamGFP_Jasper_sample1,TCTCCGAAGTATAACG-a417df9a__FCA45_Male_fatbody_adult_3dcgGAL4LamGFP_Jasp…	adult fat body
139	adult fat body_139	2.37276	1.68216	0.449423	0	0	0.0779405	0	0	0	0	0	0	0	0	0	0	0	0	0	0	0	0	0	0	0	0	0	0	adult fat body	4934.72	6131	GGGACAATCGTGACTA-6d9f44c6__FCA46_Female_fatbodyGFP_adult_3dcgGAL4LamGFPT_Jasper_sample1,CGATGCGGTTTACCAG-6d9f44c6__FCA46_Female_fatbodyGFP_adult_3dcgGAL4LamGFPT_Jasper_sample1,AAGATAGTCGTTCGCT-6d9f44c6__FCA46_Female_fatbodyGFP_adult_3dcgGAL4LamGFPT_Jasper_sample1,GATCGTAGTGCGACAA-6d9f44c6__FCA46_Female_fatbodyGFP_adult_3dcgGAL4LamGFPT_Jasper_sample1,ACCTGAAAGGTTCTTG-6d9f44c6__FCA46_Female_fatbody…	adult fat body
140	adult fat body_140	1.35629	1.09696	0.287064	0	0	0	0	0	0	0	0	0	0	0	0	0	0	0	0	0	0	0	0	0	0	0	0	0	adult fat body	3608.92	6062	ATAGACCGTCTACGAT-a417df9a__FCA45_Male_fatbody_adult_3dcgGAL4LamGFP_Jasper_sample1,TAACTTCTCTGTAACG-a417df9a__FCA45_Male_fatbody_adult_3dcgGAL4LamGFP_Jasper_sample1,TGATCAGTCAACACGT-a417df9a__FCA45_Male_fatbody_adult_3dcgGAL4LamGFP_Jasper_sample1,TGTCCCAAGTGCCAGA-a417df9a__FCA45_Male_fatbody_adult_3dcgGAL4LamGFP_Jasper_sample1,CACATGAGTGCTCTCT-a417df9a__FCA45_Male_fatbody_adult_3dcgGAL4LamGFP_Jasp…	adult fat body
141	adult fat body_141	1.7147	1.56358	0.866467	0	0	0	0	0	0	0	0	0	0	0	0	0.058207	0	0	0	0	0	0	0	0	0	0	0	0	adult fat body	6673.96	6532	ATGTCTTGTTCGTACA-a417df9a__FCA45_Male_fatbody_adult_3dcgGAL4LamGFP_Jasper_sample1,TCCATGCGTATGGTTC-a417df9a__FCA45_Male_fatbody_adult_3dcgGAL4LamGFP_Jasper_sample1,ATGGAGGCAATTGAAG-a417df9a__FCA45_Male_fatbody_adult_3dcgGAL4LamGFP_Jasper_sample1,ACCCTTGGTAGCGATG-a417df9a__FCA45_Male_fatbody_adult_3dcgGAL4LamGFP_Jasper_sample1,TTCATTGGTTGCAACT-a417df9a__FCA45_Male_fatbody_adult_3dcgGAL4LamGFP_Jasp…	adult fat body
142	adult fat body_142	2.02631	0.505975	0.505975	0	0	0	0	0	0	0	0	0	0	0	0	0	0	0	0	0	0	0	0	0	0	0	0	0	adult fat body	1822.04	4904	TTAGGGTCATAAGCAA-a417df9a__FCA45_Male_fatbody_adult_3dcgGAL4LamGFP_Jasper_sample1,GGTGATTTCTGAATCG-a417df9a__FCA45_Male_fatbody_adult_3dcgGAL4LamGFP_Jasper_sample1,TTCCAATGTGTGTTTG-a417df9a__FCA45_Male_fatbody_adult_3dcgGAL4LamGFP_Jasper_sample1,TTCACGCGTAACCCGC-a417df9a__FCA45_Male_fatbody_adult_3dcgGAL4LamGFP_Jasper_sample1,CCCATTGTCCAGTTCC-a417df9a__FCA45_Male_fatbody_adult_3dcgGAL4LamGFP_Jasp…	adult fat body
143	adult fat body_143	1.87078	1.42244	0.762881	0	0	0.055645	0	0	0	0	0	0	0	0	0	0	0	0	0	0	0	0	0	0	0	0	0	0	adult fat body	6990.28	7019	TAGGGTTGTCATAACC-a417df9a__FCA45_Male_fatbody_adult_3dcgGAL4LamGFP_Jasper_sample1,ACGATGTGTCTAGGTT-a417df9a__FCA45_Male_fatbody_adult_3dcgGAL4LamGFP_Jasper_sample1,ATCAGGTTCCGCGATG-a417df9a__FCA45_Male_fatbody_adult_3dcgGAL4LamGFP_Jasper_sample1,TCGATTTAGTCCGTCG-a417df9a__FCA45_Male_fatbody_adult_3dcgGAL4LamGFP_Jasper_sample1,GTTGCGGCACATGGTT-a417df9a__FCA45_Male_fatbody_adult_3dcgGAL4LamGFP_Jasp…	adult fat body
144	adult fat body_144	1.36137	1.16721	0.634038	0	0	0.0938149	0	0	0	0	0	0	0	0	0	0	0	0	0	0	0	0	0	0	0	0	0	0	adult fat body	8133.68	7241	GAAGAATTCCCGTAAA-a417df9a__FCA45_Male_fatbody_adult_3dcgGAL4LamGFP_Jasper_sample1,AACCACAGTTCTCACC-a417df9a__FCA45_Male_fatbody_adult_3dcgGAL4LamGFP_Jasper_sample1,CTCCCAAAGGCGAAGG-a417df9a__FCA45_Male_fatbody_adult_3dcgGAL4LamGFP_Jasper_sample1,AGGAATATCTGAGGCC-a417df9a__FCA45_Male_fatbody_adult_3dcgGAL4LamGFP_Jasper_sample1,TTTCACAAGTAGTCCT-a417df9a__FCA45_Male_fatbody_adult_3dcgGAL4LamGFP_Jasp…	adult fat body
145	adult fat body_145	1.43568	0.588137	0.588137	0	0	0	0	0	0	0	0	0	0	0	0	0	0	0	0	0	0	0	0	0	0	0	0	0	adult fat body	2997.64	6172	TGGTGATGTGACTCGC-a417df9a__FCA45_Male_fatbody_adult_3dcgGAL4LamGFP_Jasper_sample1,AATGACCCACCGTACG-a417df9a__FCA45_Male_fatbody_adult_3dcgGAL4LamGFP_Jasper_sample1,GCATCTCTCTTCACGC-a417df9a__FCA45_Male_fatbody_adult_3dcgGAL4LamGFP_Jasper_sample1,AGTTCCCGTAGCGAGT-a417df9a__FCA45_Male_fatbody_adult_3dcgGAL4LamGFP_Jasper_sample1,ATGATCGGTGAGGAAA-a417df9a__FCA45_Male_fatbody_adult_3dcgGAL4LamGFP_Jasp…	adult fat body
146	adult fat body_146	1.6271	0.920752	0.304223	0	0	0.163636	0	0	0	0	0	0	0.0851614	0	0	0	0	0	0	0	0	0	0	0	0	0	0	0	adult fat body	4499.8	6478	GCATCGGGTACACTCA-a417df9a__FCA45_Male_fatbody_adult_3dcgGAL4LamGFP_Jasper_sample1,ATTCTTGTCTGCCTGT-a417df9a__FCA45_Male_fatbody_adult_3dcgGAL4LamGFP_Jasper_sample1,GGGTGTCAGCTATCTG-a417df9a__FCA45_Male_fatbody_adult_3dcgGAL4LamGFP_Jasper_sample1,TCAGGGCAGGGAGGCA-a417df9a__FCA45_Male_fatbody_adult_3dcgGAL4LamGFP_Jasper_sample1,GGTGTTATCTGGCTGG-a417df9a__FCA45_Male_fatbody_adult_3dcgGAL4LamGFP_Jasp…	adult fat body
147	adult fat body_147	1.04485	1.41902	0.378946	0	0	0	0	0	0	0	0	0	0	0	0	0	0	0	0	0	0	0	0	0	0	0	0	0	adult fat body	4340.8	5643	GGGAAGTTCTTCCCGA-6d9f44c6__FCA46_Female_fatbodyGFP_adult_3dcgGAL4LamGFPT_Jasper_sample1,TGGGAGAAGGTACCTT-6d9f44c6__FCA46_Female_fatbodyGFP_adult_3dcgGAL4LamGFPT_Jasper_sample1,GGGTCTGGTACCGTGC-6d9f44c6__FCA46_Female_fatbodyGFP_adult_3dcgGAL4LamGFPT_Jasper_sample1,GCACTAAAGGTAGTAT-6d9f44c6__FCA46_Female_fatbodyGFP_adult_3dcgGAL4LamGFPT_Jasper_sample1,GAGGCAACAGGACTTT-6d9f44c6__FCA46_Female_fatbody…	adult fat body
148	adult fat body_148	1.76977	1.15779	0	0	0	0	0	0	0	0	0	0	0	0	0	0	0	0	0	0	0	0	0	0	0	0	0	0	adult fat body	2382.16	4911	CCCTAACCAGCGGTCT-6d9f44c6__FCA46_Female_fatbodyGFP_adult_3dcgGAL4LamGFPT_Jasper_sample1,TAAGTCGAGAGGTCAC-6d9f44c6__FCA46_Female_fatbodyGFP_adult_3dcgGAL4LamGFPT_Jasper_sample1,TTTATGCCAAGGTCAG-6d9f44c6__FCA46_Female_fatbodyGFP_adult_3dcgGAL4LamGFPT_Jasper_sample1,ATCTTCAAGCGATGGT-6d9f44c6__FCA46_Female_fatbodyGFP_adult_3dcgGAL4LamGFPT_Jasper_sample1,AGTGATCGTCTTGGTA-6d9f44c6__FCA46_Female_fatbody…	adult fat body
149	adult fat body_149	1.91668	1.54043	0.520077	0	0	0	0	0	0	0	0	0	0	0	0	0	0	0	0	0	0	0	0	0	0	0	0	0	adult fat body	4691	6521	AGAGCAGGTGATACTC-a417df9a__FCA45_Male_fatbody_adult_3dcgGAL4LamGFP_Jasper_sample1,AAGCATCAGGTACATA-a417df9a__FCA45_Male_fatbody_adult_3dcgGAL4LamGFP_Jasper_sample1,TGCGATAGTTTACTTC-a417df9a__FCA45_Male_fatbody_adult_3dcgGAL4LamGFP_Jasper_sample1,TACTTGTAGATGACCG-a417df9a__FCA45_Male_fatbody_adult_3dcgGAL4LamGFP_Jasper_sample1,CAATGACGTTCCGCGA-a417df9a__FCA45_Male_fatbody_adult_3dcgGAL4LamGFP_Jasp…	adult fat body
150	adult fat body_150	1.77658	1.0954	0.235377	0	0	0.124598	0	0	0	0	0	0	0	0	0	0	0	0	0	0	0	0	0	0	0	0	0	0	adult fat body	3014.48	5461	TTATTGCGTAGGCAGT-6d9f44c6__FCA46_Female_fatbodyGFP_adult_3dcgGAL4LamGFPT_Jasper_sample1,TACCGAAGTGTATTGC-6d9f44c6__FCA46_Female_fatbodyGFP_adult_3dcgGAL4LamGFPT_Jasper_sample1,GGGAAGTGTAATCAGA-6d9f44c6__FCA46_Female_fatbodyGFP_adult_3dcgGAL4LamGFPT_Jasper_sample1,CGGCAGTAGCGCACAA-6d9f44c6__FCA46_Female_fatbodyGFP_adult_3dcgGAL4LamGFPT_Jasper_sample1,GGCTTTCGTTGACTGT-6d9f44c6__FCA46_Female_fatbody…	adult fat body
151	adult fat body_151	1.35028	0.762394	0.322905	0	0	0	0	0	0	0	0	0	0	0	0	0	0	0	0	0	0	0	0	0	0	0	0	0	adult fat body	2099	5400	ATCGTAGTCAAAGGAT-a417df9a__FCA45_Male_fatbody_adult_3dcgGAL4LamGFP_Jasper_sample1,TGGGCTGCACGATAGG-a417df9a__FCA45_Male_fatbody_adult_3dcgGAL4LamGFP_Jasper_sample1,TATTTCGGTGGTTCTA-a417df9a__FCA45_Male_fatbody_adult_3dcgGAL4LamGFP_Jasper_sample1,ATCGTGACAGAAGCTG-a417df9a__FCA45_Male_fatbody_adult_3dcgGAL4LamGFP_Jasper_sample1,TTTCGATTCCTCTCGA-a417df9a__FCA45_Male_fatbody_adult_3dcgGAL4LamGFP_Jasp…	adult fat body
152	adult fat body_152	2.30424	1.47925	0.341289	0	0	0	0	0.0655943	0	0	0	0	0	0	0	0	0	0.0655943	0	0	0	0	0	0	0	0	0	0	adult fat body	5900.28	6834	GTGGAGATCCGAGGCT-a417df9a__FCA45_Male_fatbody_adult_3dcgGAL4LamGFP_Jasper_sample1,GGTCTGGTCTCGACCT-a417df9a__FCA45_Male_fatbody_adult_3dcgGAL4LamGFP_Jasper_sample1,TTCCACGCAGGTGTGA-a417df9a__FCA45_Male_fatbody_adult_3dcgGAL4LamGFP_Jasper_sample1,TTGCATTAGTTAACAG-a417df9a__FCA45_Male_fatbody_adult_3dcgGAL4LamGFP_Jasper_sample1,GTGTTCCGTAGCACAG-a417df9a__FCA45_Male_fatbody_adult_3dcgGAL4LamGFP_Jasp…	adult fat body
153	adult fat body_153	1.89669	1.43539	0.504812	0	0	0	0	0	0	0	0	0	0	0	0	0	0	0	0	0	0	0	0	0	0	0	0	0	adult fat body	4873.04	5700	TACGTCCTCATTGCCC-6d9f44c6__FCA46_Female_fatbodyGFP_adult_3dcgGAL4LamGFPT_Jasper_sample1,GAGACTTTCGGCTGGT-6d9f44c6__FCA46_Female_fatbodyGFP_adult_3dcgGAL4LamGFPT_Jasper_sample1,AGATAGATCTGGCCAG-6d9f44c6__FCA46_Female_fatbodyGFP_adult_3dcgGAL4LamGFPT_Jasper_sample1,CACATGAAGCACTAGG-6d9f44c6__FCA46_Female_fatbodyGFP_adult_3dcgGAL4LamGFPT_Jasper_sample1,ATCCACCGTTAGGGTG-6d9f44c6__FCA46_Female_fatbody…	adult fat body
154	adult fat body_154	2.11125	1.43191	0.986511	0	0	0	0	0	0	0	0	0	0.0848181	0	0	0	0	0	0.0848181	0	0	0	0	0.0848181	0	0	0	0	adult fat body	4518.8	6408	ATGGAGGGTTTACTTC-a417df9a__FCA45_Male_fatbody_adult_3dcgGAL4LamGFP_Jasper_sample1,TGGGCTGGTTAGAGAT-a417df9a__FCA45_Male_fatbody_adult_3dcgGAL4LamGFP_Jasper_sample1,GTGAGGACACTTCTCG-a417df9a__FCA45_Male_fatbody_adult_3dcgGAL4LamGFP_Jasper_sample1,GCTGGGTCACCGGCTA-a417df9a__FCA45_Male_fatbody_adult_3dcgGAL4LamGFP_Jasper_sample1,GAGACTTTCTAGTACG-a417df9a__FCA45_Male_fatbody_adult_3dcgGAL4LamGFP_Jasp…	adult fat body
155	adult fat body_155	2.37014	2.00382	0.45957	0	0	0	0	0	0	0	0	0	0	0	0	0	0	0	0	0	0	0	0	0	0	0	0	0	adult fat body	5485.16	6221	CCTCCTCCAAGGGTCA-6d9f44c6__FCA46_Female_fatbodyGFP_adult_3dcgGAL4LamGFPT_Jasper_sample1,GTTGCGGGTACTGGGA-6d9f44c6__FCA46_Female_fatbodyGFP_adult_3dcgGAL4LamGFPT_Jasper_sample1,TGCGACGGTCTCAGAT-6d9f44c6__FCA46_Female_fatbodyGFP_adult_3dcgGAL4LamGFPT_Jasper_sample1,ATGTCCCAGGTGATAT-6d9f44c6__FCA46_Female_fatbodyGFP_adult_3dcgGAL4LamGFPT_Jasper_sample1,TACTTCAAGCCATTGT-6d9f44c6__FCA46_Female_fatbody…	adult fat body
156	adult fat body_156	1.4898	1.66938	0.627374	0	0	0	0	0	0	0	0	0	0	0	0	0	0	0	0	0	0	0	0	0.0531074	0.0531074	0	0	0	adult fat body	7333.68	7166	GCGATCGCAGTCGCAC-a417df9a__FCA45_Male_fatbody_adult_3dcgGAL4LamGFP_Jasper_sample1,AGGAGGTGTGATAGAT-a417df9a__FCA45_Male_fatbody_adult_3dcgGAL4LamGFP_Jasper_sample1,TAAGCACTCCCTCATG-a417df9a__FCA45_Male_fatbody_adult_3dcgGAL4LamGFP_Jasper_sample1,TTCAGGAAGACCCGCT-a417df9a__FCA45_Male_fatbody_adult_3dcgGAL4LamGFP_Jasper_sample1,TTGGTTTAGAGGCGTT-a417df9a__FCA45_Male_fatbody_adult_3dcgGAL4LamGFP_Jasp…	adult fat body
157	adult fat body_157	1.82049	1.15654	0.166849	0	0	0	0	0	0	0	0	0	0	0	0	0	0	0	0.0869002	0	0	0	0	0	0	0	0	0	adult fat body	4405.88	6184	GCAACCGTCTAACACG-6d9f44c6__FCA46_Female_fatbodyGFP_adult_3dcgGAL4LamGFPT_Jasper_sample1,TCCGAAACATATTCGG-6d9f44c6__FCA46_Female_fatbodyGFP_adult_3dcgGAL4LamGFPT_Jasper_sample1,TGCGATAGTGAGTAAT-6d9f44c6__FCA46_Female_fatbodyGFP_adult_3dcgGAL4LamGFPT_Jasper_sample1,TCGAAGTAGTTGGGAC-6d9f44c6__FCA46_Female_fatbodyGFP_adult_3dcgGAL4LamGFPT_Jasper_sample1,CTCCATGAGCAATTAG-6d9f44c6__FCA46_Female_fatbody…	adult fat body
158	adult fat body_158	1.38452	0.945937	0.387007	0	0	0	0	0	0	0	0	0	0	0	0	0	0	0	0	0	0	0	0	0	0	0	0	0	adult fat body	2539.32	4500	ACGGAAGTCCCACAGG-6d9f44c6__FCA46_Female_fatbodyGFP_adult_3dcgGAL4LamGFPT_Jasper_sample1,CACGAATAGTGCAGGT-6d9f44c6__FCA46_Female_fatbodyGFP_adult_3dcgGAL4LamGFPT_Jasper_sample1,GTGTGGCGTTCCTTGC-6d9f44c6__FCA46_Female_fatbodyGFP_adult_3dcgGAL4LamGFPT_Jasper_sample1,GTATTTCGTCGTGGTC-6d9f44c6__FCA46_Female_fatbodyGFP_adult_3dcgGAL4LamGFPT_Jasper_sample1,GTGTTCCGTAGGCTGA-6d9f44c6__FCA46_Female_fatbody…	adult fat body
159	adult fat body_159	1.45568	0.71203	0.7536	0	0	0.0829711	0	0	0	0	0	0	0	0	0	0	0	0	0	0	0	0	0	0	0	0	0	0	adult fat body	4623.72	6725	CCTCCAAGTGCACAAG-a417df9a__FCA45_Male_fatbody_adult_3dcgGAL4LamGFP_Jasper_sample1,GTTGTCCTCTAACACG-a417df9a__FCA45_Male_fatbody_adult_3dcgGAL4LamGFP_Jasper_sample1,TTATTGCCAGTGAGCA-a417df9a__FCA45_Male_fatbody_adult_3dcgGAL4LamGFP_Jasper_sample1,TATTGCTAGAATGTTG-a417df9a__FCA45_Male_fatbody_adult_3dcgGAL4LamGFP_Jasper_sample1,GGGAAGTTCTTAAGGC-a417df9a__FCA45_Male_fatbody_adult_3dcgGAL4LamGFP_Jasp…	adult fat body
160	adult fat body_160	1.58295	1.15908	0.514574	0	0	0	0	0	0	0	0	0	0	0	0.155491	0	0	0	0	0	0	0	0	0	0	0	0	0	adult fat body	2377.68	4850	GAAGAATTCTATCCAT-6d9f44c6__FCA46_Female_fatbodyGFP_adult_3dcgGAL4LamGFPT_Jasper_sample1,GAGTTGTAGTACAACA-6d9f44c6__FCA46_Female_fatbodyGFP_adult_3dcgGAL4LamGFPT_Jasper_sample1,AGTACTGGTCTCTCTG-6d9f44c6__FCA46_Female_fatbodyGFP_adult_3dcgGAL4LamGFPT_Jasper_sample1,ATGAGTCAGCTATCCA-6d9f44c6__FCA46_Female_fatbodyGFP_adult_3dcgGAL4LamGFPT_Jasper_sample1,AGGAGGTAGCCTCTCT-6d9f44c6__FCA46_Female_fatbody…	adult fat body
161	adult fat body_161	1.69392	1.56332	0.510493	0	0	0	0	0	0	0	0	0	0	0	0	0	0	0	0	0	0	0	0	0	0	0	0	0	adult fat body	3603	5347	TTTACTGGTTCTTAGG-6d9f44c6__FCA46_Female_fatbodyGFP_adult_3dcgGAL4LamGFPT_Jasper_sample1,TAATCTCGTTTGGGTT-6d9f44c6__FCA46_Female_fatbodyGFP_adult_3dcgGAL4LamGFPT_Jasper_sample1,TGCGACGAGAAGGGAT-6d9f44c6__FCA46_Female_fatbodyGFP_adult_3dcgGAL4LamGFPT_Jasper_sample1,TGTTTGTAGGACTTCT-6d9f44c6__FCA46_Female_fatbodyGFP_adult_3dcgGAL4LamGFPT_Jasper_sample1,TGGATGTTCCTATTTG-6d9f44c6__FCA46_Female_fatbody…	adult fat body
162	adult fat body_162	1.47043	0.837812	0.136016	0	0	0	0	0	0	0	0	0	0	0	0	0	0	0	0	0	0	0	0	0	0	0	0	0	adult fat body	2745.36	5346	GAGTGAGGTCTCTCAC-6d9f44c6__FCA46_Female_fatbodyGFP_adult_3dcgGAL4LamGFPT_Jasper_sample1,GAGTCATAGTTACTCG-6d9f44c6__FCA46_Female_fatbodyGFP_adult_3dcgGAL4LamGFPT_Jasper_sample1,TCAAGCACAGCGTGCT-6d9f44c6__FCA46_Female_fatbodyGFP_adult_3dcgGAL4LamGFPT_Jasper_sample1,CTGATCCGTCTGTGTA-6d9f44c6__FCA46_Female_fatbodyGFP_adult_3dcgGAL4LamGFPT_Jasper_sample1,AAGCATCCACATCCCT-6d9f44c6__FCA46_Female_fatbody…	adult fat body
163	adult fat body_163	1.56398	1.32108	0.522874	0	0	0	0	0	0	0	0	0	0	0	0	0	0	0	0	0	0	0	0	0	0	0	0	0	adult fat body	3494.12	5068	CGTTAGAAGCCAAGTG-6d9f44c6__FCA46_Female_fatbodyGFP_adult_3dcgGAL4LamGFPT_Jasper_sample1,AAGATAGAGCATTGTC-6d9f44c6__FCA46_Female_fatbodyGFP_adult_3dcgGAL4LamGFPT_Jasper_sample1,GCAGGCTCATGATAGA-6d9f44c6__FCA46_Female_fatbodyGFP_adult_3dcgGAL4LamGFPT_Jasper_sample1,GCCAGGTGTACGCTAT-6d9f44c6__FCA46_Female_fatbodyGFP_adult_3dcgGAL4LamGFPT_Jasper_sample1,TCAGTGACACGCCACA-6d9f44c6__FCA46_Female_fatbody…	adult fat body
164	adult fat body_164	1.578	1.11045	0.292137	0	0	0	0	0	0	0	0	0	0	0	0	0.107145	0	0	0.107145	0	0	0	0	0	0	0	0	0	adult fat body	3536.84	5755	TATTCCACAAGACGAC-a417df9a__FCA45_Male_fatbody_adult_3dcgGAL4LamGFP_Jasper_sample1,ATTACCTAGCATCAAA-a417df9a__FCA45_Male_fatbody_adult_3dcgGAL4LamGFP_Jasper_sample1,TTGACCCCATAGGCGA-a417df9a__FCA45_Male_fatbody_adult_3dcgGAL4LamGFP_Jasper_sample1,CATGCAATCTCGAACA-a417df9a__FCA45_Male_fatbody_adult_3dcgGAL4LamGFP_Jasper_sample1,CGTAGTAAGACATCAA-a417df9a__FCA45_Male_fatbody_adult_3dcgGAL4LamGFP_Jasp…	adult fat body
165	adult fat body_165	1.81464	1.42393	0.383335	0	0	0	0	0	0	0	0	0	0	0	0	0	0	0	0	0	0	0	0	0	0	0	0	0	adult fat body	3424.88	4932	CCTAACCAGCTGCCAC-6d9f44c6__FCA46_Female_fatbodyGFP_adult_3dcgGAL4LamGFPT_Jasper_sample1,ATCTTCATCGCTACAA-6d9f44c6__FCA46_Female_fatbodyGFP_adult_3dcgGAL4LamGFPT_Jasper_sample1,ACGGAAGTCGCGGACT-6d9f44c6__FCA46_Female_fatbodyGFP_adult_3dcgGAL4LamGFPT_Jasper_sample1,AAGACAAGTCTAGGCC-6d9f44c6__FCA46_Female_fatbodyGFP_adult_3dcgGAL4LamGFPT_Jasper_sample1,AGGTCTACACGGCTAC-6d9f44c6__FCA46_Female_fatbody…	adult fat body
166	adult fat body_166	1.46725	1.21528	0.948107	0	0	0.0841787	0	0	0	0	0	0	0	0	0	0	0	0	0	0	0	0	0	0.0841787	0	0	0	0	adult fat body	4554.6	5893	CTCACTGCAGAGATTA-a417df9a__FCA45_Male_fatbody_adult_3dcgGAL4LamGFP_Jasper_sample1,GCGATCGTCACAAGAA-a417df9a__FCA45_Male_fatbody_adult_3dcgGAL4LamGFP_Jasper_sample1,GCGTGCATCTTTCTAG-a417df9a__FCA45_Male_fatbody_adult_3dcgGAL4LamGFP_Jasper_sample1,CTGCAGGGTCAACATC-a417df9a__FCA45_Male_fatbody_adult_3dcgGAL4LamGFP_Jasper_sample1,TTCATGTCATGGGTCC-a417df9a__FCA45_Male_fatbody_adult_3dcgGAL4LamGFP_Jasp…	adult fat body
167	adult fat body_167	1.62088	1.48915	0.48504	0	0	0	0	0	0	0	0	0	0	0	0	0	0	0	0	0	0	0	0	0	0	0	0	0	adult fat body	2563.12	5447	GAAGGACGTGTTAACC-a417df9a__FCA45_Male_fatbody_adult_3dcgGAL4LamGFP_Jasper_sample1,CTACAGACAGTTTGGT-a417df9a__FCA45_Male_fatbody_adult_3dcgGAL4LamGFP_Jasper_sample1,TGAGTCAGTAGGATAT-a417df9a__FCA45_Male_fatbody_adult_3dcgGAL4LamGFP_Jasper_sample1,AGTGACTAGCCATCCG-a417df9a__FCA45_Male_fatbody_adult_3dcgGAL4LamGFP_Jasper_sample1,GTAATCGTCTATTGTC-a417df9a__FCA45_Male_fatbody_adult_3dcgGAL4LamGFP_Jasp…	adult fat body
168	adult fat body_168	1.67541	0.917352	0.511533	0	0	0	0	0	0	0	0	0	0	0	0	0	0	0	0	0	0	0	0	0	0	0	0	0	adult fat body	2395.76	5514	TCTCACGCAAATGCTC-a417df9a__FCA45_Male_fatbody_adult_3dcgGAL4LamGFP_Jasper_sample1,CGAGGCTTCCGGGACT-a417df9a__FCA45_Male_fatbody_adult_3dcgGAL4LamGFP_Jasper_sample1,ATTTACCCATAATCGC-a417df9a__FCA45_Male_fatbody_adult_3dcgGAL4LamGFP_Jasper_sample1,GAAGCCCTCCCGAAAT-a417df9a__FCA45_Male_fatbody_adult_3dcgGAL4LamGFP_Jasper_sample1,GTAATCGAGTGTTCCA-a417df9a__FCA45_Male_fatbody_adult_3dcgGAL4LamGFP_Jasp…	adult fat body
169	adult fat body_169	1.53743	1.22595	0.648756	0.0797483	0	0	0	0	0	0	0	0	0.0797483	0	0	0	0	0	0	0	0	0	0	0	0	0	0	0	adult fat body	4818.44	6201	AATGGCTCACATTCTT-a417df9a__FCA45_Male_fatbody_adult_3dcgGAL4LamGFP_Jasper_sample1,CGTGTCTAGCGAGTCA-a417df9a__FCA45_Male_fatbody_adult_3dcgGAL4LamGFP_Jasper_sample1,ACCAACATCATGCCCT-a417df9a__FCA45_Male_fatbody_adult_3dcgGAL4LamGFP_Jasper_sample1,TACGGTATCCCTCGTA-a417df9a__FCA45_Male_fatbody_adult_3dcgGAL4LamGFP_Jasper_sample1,GAGGGATTCCACGTCT-a417df9a__FCA45_Male_fatbody_adult_3dcgGAL4LamGFP_Jasp…	adult fat body
170	adult fat body_170	1.4995	1.11176	0.113312	0	0	0	0	0	0	0	0	0	0	0	0	0	0	0	0	0	0	0	0	0	0	0	0	0	adult fat body	3333.84	5131	TGAATGCCAAGAGTAT-6d9f44c6__FCA46_Female_fatbodyGFP_adult_3dcgGAL4LamGFPT_Jasper_sample1,AGATCCATCTCGTGGG-6d9f44c6__FCA46_Female_fatbodyGFP_adult_3dcgGAL4LamGFPT_Jasper_sample1,ATTCCCGTCGTTGTAG-6d9f44c6__FCA46_Female_fatbodyGFP_adult_3dcgGAL4LamGFPT_Jasper_sample1,GCAACCGAGTCTAGAA-6d9f44c6__FCA46_Female_fatbodyGFP_adult_3dcgGAL4LamGFPT_Jasper_sample1,GCTGAATTCGGATTAC-6d9f44c6__FCA46_Female_fatbody…	adult fat body
171	adult fat body_171	2.06593	0.915649	0.262118	0	0	0	0	0	0	0	0	0	0	0	0	0	0	0	0	0	0	0	0	0	0	0	0	0	adult fat body	2669.52	5116	GTGCAGCAGAGAATCT-6d9f44c6__FCA46_Female_fatbodyGFP_adult_3dcgGAL4LamGFPT_Jasper_sample1,ATTCTACCAACTGATC-6d9f44c6__FCA46_Female_fatbodyGFP_adult_3dcgGAL4LamGFPT_Jasper_sample1,ACACCAACAGCAGAAC-6d9f44c6__FCA46_Female_fatbodyGFP_adult_3dcgGAL4LamGFPT_Jasper_sample1,AATTTCCGTAGGTACG-6d9f44c6__FCA46_Female_fatbodyGFP_adult_3dcgGAL4LamGFPT_Jasper_sample1,CCGATCTTCTCAGAAC-6d9f44c6__FCA46_Female_fatbody…	adult fat body
172	adult fat body_172	2.42935	1.99906	0.434904	0	0	0	0	0	0	0	0	0	0	0	0	0	0	0	0	0	0	0	0	0	0	0	0	0	adult fat body	5139.36	5759	GAGAGGTAGCGGGTTA-6d9f44c6__FCA46_Female_fatbodyGFP_adult_3dcgGAL4LamGFPT_Jasper_sample1,AGCTCAAAGACAAGCC-6d9f44c6__FCA46_Female_fatbodyGFP_adult_3dcgGAL4LamGFPT_Jasper_sample1,ACAGAAACAGTGACCC-6d9f44c6__FCA46_Female_fatbodyGFP_adult_3dcgGAL4LamGFPT_Jasper_sample1,ACTATGGGTGATTAGA-6d9f44c6__FCA46_Female_fatbodyGFP_adult_3dcgGAL4LamGFPT_Jasper_sample1,AGGCTGCCAACAAAGT-6d9f44c6__FCA46_Female_fatbody…	adult fat body
173	adult fat body_173	1.60104	0.716744	0.716744	0	0	0.110125	0	0	0	0	0	0	0	0	0	0	0	0	0	0	0	0	0	0	0	0.110125	0	0	adult fat body	3435.92	6004	CGATGGCCACGGAAGT-a417df9a__FCA45_Male_fatbody_adult_3dcgGAL4LamGFP_Jasper_sample1,GGTTAACTCTTCGACC-a417df9a__FCA45_Male_fatbody_adult_3dcgGAL4LamGFP_Jasper_sample1,CACAACAGTAGTAAGT-a417df9a__FCA45_Male_fatbody_adult_3dcgGAL4LamGFP_Jasper_sample1,GCCGTGATCCCTGTTG-a417df9a__FCA45_Male_fatbody_adult_3dcgGAL4LamGFP_Jasper_sample1,TCATTTGAGCGCCTAC-a417df9a__FCA45_Male_fatbody_adult_3dcgGAL4LamGFP_Jasp…	adult fat body
174	adult fat body_174	1.78604	1.33416	0.761534	0	0	0.0555085	0	0.0555085	0	0	0	0	0.0555085	0	0	0	0	0	0	0	0	0	0	0	0	0	0	0	adult fat body	7007.96	7290	AAACCCAGTGCCCGTA-a417df9a__FCA45_Male_fatbody_adult_3dcgGAL4LamGFP_Jasper_sample1,CACGAATGTTTCACAG-a417df9a__FCA45_Male_fatbody_adult_3dcgGAL4LamGFP_Jasper_sample1,AAGGAATCATATGAAG-a417df9a__FCA45_Male_fatbody_adult_3dcgGAL4LamGFP_Jasper_sample1,TGTTTGTCACCCTAGG-a417df9a__FCA45_Male_fatbody_adult_3dcgGAL4LamGFP_Jasper_sample1,TGTTGAGGTAGTACGG-a417df9a__FCA45_Male_fatbody_adult_3dcgGAL4LamGFP_Jasp…	adult fat body
175	adult fat body_175	1.25228	0.955099	0.741587	0	0	0	0	0	0	0	0	0	0	0	0	0	0	0	0	0	0	0	0	0	0	0	0	0	adult fat body	4002.68	6240	TGGGCGTTCTCGTCGT-a417df9a__FCA45_Male_fatbody_adult_3dcgGAL4LamGFP_Jasper_sample1,TTGTTCACAGACCAGA-a417df9a__FCA45_Male_fatbody_adult_3dcgGAL4LamGFP_Jasper_sample1,TGATTCTGTTTGTTGG-a417df9a__FCA45_Male_fatbody_adult_3dcgGAL4LamGFP_Jasper_sample1,TCGCTCACATCGGAGA-a417df9a__FCA45_Male_fatbody_adult_3dcgGAL4LamGFP_Jasper_sample1,GATGATCAGTCGAAAT-a417df9a__FCA45_Male_fatbody_adult_3dcgGAL4LamGFP_Jasp…	adult fat body
176	adult fat body_176	1.39733	1.02634	0.607435	0	0	0	0	0	0	0	0	0	0	0	0	0	0	0	0	0	0	0	0	0	0	0	0	0	adult fat body	6700.84	6517	TGTTTGTCATACATCG-a417df9a__FCA45_Male_fatbody_adult_3dcgGAL4LamGFP_Jasper_sample1,CAAGAGGGTCGTATTG-a417df9a__FCA45_Male_fatbody_adult_3dcgGAL4LamGFP_Jasper_sample1,CTGTGGGGTCTAGTGT-a417df9a__FCA45_Male_fatbody_adult_3dcgGAL4LamGFP_Jasper_sample1,CGAGTTATCAGTCCGG-a417df9a__FCA45_Male_fatbody_adult_3dcgGAL4LamGFP_Jasper_sample1,CAATTTCAGAACGCGT-a417df9a__FCA45_Male_fatbody_adult_3dcgGAL4LamGFP_Jasp…	adult fat body
177	adult fat body_177	2.08661	1.51045	0.215594	0	0	0	0.0771458	0	0	0	0	0	0	0	0	0.0771458	0	0	0	0	0	0	0	0	0	0	0	0	adult fat body	4987.56	6531	ACCTACCTCGCGTCGA-a417df9a__FCA45_Male_fatbody_adult_3dcgGAL4LamGFP_Jasper_sample1,GAAGGGTGTTACCCTC-a417df9a__FCA45_Male_fatbody_adult_3dcgGAL4LamGFP_Jasper_sample1,CAATCGACACTTGAGT-a417df9a__FCA45_Male_fatbody_adult_3dcgGAL4LamGFP_Jasper_sample1,TGCGATAGTTTACTTC-a417df9a__FCA45_Male_fatbody_adult_3dcgGAL4LamGFP_Jasper_sample1,TCCTAATAGGATTACA-a417df9a__FCA45_Male_fatbody_adult_3dcgGAL4LamGFP_Jasp…	adult fat body
178	adult fat body_178	1.56443	1.3164	0.551003	0	0	0	0	0	0	0	0	0	0	0	0	0	0	0	0	0	0	0	0	0	0	0	0	0	adult fat body	3809.56	4905	CATACCCAGGTAAGAG-6d9f44c6__FCA46_Female_fatbodyGFP_adult_3dcgGAL4LamGFPT_Jasper_sample1,AGGCTGCAGTACTGTC-6d9f44c6__FCA46_Female_fatbodyGFP_adult_3dcgGAL4LamGFPT_Jasper_sample1,CAGAGCCGTTAGGGTG-6d9f44c6__FCA46_Female_fatbodyGFP_adult_3dcgGAL4LamGFPT_Jasper_sample1,TGCAGATGTTGGACCC-6d9f44c6__FCA46_Female_fatbodyGFP_adult_3dcgGAL4LamGFPT_Jasper_sample1,GCCCGAAAGCCATATC-6d9f44c6__FCA46_Female_fatbody…	adult fat body
179	adult fat body_179	1.52567	1.19479	0.134468	0	0	0	0	0	0	0	0	0	0	0	0	0	0	0	0	0	0	0	0	0	0	0	0	0	adult fat body	2779.16	5394	TTTACCAAGGTAAAGG-6d9f44c6__FCA46_Female_fatbodyGFP_adult_3dcgGAL4LamGFPT_Jasper_sample1,GACCGTGGTATTTCGG-6d9f44c6__FCA46_Female_fatbodyGFP_adult_3dcgGAL4LamGFPT_Jasper_sample1,GGTGGCTCATGTCGTA-6d9f44c6__FCA46_Female_fatbodyGFP_adult_3dcgGAL4LamGFPT_Jasper_sample1,TTGCATTAGGAAAGTG-6d9f44c6__FCA46_Female_fatbodyGFP_adult_3dcgGAL4LamGFPT_Jasper_sample1,ATGCATGAGTCTGCGC-6d9f44c6__FCA46_Female_fatbody…	adult fat body
180	adult fat body_180	1.41356	1.02638	0.386145	0	0	0	0	0	0	0	0	0	0	0	0	0	0	0	0	0	0	0	0	0	0	0	0	0	adult fat body	4243.6	5757	TTTGGAGGTACGATGG-6d9f44c6__FCA46_Female_fatbodyGFP_adult_3dcgGAL4LamGFPT_Jasper_sample1,CTCAAGATCTGCATAG-6d9f44c6__FCA46_Female_fatbodyGFP_adult_3dcgGAL4LamGFPT_Jasper_sample1,AGCGCCAGTTATTCTC-6d9f44c6__FCA46_Female_fatbodyGFP_adult_3dcgGAL4LamGFPT_Jasper_sample1,TAAGCGTTCGGATTAC-6d9f44c6__FCA46_Female_fatbodyGFP_adult_3dcgGAL4LamGFPT_Jasper_sample1,TGAGTCAAGCCTTCTC-6d9f44c6__FCA46_Female_fatbody…	adult fat body
181	adult fat body_181	2.05755	0.807027	0.346242	0	0	0	0	0	0	0	0	0	0	0	0	0	0	0	0	0	0	0	0	0	0	0	0	0	adult fat body	1933.56	4840	CACTGAACATCTAGAC-6d9f44c6__FCA46_Female_fatbodyGFP_adult_3dcgGAL4LamGFPT_Jasper_sample1,AATGGCTCAGGATCTT-6d9f44c6__FCA46_Female_fatbodyGFP_adult_3dcgGAL4LamGFPT_Jasper_sample1,GGAACCCGTCATACCA-6d9f44c6__FCA46_Female_fatbodyGFP_adult_3dcgGAL4LamGFPT_Jasper_sample1,CCTAACCCAGTCGAGA-6d9f44c6__FCA46_Female_fatbodyGFP_adult_3dcgGAL4LamGFPT_Jasper_sample1,ACTTCCGCAGTGCCTG-6d9f44c6__FCA46_Female_fatbody…	adult fat body
182	adult fat body_182	1.1825	0.791486	0.720684	0	0	0	0	0	0	0	0	0	0	0	0	0	0	0	0	0	0	0	0	0	0	0	0.140487	0	adult fat body	2651.92	5427	AACCACATCCCAGTGG-a417df9a__FCA45_Male_fatbody_adult_3dcgGAL4LamGFP_Jasper_sample1,CTCCTCCAGGCATTTC-a417df9a__FCA45_Male_fatbody_adult_3dcgGAL4LamGFP_Jasper_sample1,CCACACTAGCGCTGAA-a417df9a__FCA45_Male_fatbody_adult_3dcgGAL4LamGFP_Jasper_sample1,CGAAGGACACGGCTAC-a417df9a__FCA45_Male_fatbody_adult_3dcgGAL4LamGFP_Jasper_sample1,AGGAGGTAGTAGGCCA-a417df9a__FCA45_Male_fatbody_adult_3dcgGAL4LamGFP_Jasp…	adult fat body
183	adult fat body_183	2.07841	1.48491	0.533326	0.102916	0	0	0	0	0	0	0	0	0	0	0	0	0	0	0	0	0	0	0	0	0	0	0	0	adult fat body	7380.16	6720	TCGTCCAAGTAGACCG-6d9f44c6__FCA46_Female_fatbodyGFP_adult_3dcgGAL4LamGFPT_Jasper_sample1,GTAGGAGAGTGGCAGT-6d9f44c6__FCA46_Female_fatbodyGFP_adult_3dcgGAL4LamGFPT_Jasper_sample1,ATTACCTGTCTACTGA-6d9f44c6__FCA46_Female_fatbodyGFP_adult_3dcgGAL4LamGFPT_Jasper_sample1,AACAAGAGTTCTTCAT-6d9f44c6__FCA46_Female_fatbodyGFP_adult_3dcgGAL4LamGFPT_Jasper_sample1,TCATGTTGTAATTAGG-6d9f44c6__FCA46_Female_fatbody…	adult fat body
184	adult fat body_184	1.28794	1.17172	0.585309	0	0	0.0765485	0	0	0	0	0	0	0	0	0	0.147652	0	0	0	0	0	0	0	0	0	0	0	0	adult fat body	5028	6663	GGTAATCGTTGATCGT-a417df9a__FCA45_Male_fatbody_adult_3dcgGAL4LamGFP_Jasper_sample1,GGTGATTTCCCTCGAT-a417df9a__FCA45_Male_fatbody_adult_3dcgGAL4LamGFP_Jasper_sample1,CAGCCAGGTCAAGCCC-a417df9a__FCA45_Male_fatbody_adult_3dcgGAL4LamGFP_Jasper_sample1,AATAGAGCAGACCAAG-a417df9a__FCA45_Male_fatbody_adult_3dcgGAL4LamGFP_Jasper_sample1,ACTACGAGTGAGCTCC-a417df9a__FCA45_Male_fatbody_adult_3dcgGAL4LamGFP_Jasp…	adult fat body
185	adult fat body_185	2.03606	1.40463	0.570133	0	0	0.228065	0	0	0	0	0	0	0	0	0	0	0	0	0	0	0	0	0	0	0	0	0	0	adult fat body	1561.48	4844	GTCAGCGCAAACCGGA-a417df9a__FCA45_Male_fatbody_adult_3dcgGAL4LamGFP_Jasper_sample1,GTGCTTCCACCTGATA-a417df9a__FCA45_Male_fatbody_adult_3dcgGAL4LamGFP_Jasper_sample1,TTGTGTTCACACCTAA-a417df9a__FCA45_Male_fatbody_adult_3dcgGAL4LamGFP_Jasper_sample1,AGTGTTGCAAGCTCTA-a417df9a__FCA45_Male_fatbody_adult_3dcgGAL4LamGFP_Jasper_sample1,GCGAGAAAGGCAGGGA-a417df9a__FCA45_Male_fatbody_adult_3dcgGAL4LamGFP_Jasp…	adult fat body
186	adult fat body_186	1.42617	0.915541	0.405049	0	0	0	0	0	0	0	0	0	0	0	0	0	0	0	0	0	0	0	0	0	0	0	0	0	adult fat body	2403	5993	GAAGAATAGCATCAGG-a417df9a__FCA45_Male_fatbody_adult_3dcgGAL4LamGFP_Jasper_sample1,TACCCACCACTCACTC-a417df9a__FCA45_Male_fatbody_adult_3dcgGAL4LamGFP_Jasper_sample1,GGGTCTGTCGACGCTG-a417df9a__FCA45_Male_fatbody_adult_3dcgGAL4LamGFP_Jasper_sample1,GGGTTATAGTAGGTTA-a417df9a__FCA45_Male_fatbody_adult_3dcgGAL4LamGFP_Jasper_sample1,GGTGTTAAGGTCACCC-a417df9a__FCA45_Male_fatbody_adult_3dcgGAL4LamGFP_Jasp…	adult fat body
187	adult fat body_187	2.0393	1.02343	0	0	0	0	0	0	0	0	0	0	0	0	0	0	0	0	0	0	0	0	0	0	0	0	0	0	adult fat body	3590	5636	TACCCGTCATGAATCC-6d9f44c6__FCA46_Female_fatbodyGFP_adult_3dcgGAL4LamGFPT_Jasper_sample1,CCCATTGCATGAATAG-6d9f44c6__FCA46_Female_fatbodyGFP_adult_3dcgGAL4LamGFPT_Jasper_sample1,CATCAAGGTAGACAGC-6d9f44c6__FCA46_Female_fatbodyGFP_adult_3dcgGAL4LamGFPT_Jasper_sample1,GTTTACTGTGCCTTTC-6d9f44c6__FCA46_Female_fatbodyGFP_adult_3dcgGAL4LamGFPT_Jasper_sample1,CATTCCGCACGTACAT-6d9f44c6__FCA46_Female_fatbody…	adult fat body
188	adult fat body_188	1.81077	0.995124	0.157436	0	0	0.157436	0	0	0	0	0	0	0	0	0	0	0	0	0	0	0	0	0	0	0	0	0	0	adult fat body	2345.96	5342	AGTACTGCAGCCCAGT-6d9f44c6__FCA46_Female_fatbodyGFP_adult_3dcgGAL4LamGFPT_Jasper_sample1,GATTCGATCGAGATAA-6d9f44c6__FCA46_Female_fatbodyGFP_adult_3dcgGAL4LamGFPT_Jasper_sample1,TTGCATTAGGAAAGTG-6d9f44c6__FCA46_Female_fatbodyGFP_adult_3dcgGAL4LamGFPT_Jasper_sample1,TCTTTGACAAATTGGA-6d9f44c6__FCA46_Female_fatbodyGFP_adult_3dcgGAL4LamGFPT_Jasper_sample1,CCTGTTGGTAGGAGGG-6d9f44c6__FCA46_Female_fatbody…	adult fat body
189	adult fat body_189	1.1135	1.1135	0.96926	0	0	0	0	0	0	0	0	0	0	0	0	0	0	0	0	0	0	0	0	0	0	0	0	0	adult fat body	2934	5151	ACATCCCGTCCATAGT-6d9f44c6__FCA46_Female_fatbodyGFP_adult_3dcgGAL4LamGFPT_Jasper_sample1,CCTCTAGCAGGCGATA-6d9f44c6__FCA46_Female_fatbodyGFP_adult_3dcgGAL4LamGFPT_Jasper_sample1,ATTCAGGCAGGGATAC-6d9f44c6__FCA46_Female_fatbodyGFP_adult_3dcgGAL4LamGFPT_Jasper_sample1,TCCAGAACATACTGAC-6d9f44c6__FCA46_Female_fatbodyGFP_adult_3dcgGAL4LamGFPT_Jasper_sample1,CCTTTGGAGCTACGTT-6d9f44c6__FCA46_Female_fatbody…	adult fat body
190	adult fat body_190	2.14285	1.40247	0.189787	0.0673447	0	0	0	0	0	0	0	0	0	0	0	0	0	0	0	0	0	0	0	0	0	0	0	0	adult fat body	5741.84	6411	ATACCGAGTATCGAGG-6d9f44c6__FCA46_Female_fatbodyGFP_adult_3dcgGAL4LamGFPT_Jasper_sample1,GTTGTGACACAATGAA-6d9f44c6__FCA46_Female_fatbodyGFP_adult_3dcgGAL4LamGFPT_Jasper_sample1,GGGACAATCGTGACTA-6d9f44c6__FCA46_Female_fatbodyGFP_adult_3dcgGAL4LamGFPT_Jasper_sample1,GGGATCCCAATTCTCT-6d9f44c6__FCA46_Female_fatbodyGFP_adult_3dcgGAL4LamGFPT_Jasper_sample1,TCATTTGAGCACTAGG-6d9f44c6__FCA46_Female_fatbody…	adult fat body
191	adult fat body_191	1.56571	1.27905	0.808591	0	0	0	0	0	0	0	0	0	0	0	0	0	0	0.0505641	0	0	0	0	0	0	0	0	0	0	adult fat body	7712.44	7166	TGAGCATCACCGGCTA-a417df9a__FCA45_Male_fatbody_adult_3dcgGAL4LamGFP_Jasper_sample1,ATGACCAAGCATGCAG-a417df9a__FCA45_Male_fatbody_adult_3dcgGAL4LamGFP_Jasper_sample1,GTTGTCCCAACGGCCT-a417df9a__FCA45_Male_fatbody_adult_3dcgGAL4LamGFP_Jasper_sample1,CTGGACGTCTTGCAAG-a417df9a__FCA45_Male_fatbody_adult_3dcgGAL4LamGFP_Jasper_sample1,ACAGCCGCACATGAAA-a417df9a__FCA45_Male_fatbody_adult_3dcgGAL4LamGFP_Jasp…	adult fat body
192	adult fat body_192	1.9133	1.38227	0.176063	0.0919013	0	0	0	0	0	0	0	0	0	0	0	0	0	0	0	0	0	0	0	0	0	0	0	0	adult fat body	4155.56	6022	ACTGCAACACCCTTGT-6d9f44c6__FCA46_Female_fatbodyGFP_adult_3dcgGAL4LamGFPT_Jasper_sample1,CTACAGATCAAACGAA-6d9f44c6__FCA46_Female_fatbodyGFP_adult_3dcgGAL4LamGFPT_Jasper_sample1,GAACTGTCAAACTAGA-6d9f44c6__FCA46_Female_fatbodyGFP_adult_3dcgGAL4LamGFPT_Jasper_sample1,AGCTACAGTGAATTAG-6d9f44c6__FCA46_Female_fatbodyGFP_adult_3dcgGAL4LamGFPT_Jasper_sample1,CCACGTTTCGAAGAAT-6d9f44c6__FCA46_Female_fatbody…	adult fat body
193	adult fat body_193	1.81072	1.49515	0.755309	0	0	0	0	0	0	0	0	0	0	0	0	0	0	0	0	0	0	0	0	0	0	0	0	0	adult fat body	5317.88	5456	TACGGGCAGCTGTACT-6d9f44c6__FCA46_Female_fatbodyGFP_adult_3dcgGAL4LamGFPT_Jasper_sample1,GAGTCTATCTGGTGGC-6d9f44c6__FCA46_Female_fatbodyGFP_adult_3dcgGAL4LamGFPT_Jasper_sample1,TGCAGATGTTGGACCC-6d9f44c6__FCA46_Female_fatbodyGFP_adult_3dcgGAL4LamGFPT_Jasper_sample1,GCTTCACGTGACTAAA-6d9f44c6__FCA46_Female_fatbodyGFP_adult_3dcgGAL4LamGFPT_Jasper_sample1,GTCACTCTCTGGGTCG-6d9f44c6__FCA46_Female_fatbody…	adult fat body
194	adult fat body_194	1.90963	1.58793	0.731517	0	0	0	0	0	0	0	0	0	0	0	0	0	0	0	0	0	0	0	0	0	0	0	0	0	adult fat body	6677.6	6252	CTTCGGTAGTCTGCGC-6d9f44c6__FCA46_Female_fatbodyGFP_adult_3dcgGAL4LamGFPT_Jasper_sample1,TCATTACGTGCGAACA-6d9f44c6__FCA46_Female_fatbodyGFP_adult_3dcgGAL4LamGFPT_Jasper_sample1,AGAACCTTCTTACCAT-6d9f44c6__FCA46_Female_fatbodyGFP_adult_3dcgGAL4LamGFPT_Jasper_sample1,CCGTTCAAGTCACAGG-6d9f44c6__FCA46_Female_fatbodyGFP_adult_3dcgGAL4LamGFPT_Jasper_sample1,CGGTCAGTCTGAGAGG-6d9f44c6__FCA46_Female_fatbody…	adult fat body
195	adult fat body_195	1.92977	1.67884	0.7572	0	0.0550703	0.0550703	0	0	0	0	0	0	0	0	0	0	0	0	0	0	0	0	0	0	0	0	0	0	adult fat body	7065.28	7021	ATGCATGGTAACAAGT-a417df9a__FCA45_Male_fatbody_adult_3dcgGAL4LamGFP_Jasper_sample1,GAACTGTAGCCGAACA-a417df9a__FCA45_Male_fatbody_adult_3dcgGAL4LamGFP_Jasper_sample1,AGTAGTCAGTTGCCTA-a417df9a__FCA45_Male_fatbody_adult_3dcgGAL4LamGFP_Jasper_sample1,AGGCATTGTTTACCTT-a417df9a__FCA45_Male_fatbody_adult_3dcgGAL4LamGFP_Jasper_sample1,TTCTTCCCATGGCGCT-a417df9a__FCA45_Male_fatbody_adult_3dcgGAL4LamGFP_Jasp…	adult fat body
196	adult fat body_196	2.17307	1.61479	0.676226	0	0	0	0	0	0	0	0	0	0	0	0	0	0	0	0	0	0	0	0	0	0	0	0	0	adult fat body	7450	6552	ACACAGTCATTCATCT-6d9f44c6__FCA46_Female_fatbodyGFP_adult_3dcgGAL4LamGFPT_Jasper_sample1,AGACAGGTCCGCGATG-6d9f44c6__FCA46_Female_fatbodyGFP_adult_3dcgGAL4LamGFPT_Jasper_sample1,CCTTCAGTCCTCTAAT-6d9f44c6__FCA46_Female_fatbodyGFP_adult_3dcgGAL4LamGFPT_Jasper_sample1,AAACGCTCAGCTGAGA-6d9f44c6__FCA46_Female_fatbodyGFP_adult_3dcgGAL4LamGFPT_Jasper_sample1,ACCACAACAAATTAGG-6d9f44c6__FCA46_Female_fatbody…	adult fat body
197	adult fat body_197	2.61442	2.2931	0.415549	0	0	0	0	0	0	0	0	0	0	0	0	0	0	0	0	0	0	0	0	0	0	0	0	0	adult fat body	5434.76	6335	CCTCCTCCAAGGGTCA-6d9f44c6__FCA46_Female_fatbodyGFP_adult_3dcgGAL4LamGFPT_Jasper_sample1,GAATAGAGTCCGCAGT-6d9f44c6__FCA46_Female_fatbodyGFP_adult_3dcgGAL4LamGFPT_Jasper_sample1,ACTGTGAGTTCGGCGT-6d9f44c6__FCA46_Female_fatbodyGFP_adult_3dcgGAL4LamGFPT_Jasper_sample1,ACCGTTCAGAATTTGG-6d9f44c6__FCA46_Female_fatbodyGFP_adult_3dcgGAL4LamGFPT_Jasper_sample1,AGGAAATAGGCATCAG-6d9f44c6__FCA46_Female_fatbody…	adult fat body
198	adult fat body_198	2.27574	1.20451	0.575702	0	0	0	0	0	0	0	0	0	0	0	0	0	0	0.0829491	0	0	0	0	0	0	0	0	0	0	adult fat body	4625	6094	TAGGTTGGTTTGGCTA-a417df9a__FCA45_Male_fatbody_adult_3dcgGAL4LamGFP_Jasper_sample1,GGAGGATCATGATAGA-a417df9a__FCA45_Male_fatbody_adult_3dcgGAL4LamGFP_Jasper_sample1,TCGTGCTTCATGCCCT-a417df9a__FCA45_Male_fatbody_adult_3dcgGAL4LamGFP_Jasper_sample1,ATGTCCCTCAAGTAAG-a417df9a__FCA45_Male_fatbody_adult_3dcgGAL4LamGFP_Jasper_sample1,GTCAAACGTAGCACGA-a417df9a__FCA45_Male_fatbody_adult_3dcgGAL4LamGFP_Jasp…	adult fat body
199	adult fat body_199	2.043	1.40814	0.125994	0	0	0	0	0	0	0	0	0	0	0	0	0	0	0	0	0	0	0	0	0	0	0	0	0	adult fat body	2978.96	5561	AAGCCATGTAGGTCAG-6d9f44c6__FCA46_Female_fatbodyGFP_adult_3dcgGAL4LamGFPT_Jasper_sample1,GACAGCCTCCATGCAA-6d9f44c6__FCA46_Female_fatbodyGFP_adult_3dcgGAL4LamGFPT_Jasper_sample1,TGTCCACTCCGGACGT-6d9f44c6__FCA46_Female_fatbodyGFP_adult_3dcgGAL4LamGFPT_Jasper_sample1,TGACAGTAGGACAACC-6d9f44c6__FCA46_Female_fatbodyGFP_adult_3dcgGAL4LamGFPT_Jasper_sample1,CAGCAATGTAAGCTCT-6d9f44c6__FCA46_Female_fatbody…	adult fat body
200	adult fat body_200	1.31935	0.698054	0.13476	0	0	0	0	0	0.13476	0	0	0	0	0	0	0	0	0	0	0	0	0	0	0	0	0	0	0	adult fat body	2772.72	4653	CCACGAGTCACCGACG-6d9f44c6__FCA46_Female_fatbodyGFP_adult_3dcgGAL4LamGFPT_Jasper_sample1,TCAGCAAAGGACGCTA-6d9f44c6__FCA46_Female_fatbodyGFP_adult_3dcgGAL4LamGFPT_Jasper_sample1,AGCGCTGTCCGTGGGT-6d9f44c6__FCA46_Female_fatbodyGFP_adult_3dcgGAL4LamGFPT_Jasper_sample1,CATGGTATCCAACTGA-6d9f44c6__FCA46_Female_fatbodyGFP_adult_3dcgGAL4LamGFPT_Jasper_sample1,ACATTTCCAATTGAAG-6d9f44c6__FCA46_Female_fatbody…	adult fat body
201	adult fat body_201	1.95395	0.772288	0.209404	0	0	0	0	0	0	0	0	0	0	0	0	0	0	0	0	0	0	0	0	0	0	0	0	0	adult fat body	1717.16	4565	TTTAGTCGTCTTTATC-6d9f44c6__FCA46_Female_fatbodyGFP_adult_3dcgGAL4LamGFPT_Jasper_sample1,CGATCGGGTCGAGATG-6d9f44c6__FCA46_Female_fatbodyGFP_adult_3dcgGAL4LamGFPT_Jasper_sample1,CGATGCGGTCCCAAAT-6d9f44c6__FCA46_Female_fatbodyGFP_adult_3dcgGAL4LamGFPT_Jasper_sample1,GGGACTCGTCATCCCT-6d9f44c6__FCA46_Female_fatbodyGFP_adult_3dcgGAL4LamGFPT_Jasper_sample1,GTGACGCTCTCGTCAC-6d9f44c6__FCA46_Female_fatbody…	adult fat body
202	adult fat body_202	2.12635	1.46342	0.530096	0	0	0.0427659	0	0	0	0	0	0	0	0	0	0	0	0	0.0427659	0	0	0	0	0	0	0	0	0	adult fat body	9154.68	7145	ATGCATGCAGATGCGA-6d9f44c6__FCA46_Female_fatbodyGFP_adult_3dcgGAL4LamGFPT_Jasper_sample1,GAAGGACAGGATTTCC-6d9f44c6__FCA46_Female_fatbodyGFP_adult_3dcgGAL4LamGFPT_Jasper_sample1,ACGGGTCTCGTGAGAG-6d9f44c6__FCA46_Female_fatbodyGFP_adult_3dcgGAL4LamGFPT_Jasper_sample1,ACAAAGAAGCCTCACG-6d9f44c6__FCA46_Female_fatbodyGFP_adult_3dcgGAL4LamGFPT_Jasper_sample1,ATGACCAAGATAGCAT-6d9f44c6__FCA46_Female_fatbody…	adult fat body
203	adult fat body_203	1.30551	1.07197	0.494926	0	0	0.120513	0	0	0	0	0	0	0	0	0	0	0	0	0	0	0	0	0.120513	0	0	0	0	0	adult fat body	3123.16	5022	GCCGATGCATCATCCC-6d9f44c6__FCA46_Female_fatbodyGFP_adult_3dcgGAL4LamGFPT_Jasper_sample1,GCCCAGATCTAACGGT-6d9f44c6__FCA46_Female_fatbodyGFP_adult_3dcgGAL4LamGFPT_Jasper_sample1,TTAGGGTTCTTTGCTA-6d9f44c6__FCA46_Female_fatbodyGFP_adult_3dcgGAL4LamGFPT_Jasper_sample1,AAGCCATCATAATCGC-6d9f44c6__FCA46_Female_fatbodyGFP_adult_3dcgGAL4LamGFPT_Jasper_sample1,TCACAAGCACATATGC-6d9f44c6__FCA46_Female_fatbody…	adult fat body
204	adult fat body_204	1.8655	1.41384	0.399665	0	0	0.197511	0	0	0	0	0	0	0	0	0	0	0	0	0	0	0	0	0	0	0	0	0	0	adult fat body	7327.12	6754	AGAACCTGTTCCGCAG-6d9f44c6__FCA46_Female_fatbodyGFP_adult_3dcgGAL4LamGFPT_Jasper_sample1,GAGACTTCACCAGGTC-6d9f44c6__FCA46_Female_fatbodyGFP_adult_3dcgGAL4LamGFPT_Jasper_sample1,GTGTGGCTCTACACTT-6d9f44c6__FCA46_Female_fatbodyGFP_adult_3dcgGAL4LamGFPT_Jasper_sample1,TCCAGAAAGGGCGAAG-6d9f44c6__FCA46_Female_fatbodyGFP_adult_3dcgGAL4LamGFPT_Jasper_sample1,TTCAATCTCGACACCG-6d9f44c6__FCA46_Female_fatbody…	adult fat body
205	adult fat body_205	2.03653	1.42871	0.491437	0	0	0	0	0	0	0	0	0	0	0	0	0	0	0	0	0	0	0	0	0	0	0	0	0	adult fat body	6302.56	6210	GGAGATGGTAGCTAAA-6d9f44c6__FCA46_Female_fatbodyGFP_adult_3dcgGAL4LamGFPT_Jasper_sample1,ACTTTCATCGAAGCCC-6d9f44c6__FCA46_Female_fatbodyGFP_adult_3dcgGAL4LamGFPT_Jasper_sample1,TTCTCTCCATGCCGCA-6d9f44c6__FCA46_Female_fatbodyGFP_adult_3dcgGAL4LamGFPT_Jasper_sample1,ATGGTTGTCTTTCAGT-6d9f44c6__FCA46_Female_fatbodyGFP_adult_3dcgGAL4LamGFPT_Jasper_sample1,GCGTGCAGTAGTTCCA-6d9f44c6__FCA46_Female_fatbody…	adult fat body
206	adult fat body_206	2.03692	1.39387	0.18401	0	0	0.0962317	0	0	0	0	0	0	0	0	0	0	0	0	0.0962317	0	0	0	0	0	0	0	0	0	adult fat body	3959.84	5860	TGGATCAGTTCCGCGA-6d9f44c6__FCA46_Female_fatbodyGFP_adult_3dcgGAL4LamGFPT_Jasper_sample1,GAATCGTAGTTCCTGA-6d9f44c6__FCA46_Female_fatbodyGFP_adult_3dcgGAL4LamGFPT_Jasper_sample1,AAGTCGTTCGGTGCAC-6d9f44c6__FCA46_Female_fatbodyGFP_adult_3dcgGAL4LamGFPT_Jasper_sample1,GTCAGCGTCATTGTTC-6d9f44c6__FCA46_Female_fatbodyGFP_adult_3dcgGAL4LamGFPT_Jasper_sample1,ACAGGGAAGCATGCGA-6d9f44c6__FCA46_Female_fatbody…	adult fat body
207	adult fat body_207	1.28062	0.94697	0.170277	0	0	0	0	0	0	0	0	0	0	0	0	0	0	0	0	0	0	0	0	0.0887587	0	0	0	0	adult fat body	4309.56	6454	CCTGCATAGTAGACCG-a417df9a__FCA45_Male_fatbody_adult_3dcgGAL4LamGFP_Jasper_sample1,CAGCACGGTAGGCTCC-a417df9a__FCA45_Male_fatbody_adult_3dcgGAL4LamGFP_Jasper_sample1,TTCACGCTCAAGTCTG-a417df9a__FCA45_Male_fatbody_adult_3dcgGAL4LamGFP_Jasper_sample1,TTGGGTAAGAAGCCAC-a417df9a__FCA45_Male_fatbody_adult_3dcgGAL4LamGFP_Jasper_sample1,GGTGTTATCTGGCTGG-a417df9a__FCA45_Male_fatbody_adult_3dcgGAL4LamGFP_Jasp…	adult fat body
208	adult fat body_208	0.618611	0.997943	0	0	0	0	0	0	0	0	0	0	0	0	0	0	0	0	0	0	0	0	0	0	0	0	0	0	adult fat body	934.2	3539	TCGCAGGGTTCGGTCG-6d9f44c6__FCA46_Female_fatbodyGFP_adult_3dcgGAL4LamGFPT_Jasper_sample1,TTCTAACGTATGTCCA-6d9f44c6__FCA46_Female_fatbodyGFP_adult_3dcgGAL4LamGFPT_Jasper_sample1,CCGGGTAGTAGGAGTC-6d9f44c6__FCA46_Female_fatbodyGFP_adult_3dcgGAL4LamGFPT_Jasper_sample1,TCGTAGAGTTAAGCAA-6d9f44c6__FCA46_Female_fatbodyGFP_adult_3dcgGAL4LamGFPT_Jasper_sample1,GACCCAGGTGAGTAAT-6d9f44c6__FCA46_Female_fatbody…	adult fat body
209	adult fat body_209	1.38697	0.827185	0.251515	0	0	0.133644	0.133644	0	0	0	0	0	0	0	0	0	0	0	0	0	0	0	0	0	0	0	0	0	adult fat body	2797.48	5348	TCACTATGTCTCGCGA-a417df9a__FCA45_Male_fatbody_adult_3dcgGAL4LamGFP_Jasper_sample1,CCGGGTAAGAGTCTGG-a417df9a__FCA45_Male_fatbody_adult_3dcgGAL4LamGFP_Jasper_sample1,CGTTAGAGTCAAACGG-a417df9a__FCA45_Male_fatbody_adult_3dcgGAL4LamGFP_Jasper_sample1,GCTTTCGCATCCGTTC-a417df9a__FCA45_Male_fatbody_adult_3dcgGAL4LamGFP_Jasper_sample1,ATGGGTTAGCACGATG-a417df9a__FCA45_Male_fatbody_adult_3dcgGAL4LamGFP_Jasp…	adult fat body
210	adult fat body_210	1.6189	0.867035	0.0880013	0	0	0	0.0880013	0.0880013	0	0	0	0	0	0	0	0	0	0	0.0880013	0	0	0	0	0	0	0	0	0	adult fat body	4348.32	5253	ATCTTCACAGTCACGC-a417df9a__FCA45_Male_fatbody_adult_3dcgGAL4LamGFP_Jasper_sample1,CTGAGCGGTTAGAGTA-a417df9a__FCA45_Male_fatbody_adult_3dcgGAL4LamGFP_Jasper_sample1,CAATTTCAGCCGGATA-a417df9a__FCA45_Male_fatbody_adult_3dcgGAL4LamGFP_Jasper_sample1,CGACAGCGTTTGTGGT-a417df9a__FCA45_Male_fatbody_adult_3dcgGAL4LamGFP_Jasper_sample1,ACAACCACACAAGCCC-a417df9a__FCA45_Male_fatbody_adult_3dcgGAL4LamGFP_Jasp…	adult fat body
211	adult fat body_211	1.69274	1.2492	0.623389	0	0	0	0	0	0	0	0	0	0	0	0	0	0	0	0	0	0	0	0	0	0	0	0	0	adult fat body	3698.4	5641	AGGTTACTCATGGGAG-a417df9a__FCA45_Male_fatbody_adult_3dcgGAL4LamGFP_Jasper_sample1,GTCCCATAGCGTGTCC-a417df9a__FCA45_Male_fatbody_adult_3dcgGAL4LamGFP_Jasper_sample1,CGAGTTAGTCTTAGTG-a417df9a__FCA45_Male_fatbody_adult_3dcgGAL4LamGFP_Jasper_sample1,TGGGCTGAGGCACGAT-6d9f44c6__FCA46_Female_fatbodyGFP_adult_3dcgGAL4LamGFPT_Jasper_sample1,CCTCATGAGACGACTG-a417df9a__FCA45_Male_fatbody_adult_3dcgGAL4LamGF…	adult fat body
212	adult fat body_212	1.96634	1.58976	0.732098	0	0	0	0	0	0	0	0	0	0	0	0	0	0	0	0	0	0	0	0	0	0	0	0	0	adult fat body	4817.32	5399	AAGTACCCACTCTGCT-6d9f44c6__FCA46_Female_fatbodyGFP_adult_3dcgGAL4LamGFPT_Jasper_sample1,GAACACTCAACTTGCA-6d9f44c6__FCA46_Female_fatbodyGFP_adult_3dcgGAL4LamGFPT_Jasper_sample1,CATTGCCGTTGGAGAC-6d9f44c6__FCA46_Female_fatbodyGFP_adult_3dcgGAL4LamGFPT_Jasper_sample1,GAGGGATAGGTGAGCT-6d9f44c6__FCA46_Female_fatbodyGFP_adult_3dcgGAL4LamGFPT_Jasper_sample1,GCCATGGTCTGGGCCA-6d9f44c6__FCA46_Female_fatbody…	adult fat body
213	adult fat body_213	1.37629	0.908294	0.864731	0.147196	0	0	0	0	0	0	0	0	0	0	0	0	0	0	0	0	0	0	0	0	0	0	0	0	adult fat body	7567.12	7282	TATTGCTAGACTTCGT-a417df9a__FCA45_Male_fatbody_adult_3dcgGAL4LamGFP_Jasper_sample1,GCATCGGCATACAGCT-a417df9a__FCA45_Male_fatbody_adult_3dcgGAL4LamGFP_Jasper_sample1,TATTTCGTCAACTCTT-a417df9a__FCA45_Male_fatbody_adult_3dcgGAL4LamGFP_Jasper_sample1,CGTAGTACAGATACTC-a417df9a__FCA45_Male_fatbody_adult_3dcgGAL4LamGFP_Jasper_sample1,TGTCCTGCACTCCACT-a417df9a__FCA45_Male_fatbody_adult_3dcgGAL4LamGFP_Jasp…	adult fat body
214	adult fat body_214	1.7784	1.5579	0.436129	0	0	0.0752013	0	0	0	0	0	0	0	0	0	0	0	0	0	0	0	0	0	0	0	0	0	0	adult fat body	5121.56	5557	GGGTATTCACATACTG-6d9f44c6__FCA46_Female_fatbodyGFP_adult_3dcgGAL4LamGFPT_Jasper_sample1,AGTAGTCCATGTCTAG-6d9f44c6__FCA46_Female_fatbodyGFP_adult_3dcgGAL4LamGFPT_Jasper_sample1,TTCGGTCCATAGACTC-6d9f44c6__FCA46_Female_fatbodyGFP_adult_3dcgGAL4LamGFPT_Jasper_sample1,CAAGGGATCGGATACT-6d9f44c6__FCA46_Female_fatbodyGFP_adult_3dcgGAL4LamGFPT_Jasper_sample1,TCGGGACTCGGTATGT-6d9f44c6__FCA46_Female_fatbody…	adult fat body
215	adult fat body_215	2.26402	1.79034	0.309702	0	0	0	0	0	0	0	0	0	0	0	0	0	0	0	0	0	0	0	0	0	0	0	0	0	adult fat body	4407.48	5818	AGCCAGCAGATACTGA-6d9f44c6__FCA46_Female_fatbodyGFP_adult_3dcgGAL4LamGFPT_Jasper_sample1,GGGACAATCGTGACTA-6d9f44c6__FCA46_Female_fatbodyGFP_adult_3dcgGAL4LamGFPT_Jasper_sample1,GGGTAGACACAAGCCC-6d9f44c6__FCA46_Female_fatbodyGFP_adult_3dcgGAL4LamGFPT_Jasper_sample1,TCTCTGGTCAGCGTCG-6d9f44c6__FCA46_Female_fatbodyGFP_adult_3dcgGAL4LamGFPT_Jasper_sample1,CATACTTTCATGCCAA-6d9f44c6__FCA46_Female_fatbody…	adult fat body
216	adult fat body_216	1.33248	1.25857	0.48864	0	0	0	0	0	0	0	0	0	0	0	0	0	0	0	0.23905	0	0	0	0	0	0	0	0	0	adult fat body	4443.76	5820	ATTCCTACAACCAATC-6d9f44c6__FCA46_Female_fatbodyGFP_adult_3dcgGAL4LamGFPT_Jasper_sample1,TATTTCGGTCTTGAGT-6d9f44c6__FCA46_Female_fatbodyGFP_adult_3dcgGAL4LamGFPT_Jasper_sample1,GACCTTCGTACTCAAC-6d9f44c6__FCA46_Female_fatbodyGFP_adult_3dcgGAL4LamGFPT_Jasper_sample1,CGTGTCTGTGCCTTTC-6d9f44c6__FCA46_Female_fatbodyGFP_adult_3dcgGAL4LamGFPT_Jasper_sample1,GTAACCATCTACTGAG-6d9f44c6__FCA46_Female_fatbody…	adult fat body
217	adult fat body_217	1.67821	1.28221	0.794117	0	0	0.0860068	0	0	0	0	0	0	0	0	0	0	0	0.0439278	0	0	0	0	0	0	0	0	0	0	adult fat body	8907.32	7384	TACCTCGGTCATCTAG-a417df9a__FCA45_Male_fatbody_adult_3dcgGAL4LamGFP_Jasper_sample1,CAGCACGAGACTCGAG-a417df9a__FCA45_Male_fatbody_adult_3dcgGAL4LamGFP_Jasper_sample1,GATCCCTTCCGTATGA-a417df9a__FCA45_Male_fatbody_adult_3dcgGAL4LamGFP_Jasper_sample1,CATACTTTCCCTCAAC-a417df9a__FCA45_Male_fatbody_adult_3dcgGAL4LamGFP_Jasper_sample1,AGCGCTGTCTCCAATT-a417df9a__FCA45_Male_fatbody_adult_3dcgGAL4LamGFP_Jasp…	adult fat body
218	adult fat body_218	2.03211	1.74193	0.455229	0	0	0.0917485	0	0	0	0	0	0	0	0	0	0	0	0	0	0	0	0	0	0	0	0	0	0	adult fat body	4162.8	5175	AGTAACCCATGACCCG-6d9f44c6__FCA46_Female_fatbodyGFP_adult_3dcgGAL4LamGFPT_Jasper_sample1,CTACATTTCTTGCAGA-6d9f44c6__FCA46_Female_fatbodyGFP_adult_3dcgGAL4LamGFPT_Jasper_sample1,GCATCTCAGGATCACG-6d9f44c6__FCA46_Female_fatbodyGFP_adult_3dcgGAL4LamGFPT_Jasper_sample1,CTATCTAAGCTAATCC-6d9f44c6__FCA46_Female_fatbodyGFP_adult_3dcgGAL4LamGFPT_Jasper_sample1,AACGAAAGTATCGCGC-6d9f44c6__FCA46_Female_fatbody…	adult fat body
219	adult fat body_219	1.86443	1.43248	0.268973	0	0	0	0	0	0	0	0	0	0	0	0	0	0	0	0	0	0	0	0	0	0	0	0	0	adult fat body	3888.28	5903	GTGGAAGTCCTGATAG-6d9f44c6__FCA46_Female_fatbodyGFP_adult_3dcgGAL4LamGFPT_Jasper_sample1,CCCTGATCACAACGCC-6d9f44c6__FCA46_Female_fatbodyGFP_adult_3dcgGAL4LamGFPT_Jasper_sample1,ATTCGTTCACAGCTTA-6d9f44c6__FCA46_Female_fatbodyGFP_adult_3dcgGAL4LamGFPT_Jasper_sample1,TCACAAGCACGCCACA-6d9f44c6__FCA46_Female_fatbodyGFP_adult_3dcgGAL4LamGFPT_Jasper_sample1,TACGTCCCATCAGTCA-6d9f44c6__FCA46_Female_fatbody…	adult fat body
220	adult fat body_220	1.82691	1.76834	0.481615	0	0	0	0	0	0	0	0	0	0	0	0	0	0	0	0	0	0	0	0	0	0	0	0	0	adult fat body	4525.72	5531	GAAGCCCGTGTCTTAG-6d9f44c6__FCA46_Female_fatbodyGFP_adult_3dcgGAL4LamGFPT_Jasper_sample1,GTGTAACGTGTTCCTC-6d9f44c6__FCA46_Female_fatbodyGFP_adult_3dcgGAL4LamGFPT_Jasper_sample1,GCTGGGTAGATCCGAG-6d9f44c6__FCA46_Female_fatbodyGFP_adult_3dcgGAL4LamGFPT_Jasper_sample1,CGGGTCAAGGTGTGAC-6d9f44c6__FCA46_Female_fatbodyGFP_adult_3dcgGAL4LamGFPT_Jasper_sample1,CCTAAGAGTTCTATCT-6d9f44c6__FCA46_Female_fatbody…	adult fat body
221	adult fat body_221	1.7553	1.16027	0.62315	0	0	0.0560521	0	0	0	0	0	0	0	0	0	0	0	0	0	0	0	0	0	0.0560521	0.0560521	0	0	0	adult fat body	6938.08	7091	AGGGTTTTCGTACACA-a417df9a__FCA45_Male_fatbody_adult_3dcgGAL4LamGFP_Jasper_sample1,AGTGACTGTCGGCACT-a417df9a__FCA45_Male_fatbody_adult_3dcgGAL4LamGFP_Jasper_sample1,CGGAACCAGATCCCAT-a417df9a__FCA45_Male_fatbody_adult_3dcgGAL4LamGFP_Jasper_sample1,TGGGAGAGTTTACACG-a417df9a__FCA45_Male_fatbody_adult_3dcgGAL4LamGFP_Jasper_sample1,AGGTCATAGATTCGCT-a417df9a__FCA45_Male_fatbody_adult_3dcgGAL4LamGFP_Jasp…	adult fat body
222	adult fat body_222	1.21696	0.783193	0	0	0	0	0	0	0	0	0	0	0	0	0	0	0	0	0	0	0	0	0	0	0	0	0	0	adult fat body	1009.72	2901	TATTGCTGTGAGCTCC-6d9f44c6__FCA46_Female_fatbodyGFP_adult_3dcgGAL4LamGFPT_Jasper_sample1,CATGCCTAGAGGTTAT-6d9f44c6__FCA46_Female_fatbodyGFP_adult_3dcgGAL4LamGFPT_Jasper_sample1,TCATATCGTGGTCTGC-6d9f44c6__FCA46_Female_fatbodyGFP_adult_3dcgGAL4LamGFPT_Jasper_sample1,GTGTTCCAGCTTAAGA-6d9f44c6__FCA46_Female_fatbodyGFP_adult_3dcgGAL4LamGFPT_Jasper_sample1,TACATTCCATTGAAAG-6d9f44c6__FCA46_Female_fatbody…	adult fat body
223	adult fat body_223	1.50255	1.73299	0.521725	0	0	0	0	0	0	0	0	0	0	0	0	0	0	0	0	0	0	0	0	0	0	0	0	0	adult fat body	5840	5991	TATTGGGTCGGCTTGG-6d9f44c6__FCA46_Female_fatbodyGFP_adult_3dcgGAL4LamGFPT_Jasper_sample1,ACATCCCTCGTAACAC-6d9f44c6__FCA46_Female_fatbodyGFP_adult_3dcgGAL4LamGFPT_Jasper_sample1,ATCACGACAGCATTGT-6d9f44c6__FCA46_Female_fatbodyGFP_adult_3dcgGAL4LamGFPT_Jasper_sample1,TAGATCGGTTCAAGGG-6d9f44c6__FCA46_Female_fatbodyGFP_adult_3dcgGAL4LamGFPT_Jasper_sample1,ATTCCTAGTACGCTAT-6d9f44c6__FCA46_Female_fatbody…	adult fat body
224	adult fat body_224	1.24741	0.976149	0	0	0	0	0	0	0	0	0	0	0	0	0	0	0	0	0	0	0	0	0	0	0	0	0	0	adult fat body	1450.84	4319	CCTATCGAGCACTCTA-6d9f44c6__FCA46_Female_fatbodyGFP_adult_3dcgGAL4LamGFPT_Jasper_sample1,TGCGGGTGTCAACACT-6d9f44c6__FCA46_Female_fatbodyGFP_adult_3dcgGAL4LamGFPT_Jasper_sample1,AGACAGGGTATGCAAA-6d9f44c6__FCA46_Female_fatbodyGFP_adult_3dcgGAL4LamGFPT_Jasper_sample1,GACCCAGAGGCTGTAG-6d9f44c6__FCA46_Female_fatbodyGFP_adult_3dcgGAL4LamGFPT_Jasper_sample1,GTTACAGCAGGCGAAT-6d9f44c6__FCA46_Female_fatbody…	adult fat body
225	adult fat body_225	1.90691	1.3962	0.231554	0	0	0	0	0	0	0	0	0	0	0	0	0	0	0	0	0	0	0	0	0	0	0	0	0	adult fat body	4605.52	5739	ATTCCATCAGCGTTGC-6d9f44c6__FCA46_Female_fatbodyGFP_adult_3dcgGAL4LamGFPT_Jasper_sample1,AGTGATCAGATAACGT-6d9f44c6__FCA46_Female_fatbodyGFP_adult_3dcgGAL4LamGFPT_Jasper_sample1,GCCGATGTCTGCGGCA-6d9f44c6__FCA46_Female_fatbodyGFP_adult_3dcgGAL4LamGFPT_Jasper_sample1,GTAATGCAGGAGAGTA-6d9f44c6__FCA46_Female_fatbodyGFP_adult_3dcgGAL4LamGFPT_Jasper_sample1,GAGTCATAGCACCGAA-6d9f44c6__FCA46_Female_fatbody…	adult fat body
226	adult fat body_226	1.6279	1.12821	0.528689	0	0	0	0	0	0	0	0	0	0	0	0	0	0	0	0	0	0	0	0	0	0	0	0	0	adult fat body	4593.04	5378	CATAGACGTCACTAGT-6d9f44c6__FCA46_Female_fatbodyGFP_adult_3dcgGAL4LamGFPT_Jasper_sample1,TCCTGCAGTTAGAGAT-6d9f44c6__FCA46_Female_fatbodyGFP_adult_3dcgGAL4LamGFPT_Jasper_sample1,ACTGATGTCGCATTGA-6d9f44c6__FCA46_Female_fatbodyGFP_adult_3dcgGAL4LamGFPT_Jasper_sample1,AGCTCAACAGTGGGTA-6d9f44c6__FCA46_Female_fatbodyGFP_adult_3dcgGAL4LamGFPT_Jasper_sample1,TGCAGGCCACGACAGA-6d9f44c6__FCA46_Female_fatbody…	adult fat body
227	adult fat body_227	1.24348	1.12036	0.557349	0	0	0	0.0558012	0	0	0	0	0	0	0	0	0	0	0	0	0	0	0	0	0	0.0558012	0	0	0	adult fat body	6970.16	7052	CCGTTCAGTAGAGCTG-a417df9a__FCA45_Male_fatbody_adult_3dcgGAL4LamGFP_Jasper_sample1,TTAATCCAGTACAACA-a417df9a__FCA45_Male_fatbody_adult_3dcgGAL4LamGFP_Jasper_sample1,TCCTTTCAGCTCAGAG-a417df9a__FCA45_Male_fatbody_adult_3dcgGAL4LamGFP_Jasper_sample1,AGATGCTGTTGGGTAG-a417df9a__FCA45_Male_fatbody_adult_3dcgGAL4LamGFP_Jasper_sample1,GGGTGTCCACAGCTGC-a417df9a__FCA45_Male_fatbody_adult_3dcgGAL4LamGFP_Jasp…	adult fat body
228	adult fat body_228	2.22422	1.90964	0.501394	0.0528312	0	0	0	0	0	0	0	0	0	0	0	0	0	0	0	0	0	0	0	0	0	0	0	0	adult fat body	7373.04	6704	AACAGGGGTATCATGC-6d9f44c6__FCA46_Female_fatbodyGFP_adult_3dcgGAL4LamGFPT_Jasper_sample1,GTAGGAGAGTGGCAGT-6d9f44c6__FCA46_Female_fatbodyGFP_adult_3dcgGAL4LamGFPT_Jasper_sample1,CCGTTCACAACACGAG-6d9f44c6__FCA46_Female_fatbodyGFP_adult_3dcgGAL4LamGFPT_Jasper_sample1,AGAAGTACATTGTACG-6d9f44c6__FCA46_Female_fatbodyGFP_adult_3dcgGAL4LamGFPT_Jasper_sample1,TTGATGGCAGGCACTC-6d9f44c6__FCA46_Female_fatbody…	adult fat body
229	adult fat body_229	1.67208	1.35639	0	0	0	0	0	0	0	0	0	0	0	0	0	0	0	0	0	0	0	0	0	0	0	0	0.307683	0	adult fat body	1110.28	3915	CTCAACCGTAGATCCT-6d9f44c6__FCA46_Female_fatbodyGFP_adult_3dcgGAL4LamGFPT_Jasper_sample1,GAAGTAAGTTCCATTT-6d9f44c6__FCA46_Female_fatbodyGFP_adult_3dcgGAL4LamGFPT_Jasper_sample1,TGGATCAAGTCGCGAA-6d9f44c6__FCA46_Female_fatbodyGFP_adult_3dcgGAL4LamGFPT_Jasper_sample1,AATCGACGTGATAGAT-6d9f44c6__FCA46_Female_fatbodyGFP_adult_3dcgGAL4LamGFPT_Jasper_sample1,GTGGGAAAGAGCTTTC-6d9f44c6__FCA46_Female_fatbody…	adult fat body
230	adult fat body_230	1.25629	0.648979	0.95504	0	0	0.108135	0	0	0	0	0	0	0	0	0	0	0	0	0	0	0	0	0	0	0	0	0	0	adult fat body	3502.68	5634	TCATATCTCGATAACC-a417df9a__FCA45_Male_fatbody_adult_3dcgGAL4LamGFP_Jasper_sample1,CATAGACGTCGCAGTC-a417df9a__FCA45_Male_fatbody_adult_3dcgGAL4LamGFP_Jasper_sample1,TCATCCGTCTCCAATT-a417df9a__FCA45_Male_fatbody_adult_3dcgGAL4LamGFP_Jasper_sample1,CCTAACCGTTGTAGCT-a417df9a__FCA45_Male_fatbody_adult_3dcgGAL4LamGFP_Jasper_sample1,TCCTCCCGTCGCATGC-a417df9a__FCA45_Male_fatbody_adult_3dcgGAL4LamGFP_Jasp…	adult fat body
231	adult fat body_231	1.2539	0.893881	0.325864	0	0	0	0.0919469	0.0919469	0	0	0	0	0	0	0	0	0	0	0	0	0	0	0	0	0	0	0	0	adult fat body	4153.4	5117	CTATCCGAGAGTCAGC-a417df9a__FCA45_Male_fatbody_adult_3dcgGAL4LamGFP_Jasper_sample1,CATTGCCCAAATCAAG-a417df9a__FCA45_Male_fatbody_adult_3dcgGAL4LamGFP_Jasper_sample1,GGAACCCAGGTCGTAG-a417df9a__FCA45_Male_fatbody_adult_3dcgGAL4LamGFP_Jasper_sample1,CTCATGCGTTGAAGTA-a417df9a__FCA45_Male_fatbody_adult_3dcgGAL4LamGFP_Jasper_sample1,GTGGTTATCCTACCGT-a417df9a__FCA45_Male_fatbody_adult_3dcgGAL4LamGFP_Jasp…	adult fat body
232	adult fat body_232	1.35611	0.968957	1.02637	0	0	0	0	0	0	0	0	0	0	0	0	0	0	0	0.0749836	0	0	0	0	0	0	0	0.0749836	0	adult fat body	5137	6126	TGTCCACTCGCAATTG-a417df9a__FCA45_Male_fatbody_adult_3dcgGAL4LamGFP_Jasper_sample1,TTCGATTTCGCTATTT-a417df9a__FCA45_Male_fatbody_adult_3dcgGAL4LamGFP_Jasper_sample1,AGAGAGCCACGCGGTT-a417df9a__FCA45_Male_fatbody_adult_3dcgGAL4LamGFP_Jasper_sample1,TGACAGTCAATACCCA-a417df9a__FCA45_Male_fatbody_adult_3dcgGAL4LamGFP_Jasper_sample1,CCCTTAGCACACCTTC-a417df9a__FCA45_Male_fatbody_adult_3dcgGAL4LamGFP_Jasp…	adult fat body
233	adult fat body_233	2.10147	1.86339	0.555363	0	0	0.116682	0	0	0	0	0	0	0	0	0	0	0	0	0	0	0	0	0	0	0	0	0	0	adult fat body	3232	4959	TCACGCTTCTTCCGTG-6d9f44c6__FCA46_Female_fatbodyGFP_adult_3dcgGAL4LamGFPT_Jasper_sample1,TCGGTCTTCCGATCGG-6d9f44c6__FCA46_Female_fatbodyGFP_adult_3dcgGAL4LamGFPT_Jasper_sample1,TGGGAAGGTTAAGTCC-6d9f44c6__FCA46_Female_fatbodyGFP_adult_3dcgGAL4LamGFPT_Jasper_sample1,TGTTGGAGTGCTTCAA-6d9f44c6__FCA46_Female_fatbodyGFP_adult_3dcgGAL4LamGFPT_Jasper_sample1,AAGTACCTCCGAGCTG-6d9f44c6__FCA46_Female_fatbody…	adult fat body
234	adult fat body_234	1.67028	1.27764	0.134345	0	0	0	0	0	0	0	0	0	0	0	0	0	0	0	0.252761	0	0	0	0	0	0	0	0.134345	0	adult fat body	2781.88	5592	ATCCTATCAGGTAGTG-6d9f44c6__FCA46_Female_fatbodyGFP_adult_3dcgGAL4LamGFPT_Jasper_sample1,CGGGTCAGTATACAGA-6d9f44c6__FCA46_Female_fatbodyGFP_adult_3dcgGAL4LamGFPT_Jasper_sample1,CACAACATCCGCGGAT-6d9f44c6__FCA46_Female_fatbodyGFP_adult_3dcgGAL4LamGFPT_Jasper_sample1,ACGTAACCACACCTAA-6d9f44c6__FCA46_Female_fatbodyGFP_adult_3dcgGAL4LamGFPT_Jasper_sample1,GCCTGTTGTCTCCTGT-6d9f44c6__FCA46_Female_fatbody…	adult fat body
235	adult fat body_235	1.64742	1.14953	0.30708	0	0	0	0	0	0	0	0	0	0	0	0	0.113165	0	0	0	0	0	0	0	0	0	0	0	0	adult fat body	3338.44	5970	AACAACCAGGATTTAG-a417df9a__FCA45_Male_fatbody_adult_3dcgGAL4LamGFP_Jasper_sample1,TACGCTCCAACCGTGC-a417df9a__FCA45_Male_fatbody_adult_3dcgGAL4LamGFP_Jasper_sample1,AGCTACAGTACACGTT-a417df9a__FCA45_Male_fatbody_adult_3dcgGAL4LamGFP_Jasper_sample1,TATATCCCAGTGAGCA-a417df9a__FCA45_Male_fatbody_adult_3dcgGAL4LamGFP_Jasper_sample1,CTACTATGTATCGCAT-a417df9a__FCA45_Male_fatbody_adult_3dcgGAL4LamGFP_Jasp…	adult fat body
236	adult fat body_236	1.28993	0.88752	0.516971	0.0725213	0	0.0725213	0	0	0	0	0	0	0.0725213	0	0	0.0725213	0	0	0	0	0	0	0	0	0	0	0	0	adult fat body	5318.04	5930	ATTGTTCGTACAACGG-a417df9a__FCA45_Male_fatbody_adult_3dcgGAL4LamGFP_Jasper_sample1,CTACCCACAGCATTGT-a417df9a__FCA45_Male_fatbody_adult_3dcgGAL4LamGFP_Jasper_sample1,GGGTCTGAGACATAAC-a417df9a__FCA45_Male_fatbody_adult_3dcgGAL4LamGFP_Jasper_sample1,CGGCAGTAGTCCTGTA-a417df9a__FCA45_Male_fatbody_adult_3dcgGAL4LamGFP_Jasper_sample1,CGCGTGAGTAGGGAGG-a417df9a__FCA45_Male_fatbody_adult_3dcgGAL4LamGFP_Jasp…	adult fat body
237	adult fat body_237	1.66654	1.86104	0.698287	0	0	0	0	0	0	0	0	0	0	0	0	0	0	0	0	0	0	0	0	0	0	0	0	0	adult fat body	3167.36	4926	TGGAGGACAGGGTTGA-6d9f44c6__FCA46_Female_fatbodyGFP_adult_3dcgGAL4LamGFPT_Jasper_sample1,AGGAGGTGTTTGATCG-6d9f44c6__FCA46_Female_fatbodyGFP_adult_3dcgGAL4LamGFPT_Jasper_sample1,GCAGCTGTCCTATGGA-6d9f44c6__FCA46_Female_fatbodyGFP_adult_3dcgGAL4LamGFPT_Jasper_sample1,CGATGGCCAAGGGTCA-6d9f44c6__FCA46_Female_fatbodyGFP_adult_3dcgGAL4LamGFPT_Jasper_sample1,TACCGAAGTATTAAGG-6d9f44c6__FCA46_Female_fatbody…	adult fat body
238	adult fat body_238	1.96029	1.65017	0.399392	0	0	0	0	0	0	0	0	0	0	0	0	0	0	0	0.0677812	0	0	0	0	0	0	0	0	0	adult fat body	5703.6	6320	CAGAGCCAGCAATAGT-6d9f44c6__FCA46_Female_fatbodyGFP_adult_3dcgGAL4LamGFPT_Jasper_sample1,TCATTGTTCCATCAGA-6d9f44c6__FCA46_Female_fatbodyGFP_adult_3dcgGAL4LamGFPT_Jasper_sample1,GGCTTGGTCGGAGTAG-6d9f44c6__FCA46_Female_fatbodyGFP_adult_3dcgGAL4LamGFPT_Jasper_sample1,TTCTTCCAGGATTCCT-6d9f44c6__FCA46_Female_fatbodyGFP_adult_3dcgGAL4LamGFPT_Jasper_sample1,CACCAAAAGCACCGTC-6d9f44c6__FCA46_Female_fatbody…	adult fat body
239	adult fat body_239	2.21542	1.4507	0.295501	0	0	0	0	0	0	0	0	0	0	0	0	0	0	0	0	0	0	0	0	0	0	0	0	0	adult fat body	4653.88	6102	GTTCATTCACTTGACA-6d9f44c6__FCA46_Female_fatbodyGFP_adult_3dcgGAL4LamGFPT_Jasper_sample1,TCACGCTAGACGCCAA-6d9f44c6__FCA46_Female_fatbodyGFP_adult_3dcgGAL4LamGFPT_Jasper_sample1,ACCCTTGTCTGCTTAT-6d9f44c6__FCA46_Female_fatbodyGFP_adult_3dcgGAL4LamGFPT_Jasper_sample1,ATGGGTTCATCTCATT-6d9f44c6__FCA46_Female_fatbodyGFP_adult_3dcgGAL4LamGFPT_Jasper_sample1,AAAGTCCGTCTCAGGC-6d9f44c6__FCA46_Female_fatbody…	adult fat body
240	adult fat body_240	1.55451	1.41845	0.471291	0	0	0	0	0	0	0	0	0	0	0	0	0	0	0	0	0	0	0	0	0	0	0	0	0	adult fat body	3321.92	4888	CATGAGTGTAGCTTTG-6d9f44c6__FCA46_Female_fatbodyGFP_adult_3dcgGAL4LamGFPT_Jasper_sample1,TTCCTTCCACGGGCTT-6d9f44c6__FCA46_Female_fatbodyGFP_adult_3dcgGAL4LamGFPT_Jasper_sample1,GTAACACCACATATGC-6d9f44c6__FCA46_Female_fatbodyGFP_adult_3dcgGAL4LamGFPT_Jasper_sample1,ATTCCATCAGCGTTGC-6d9f44c6__FCA46_Female_fatbodyGFP_adult_3dcgGAL4LamGFPT_Jasper_sample1,CTGCTCATCTAAGCCA-6d9f44c6__FCA46_Female_fatbody…	adult fat body
241	adult fat body_241	1.65962	1.52019	0.68728	0	0	0.0732719	0	0	0	0	0	0	0	0	0	0	0	0	0	0	0	0	0	0	0	0	0	0	adult fat body	5261.56	6612	CCAATTTTCACCACAA-a417df9a__FCA45_Male_fatbody_adult_3dcgGAL4LamGFP_Jasper_sample1,TAGCACAGTTCAAGTC-6d9f44c6__FCA46_Female_fatbodyGFP_adult_3dcgGAL4LamGFPT_Jasper_sample1,AGATGAAGTTAAACAG-a417df9a__FCA45_Male_fatbody_adult_3dcgGAL4LamGFP_Jasper_sample1,AGAGAATCAGCCATTA-a417df9a__FCA45_Male_fatbody_adult_3dcgGAL4LamGFP_Jasper_sample1,CTACAGAAGTCTAGCT-a417df9a__FCA45_Male_fatbody_adult_3dcgGAL4LamGF…	adult fat body
242	adult fat body_242	1.72182	1.33707	0.794116	0	0	0.0618615	0	0	0	0	0	0	0	0	0	0	0	0	0	0	0	0	0	0	0	0	0	0	adult fat body	6268.12	6605	TGGAGGACACGACAGA-a417df9a__FCA45_Male_fatbody_adult_3dcgGAL4LamGFP_Jasper_sample1,GAGATGGAGCAGGCTA-a417df9a__FCA45_Male_fatbody_adult_3dcgGAL4LamGFP_Jasper_sample1,ATCATTCCAAACACCT-a417df9a__FCA45_Male_fatbody_adult_3dcgGAL4LamGFP_Jasper_sample1,GCACGGTCACGAGGAT-a417df9a__FCA45_Male_fatbody_adult_3dcgGAL4LamGFP_Jasper_sample1,TTGAACGTCGGCATCG-a417df9a__FCA45_Male_fatbody_adult_3dcgGAL4LamGFP_Jasp…	adult fat body
243	adult fat body_243	2.20655	1.49351	0.0808534	0	0	0	0	0	0	0	0	0	0	0	0	0	0	0	0.0808534	0	0	0	0	0	0	0	0	0	adult fat body	4749.92	6496	GTCGTAATCTATACTC-6d9f44c6__FCA46_Female_fatbodyGFP_adult_3dcgGAL4LamGFPT_Jasper_sample1,TGCGATAAGTAGGGTC-6d9f44c6__FCA46_Female_fatbodyGFP_adult_3dcgGAL4LamGFPT_Jasper_sample1,TGTGAGTCAGTAACCT-6d9f44c6__FCA46_Female_fatbodyGFP_adult_3dcgGAL4LamGFPT_Jasper_sample1,CTAACTTAGCGCAATG-6d9f44c6__FCA46_Female_fatbodyGFP_adult_3dcgGAL4LamGFPT_Jasper_sample1,TGATTTCTCTTCGCTG-6d9f44c6__FCA46_Female_fatbody…	adult fat body
244	adult fat body_244	1.59277	1.35231	0.763856	0	0	0	0	0	0	0	0	0	0	0	0	0	0	0	0.0912517	0	0	0	0	0.0912517	0	0	0	0	adult fat body	4186.52	5828	GATTGGTCAGGAGGAG-a417df9a__FCA45_Male_fatbody_adult_3dcgGAL4LamGFP_Jasper_sample1,TCAGTTTTCACCTCTG-a417df9a__FCA45_Male_fatbody_adult_3dcgGAL4LamGFP_Jasper_sample1,TCCACCAGTAACTAAG-a417df9a__FCA45_Male_fatbody_adult_3dcgGAL4LamGFP_Jasper_sample1,CTCCGATGTTTCGTAG-a417df9a__FCA45_Male_fatbody_adult_3dcgGAL4LamGFP_Jasper_sample1,CATCCCACACGTCTCT-a417df9a__FCA45_Male_fatbody_adult_3dcgGAL4LamGFP_Jasp…	adult fat body
245	adult fat body_245	2.27576	1.81371	0.488817	0	0	0.0862283	0	0	0	0	0	0	0	0	0	0	0	0	0	0	0	0	0	0	0	0	0	0	adult fat body	4441.72	5766	TCGGGTGAGGCAGTCA-6d9f44c6__FCA46_Female_fatbodyGFP_adult_3dcgGAL4LamGFPT_Jasper_sample1,CGGAACCCACGGTAGA-6d9f44c6__FCA46_Female_fatbodyGFP_adult_3dcgGAL4LamGFPT_Jasper_sample1,ACGTCCTAGGAAAGTG-6d9f44c6__FCA46_Female_fatbodyGFP_adult_3dcgGAL4LamGFPT_Jasper_sample1,AAGATAGTCGTTCGCT-6d9f44c6__FCA46_Female_fatbodyGFP_adult_3dcgGAL4LamGFPT_Jasper_sample1,TGTCAGAAGTCAGGGT-6d9f44c6__FCA46_Female_fatbody…	adult fat body
246	adult fat body_246	1.70308	1.19398	0.198084	0.198084	0	0.103939	0	0	0	0	0	0	0	0	0	0	0	0.103939	0	0	0	0	0	0	0	0.103939	0.103939	0	adult fat body	3651.88	5818	ATCCGTCAGGCAATGC-a417df9a__FCA45_Male_fatbody_adult_3dcgGAL4LamGFP_Jasper_sample1,CTGTATTTCTCATTAC-a417df9a__FCA45_Male_fatbody_adult_3dcgGAL4LamGFP_Jasper_sample1,AGTCATGAGACGAAGA-a417df9a__FCA45_Male_fatbody_adult_3dcgGAL4LamGFP_Jasper_sample1,CACAGATTCAAGCGTT-a417df9a__FCA45_Male_fatbody_adult_3dcgGAL4LamGFP_Jasper_sample1,CATCCGTCAGAAGCGT-a417df9a__FCA45_Male_fatbody_adult_3dcgGAL4LamGFP_Jasp…	adult fat body
247	adult fat body_247	2.12523	1.16704	0.100167	0	0	0	0	0	0	0	0	0	0	0	0	0	0	0	0.100167	0	0	0.100167	0	0	0	0	0	0	adult fat body	3796.68	5906	TACCCGTGTCGTACAT-6d9f44c6__FCA46_Female_fatbodyGFP_adult_3dcgGAL4LamGFPT_Jasper_sample1,CTCCTTTTCTGAGCAT-6d9f44c6__FCA46_Female_fatbodyGFP_adult_3dcgGAL4LamGFPT_Jasper_sample1,GTCCTCAGTGTCGATT-6d9f44c6__FCA46_Female_fatbodyGFP_adult_3dcgGAL4LamGFPT_Jasper_sample1,TCACTCGCACAGTCCG-6d9f44c6__FCA46_Female_fatbodyGFP_adult_3dcgGAL4LamGFPT_Jasper_sample1,CGAGGCTTCCAATGCA-6d9f44c6__FCA46_Female_fatbody…	adult fat body
248	adult fat body_248	1.30541	0.63996	0.261442	0	0	0.261442	0	0	0	0	0	0	0	0	0	0	0	0	0	0	0	0	0	0	0	0	0	0	adult fat body	1338.68	4372	AAGTACCGTGTTCCTC-6d9f44c6__FCA46_Female_fatbodyGFP_adult_3dcgGAL4LamGFPT_Jasper_sample1,GTGGGAAAGATGCCGA-6d9f44c6__FCA46_Female_fatbodyGFP_adult_3dcgGAL4LamGFPT_Jasper_sample1,TGCTTCGGTCAACATC-6d9f44c6__FCA46_Female_fatbodyGFP_adult_3dcgGAL4LamGFPT_Jasper_sample1,TGCTGAAAGATGCTTC-6d9f44c6__FCA46_Female_fatbodyGFP_adult_3dcgGAL4LamGFPT_Jasper_sample1,GGGTGAAGTCCATACA-6d9f44c6__FCA46_Female_fatbody…	adult fat body
249	adult fat body_249	1.20732	1.04198	0.538563	0	0	0	0	0	0	0	0	0	0	0	0	0	0	0	0	0	0	0	0	0.0970675	0	0.185541	0	0	adult fat body	3924.08	6260	GACGCTGGTCCGGATC-a417df9a__FCA45_Male_fatbody_adult_3dcgGAL4LamGFP_Jasper_sample1,GGGACTCCAAGTACCT-a417df9a__FCA45_Male_fatbody_adult_3dcgGAL4LamGFP_Jasper_sample1,TTCGGTCGTAAGATTG-a417df9a__FCA45_Male_fatbody_adult_3dcgGAL4LamGFP_Jasper_sample1,TGTTGGATCATCTCTA-a417df9a__FCA45_Male_fatbody_adult_3dcgGAL4LamGFP_Jasper_sample1,CGACAGCGTGTTCATG-a417df9a__FCA45_Male_fatbody_adult_3dcgGAL4LamGFP_Jasp…	adult fat body
250	adult fat body_250	1.02557	0.871798	0.181274	0	0	0	0	0	0	0	0	0	0	0	0	0	0	0	0	0	0	0	0	0	0	0	0	0	adult fat body	2012.64	4847	ATGACCAGTAAGATAC-6d9f44c6__FCA46_Female_fatbodyGFP_adult_3dcgGAL4LamGFPT_Jasper_sample1,TAGATCGTCCCTATTA-6d9f44c6__FCA46_Female_fatbodyGFP_adult_3dcgGAL4LamGFPT_Jasper_sample1,TCTAACTTCACTGAAC-6d9f44c6__FCA46_Female_fatbodyGFP_adult_3dcgGAL4LamGFPT_Jasper_sample1,GATAGAAGTCAAGCCC-6d9f44c6__FCA46_Female_fatbodyGFP_adult_3dcgGAL4LamGFPT_Jasper_sample1,TCGCTTGCAGCATACT-6d9f44c6__FCA46_Female_fatbody…	adult fat body
251	adult fat body_251	1.97504	1.81529	0.366966	0	0	0.0849566	0	0	0	0	0	0	0	0	0	0	0	0	0.0849566	0	0	0	0	0	0	0	0	0	adult fat body	4511.12	5498	ATGGAGGCACTTTATC-6d9f44c6__FCA46_Female_fatbodyGFP_adult_3dcgGAL4LamGFPT_Jasper_sample1,GCCATTCCAAACGTGG-6d9f44c6__FCA46_Female_fatbodyGFP_adult_3dcgGAL4LamGFPT_Jasper_sample1,AGACAGGTCAGCCTTC-6d9f44c6__FCA46_Female_fatbodyGFP_adult_3dcgGAL4LamGFPT_Jasper_sample1,CCTGTTGGTCATCACA-6d9f44c6__FCA46_Female_fatbodyGFP_adult_3dcgGAL4LamGFPT_Jasper_sample1,TCAAGACCAATTGGTC-6d9f44c6__FCA46_Female_fatbody…	adult fat body
252	adult fat body_252	2.17031	1.85807	0.404406	0	0	0.0687811	0	0	0	0	0	0	0	0	0	0	0	0.0687811	0	0	0	0	0	0.0687811	0	0	0	0	adult fat body	5617.84	6912	GTGTTAGGTGTACGCC-a417df9a__FCA45_Male_fatbody_adult_3dcgGAL4LamGFP_Jasper_sample1,TACGGGCCAGGTCTCG-a417df9a__FCA45_Male_fatbody_adult_3dcgGAL4LamGFP_Jasper_sample1,GTTGTCCAGCTCTGTA-a417df9a__FCA45_Male_fatbody_adult_3dcgGAL4LamGFP_Jasper_sample1,GGTTAACAGCACCCAC-a417df9a__FCA45_Male_fatbody_adult_3dcgGAL4LamGFP_Jasper_sample1,CCTTTGGAGGACTTCT-a417df9a__FCA45_Male_fatbody_adult_3dcgGAL4LamGFP_Jasp…	adult fat body
253	adult fat body_253	1.77793	0.727084	0.193762	0.193762	0	0	0	0	0	0	0	0	0	0	0	0	0	0	0	0	0	0	0	0	0	0	0	0	adult fat body	1870.84	5348	GATTTCTAGTTCATCG-a417df9a__FCA45_Male_fatbody_adult_3dcgGAL4LamGFP_Jasper_sample1,CTCCTCCCAACCGACC-a417df9a__FCA45_Male_fatbody_adult_3dcgGAL4LamGFP_Jasper_sample1,AAGCGTTGTTTAAGGA-a417df9a__FCA45_Male_fatbody_adult_3dcgGAL4LamGFP_Jasper_sample1,TAGGTACGTTATGTCG-a417df9a__FCA45_Male_fatbody_adult_3dcgGAL4LamGFP_Jasper_sample1,TCGATTTCATTCTTCA-a417df9a__FCA45_Male_fatbody_adult_3dcgGAL4LamGFP_Jasp…	adult fat body
254	adult fat body_254	0.682803	0.444473	0.24673	0	0	0	0	0	0	0	0	0	0	0	0	0	0	0	0	0	0	0	0	0	0	0	0	0	adult fat body	2858.84	4973	CAGTTAGCATCGAAGG-6d9f44c6__FCA46_Female_fatbodyGFP_adult_3dcgGAL4LamGFPT_Jasper_sample1,CTTGATTGTACTCGCG-6d9f44c6__FCA46_Female_fatbodyGFP_adult_3dcgGAL4LamGFPT_Jasper_sample1,GAGACCCCAAATACAG-6d9f44c6__FCA46_Female_fatbodyGFP_adult_3dcgGAL4LamGFPT_Jasper_sample1,GGTGATTGTACACGTT-6d9f44c6__FCA46_Female_fatbodyGFP_adult_3dcgGAL4LamGFPT_Jasper_sample1,GAAATGATCAGCAGAG-6d9f44c6__FCA46_Female_fatbody…	adult fat body
255	adult fat body_255	2.00379	1.61333	0.401204	0	0	0	0	0	0	0	0	0	0	0	0	0	0	0	0	0	0	0	0	0	0	0	0	0	adult fat body	5672.36	5989	GACCCAGAGGTGCCTC-6d9f44c6__FCA46_Female_fatbodyGFP_adult_3dcgGAL4LamGFPT_Jasper_sample1,GCCAGGTGTTCCACAA-6d9f44c6__FCA46_Female_fatbodyGFP_adult_3dcgGAL4LamGFPT_Jasper_sample1,GTAGAAAGTAAGATCA-6d9f44c6__FCA46_Female_fatbodyGFP_adult_3dcgGAL4LamGFPT_Jasper_sample1,TCAATTCAGTAGGATT-6d9f44c6__FCA46_Female_fatbodyGFP_adult_3dcgGAL4LamGFPT_Jasper_sample1,TCTATACCAGAGGTTG-6d9f44c6__FCA46_Female_fatbody…	adult fat body
256	adult fat body_256	1.57691	1.22955	1.0255	0.0512654	0	0.0512654	0	0.0512654	0	0	0	0	0	0	0	0	0	0.0512654	0	0	0	0	0	0.146527	0	0	0	0	adult fat body	7604.24	6872	GTCCTCAAGTTATGGA-a417df9a__FCA45_Male_fatbody_adult_3dcgGAL4LamGFP_Jasper_sample1,CCCTCAATCTGGTCAA-a417df9a__FCA45_Male_fatbody_adult_3dcgGAL4LamGFP_Jasper_sample1,ATTCTACTCACACCCT-a417df9a__FCA45_Male_fatbody_adult_3dcgGAL4LamGFP_Jasper_sample1,GTTATGGCATGACTAC-a417df9a__FCA45_Male_fatbody_adult_3dcgGAL4LamGFP_Jasper_sample1,GCAGCTGAGTACCCTA-a417df9a__FCA45_Male_fatbody_adult_3dcgGAL4LamGFP_Jasp…	adult fat body
257	adult fat body_257	2.07538	2.04653	0.373751	0	0	0	0	0	0	0	0	0	0	0	0	0	0	0	0	0	0	0	0	0	0	0	0	0	adult fat body	7061.28	6449	ATGGATCCACGCGGTT-6d9f44c6__FCA46_Female_fatbodyGFP_adult_3dcgGAL4LamGFPT_Jasper_sample1,CTTTCAATCTGTAACG-6d9f44c6__FCA46_Female_fatbodyGFP_adult_3dcgGAL4LamGFPT_Jasper_sample1,GTTCATTTCCTTATCA-6d9f44c6__FCA46_Female_fatbodyGFP_adult_3dcgGAL4LamGFPT_Jasper_sample1,AGCTCAAGTGTTCGTA-6d9f44c6__FCA46_Female_fatbodyGFP_adult_3dcgGAL4LamGFPT_Jasper_sample1,TCATTTGAGGCCTAGA-6d9f44c6__FCA46_Female_fatbody…	adult fat body
258	adult fat body_258	1.4179	1.09166	0.638608	0	0	0.120173	0	0	0	0	0	0	0	0	0	0.0618906	0	0	0	0	0	0	0	0.0618906	0	0	0	0	adult fat body	6265.08	6937	GTCAAGTGTTGACTAC-a417df9a__FCA45_Male_fatbody_adult_3dcgGAL4LamGFP_Jasper_sample1,CATGCGGCACTGTCCT-a417df9a__FCA45_Male_fatbody_adult_3dcgGAL4LamGFP_Jasper_sample1,GTTTGGAGTCGACTTA-a417df9a__FCA45_Male_fatbody_adult_3dcgGAL4LamGFP_Jasper_sample1,TGGAGAGCAACGCCCA-a417df9a__FCA45_Male_fatbody_adult_3dcgGAL4LamGFP_Jasper_sample1,CCGGTAGTCACGGTCG-a417df9a__FCA45_Male_fatbody_adult_3dcgGAL4LamGFP_Jasp…	adult fat body
259	adult fat body_259	1.6215	0.700701	0.226172	0	0	0.119467	0	0	0	0	0	0	0	0	0	0	0	0	0	0	0	0	0	0	0	0	0	0	adult fat body	3152.2	6219	TGTTGAGTCGACCTAA-a417df9a__FCA45_Male_fatbody_adult_3dcgGAL4LamGFP_Jasper_sample1,AATGAAGGTGGCATCC-a417df9a__FCA45_Male_fatbody_adult_3dcgGAL4LamGFP_Jasper_sample1,GGACGTCTCGGCTATA-a417df9a__FCA45_Male_fatbody_adult_3dcgGAL4LamGFP_Jasper_sample1,AGGTGTTGTGGGTATG-a417df9a__FCA45_Male_fatbody_adult_3dcgGAL4LamGFP_Jasper_sample1,TGGTGATGTGACTCGC-a417df9a__FCA45_Male_fatbody_adult_3dcgGAL4LamGFP_Jasp…	adult fat body
260	adult fat body_260	1.05836	0.663112	0	0.385542	0	0	0	0	0	0	0	0	0	0	0	0	0	0	0.385542	0	0	0	0	0	0	0	0	0	adult fat body	850.32	3174	TCGCAGGTCCATTTCA-6d9f44c6__FCA46_Female_fatbodyGFP_adult_3dcgGAL4LamGFPT_Jasper_sample1,AGGTGTTCAGCTTCCT-6d9f44c6__FCA46_Female_fatbodyGFP_adult_3dcgGAL4LamGFPT_Jasper_sample1,TACTTACCAAATACGA-6d9f44c6__FCA46_Female_fatbodyGFP_adult_3dcgGAL4LamGFPT_Jasper_sample1,AGTTCCCGTTTGCAGT-6d9f44c6__FCA46_Female_fatbodyGFP_adult_3dcgGAL4LamGFPT_Jasper_sample1,GGAGCAAGTTGGCCTG-6d9f44c6__FCA46_Female_fatbody…	adult fat body
261	adult fat body_261	1.51418	1.07991	0.376729	0	0	0	0	0	0	0	0	0	0	0	0	0	0	0	0	0	0	0	0	0	0	0	0	0	adult fat body	3497.2	5640	CACAGGCCATGAAGCG-a417df9a__FCA45_Male_fatbody_adult_3dcgGAL4LamGFP_Jasper_sample1,GAATCACCAAAGGGCT-a417df9a__FCA45_Male_fatbody_adult_3dcgGAL4LamGFP_Jasper_sample1,AGGCTGCTCCGCGATG-a417df9a__FCA45_Male_fatbody_adult_3dcgGAL4LamGFP_Jasper_sample1,AGCTACACATAAGATG-a417df9a__FCA45_Male_fatbody_adult_3dcgGAL4LamGFP_Jasper_sample1,AGAGAATAGATGCAGC-a417df9a__FCA45_Male_fatbody_adult_3dcgGAL4LamGFP_Jasp…	adult fat body
262	adult fat body_262	2.41743	2.04828	0.552672	0	0	0	0	0	0	0	0	0	0	0	0	0	0	0	0	0	0	0	0	0	0	0	0	0	adult fat body	7047.12	6644	TCTACCGCACAATCTG-6d9f44c6__FCA46_Female_fatbodyGFP_adult_3dcgGAL4LamGFPT_Jasper_sample1,ATAGAGACACGTGTGC-6d9f44c6__FCA46_Female_fatbodyGFP_adult_3dcgGAL4LamGFPT_Jasper_sample1,CATGCAACAGATAAAC-6d9f44c6__FCA46_Female_fatbodyGFP_adult_3dcgGAL4LamGFPT_Jasper_sample1,GTAGAAACACCCATAA-6d9f44c6__FCA46_Female_fatbodyGFP_adult_3dcgGAL4LamGFPT_Jasper_sample1,ATCGGCGCAGTGGTGA-6d9f44c6__FCA46_Female_fatbody…	adult fat body
263	adult fat body_263	2.1416	1.624	0.24024	0	0	0	0	0	0	0	0	0	0	0	0	0	0	0	0	0	0	0	0	0	0	0	0	0	adult fat body	4419	6292	CGCCATTAGACACACG-a417df9a__FCA45_Male_fatbody_adult_3dcgGAL4LamGFP_Jasper_sample1,CTGAGGCCACGCAAAG-a417df9a__FCA45_Male_fatbody_adult_3dcgGAL4LamGFP_Jasper_sample1,ATCGTCCCACCACTGG-a417df9a__FCA45_Male_fatbody_adult_3dcgGAL4LamGFP_Jasper_sample1,CGCATAAAGACATAGT-a417df9a__FCA45_Male_fatbody_adult_3dcgGAL4LamGFP_Jasper_sample1,TACCTCGCACTATCGA-a417df9a__FCA45_Male_fatbody_adult_3dcgGAL4LamGFP_Jasp…	adult fat body
264	adult fat body_264	1.75369	1.29179	1.14313	0	0	0	0	0	0	0	0	0	0	0	0	0	0	0	0	0	0	0	0	0	0	0	0	0	adult fat body	3182.68	5613	AGTGACTCACTGTTCC-a417df9a__FCA45_Male_fatbody_adult_3dcgGAL4LamGFP_Jasper_sample1,GCACGGTCACGAGGAT-a417df9a__FCA45_Male_fatbody_adult_3dcgGAL4LamGFP_Jasper_sample1,CTCCTCCTCCAGCCTT-a417df9a__FCA45_Male_fatbody_adult_3dcgGAL4LamGFP_Jasper_sample1,CCTCCAAAGCAACTCT-a417df9a__FCA45_Male_fatbody_adult_3dcgGAL4LamGFP_Jasper_sample1,GTACAACCAGCCTTCT-a417df9a__FCA45_Male_fatbody_adult_3dcgGAL4LamGFP_Jasp…	adult fat body
265	adult fat body_265	1.63377	1.3603	0.940052	0	0	0.0542215	0	0	0	0	0	0	0.0542215	0	0	0	0	0	0	0	0	0	0	0.0542215	0	0	0	0	adult fat body	7178.96	6573	ATGGTTGCATAATGCC-a417df9a__FCA45_Male_fatbody_adult_3dcgGAL4LamGFP_Jasper_sample1,TCACGCTTCGCAACAT-a417df9a__FCA45_Male_fatbody_adult_3dcgGAL4LamGFP_Jasper_sample1,GGTTAACCAGTATACC-a417df9a__FCA45_Male_fatbody_adult_3dcgGAL4LamGFP_Jasper_sample1,CCTCTCCAGCTCAGAG-a417df9a__FCA45_Male_fatbody_adult_3dcgGAL4LamGFP_Jasper_sample1,CTCTCGACATTGACCA-a417df9a__FCA45_Male_fatbody_adult_3dcgGAL4LamGFP_Jasp…	adult fat body
266	adult fat body_266	1.58558	0.944427	0.441212	0	0	0	0	0	0	0	0	0	0	0	0	0	0	0	0	0	0	0	0	0	0	0	0	0	adult fat body	4327.52	6590	AACCTTTTCCTAGCGG-a417df9a__FCA45_Male_fatbody_adult_3dcgGAL4LamGFP_Jasper_sample1,CAGATTGAGTCTCGTA-a417df9a__FCA45_Male_fatbody_adult_3dcgGAL4LamGFP_Jasper_sample1,ATACTTCAGTCTAGCT-a417df9a__FCA45_Male_fatbody_adult_3dcgGAL4LamGFP_Jasper_sample1,CTCATGCAGATCACCT-a417df9a__FCA45_Male_fatbody_adult_3dcgGAL4LamGFP_Jasper_sample1,TCATGAGTCGGCAGTC-a417df9a__FCA45_Male_fatbody_adult_3dcgGAL4LamGFP_Jasp…	adult fat body
267	adult fat body_267	2.27624	1.65974	0.202207	0	0	0	0	0	0	0	0	0	0	0	0	0	0	0	0	0	0	0	0	0	0	0	0	0	adult fat body	5354.72	5716	GAGTTACGTTAATCGC-6d9f44c6__FCA46_Female_fatbodyGFP_adult_3dcgGAL4LamGFPT_Jasper_sample1,ACGCACGGTACCGTCG-6d9f44c6__FCA46_Female_fatbodyGFP_adult_3dcgGAL4LamGFPT_Jasper_sample1,ACTATGGGTGATTAGA-6d9f44c6__FCA46_Female_fatbodyGFP_adult_3dcgGAL4LamGFPT_Jasper_sample1,GACCCAGAGGTGCCTC-6d9f44c6__FCA46_Female_fatbodyGFP_adult_3dcgGAL4LamGFPT_Jasper_sample1,GTCGCGAAGAAATTGC-6d9f44c6__FCA46_Female_fatbody…	adult fat body
268	adult fat body_268	1.38236	1.57629	0.616623	0	0	0	0	0	0	0	0	0	0	0	0	0	0	0	0	0	0	0	0	0	0	0	0	0	adult fat body	1876.48	4410	ACTACGACACAGTCGC-6d9f44c6__FCA46_Female_fatbodyGFP_adult_3dcgGAL4LamGFPT_Jasper_sample1,TTTACCAGTGTTAAAG-6d9f44c6__FCA46_Female_fatbodyGFP_adult_3dcgGAL4LamGFPT_Jasper_sample1,GAAGCCCGTACAGGTG-6d9f44c6__FCA46_Female_fatbodyGFP_adult_3dcgGAL4LamGFPT_Jasper_sample1,CTCCGATGTATCTCTT-6d9f44c6__FCA46_Female_fatbodyGFP_adult_3dcgGAL4LamGFPT_Jasper_sample1,TGTTTGTAGCGTCAGA-6d9f44c6__FCA46_Female_fatbody…	adult fat body
269	adult fat body_269	2.3426	1.6412	0.240113	0	0	0	0	0	0	0	0	0	0	0	0	0	0	0	0	0	0	0	0	0	0	0	0.0866035	0	adult fat body	4421.64	6602	GCCAGCACACAAATCC-a417df9a__FCA45_Male_fatbody_adult_3dcgGAL4LamGFP_Jasper_sample1,CCTACGTCAGGCCTGT-a417df9a__FCA45_Male_fatbody_adult_3dcgGAL4LamGFP_Jasper_sample1,TGGGTTAAGGTAAGTT-a417df9a__FCA45_Male_fatbody_adult_3dcgGAL4LamGFP_Jasper_sample1,TCATTACAGACTCTTG-a417df9a__FCA45_Male_fatbody_adult_3dcgGAL4LamGFP_Jasper_sample1,TTCAATCTCGGATAAA-a417df9a__FCA45_Male_fatbody_adult_3dcgGAL4LamGFP_Jasp…	adult fat body
270	adult fat body_270	2.01584	1.68365	0.3028	0	0	0.132306	0	0	0	0	0	0	0	0	0	0	0	0	0	0	0	0	0	0	0	0	0	0	adult fat body	5655.4	5810	TTGCTGCGTCGTAATC-6d9f44c6__FCA46_Female_fatbodyGFP_adult_3dcgGAL4LamGFPT_Jasper_sample1,GGGAGATTCTAAACGC-6d9f44c6__FCA46_Female_fatbodyGFP_adult_3dcgGAL4LamGFPT_Jasper_sample1,CGATGCGGTGAGGATC-6d9f44c6__FCA46_Female_fatbodyGFP_adult_3dcgGAL4LamGFPT_Jasper_sample1,GAAGCGAAGATTGTGA-6d9f44c6__FCA46_Female_fatbodyGFP_adult_3dcgGAL4LamGFPT_Jasper_sample1,TCTGGCTAGTGCCCGT-6d9f44c6__FCA46_Female_fatbody…	adult fat body
271	adult fat body_271	1.50258	0.651954	0.651954	0	0	0	0	0	0	0	0	0	0	0	0	0	0	0	0.168778	0	0	0	0	0	0	0	0	0	adult fat body	2175.6	5014	CTAGGTAGTCTTACTT-a417df9a__FCA45_Male_fatbody_adult_3dcgGAL4LamGFP_Jasper_sample1,ACTTATCTCGCCAGTG-a417df9a__FCA45_Male_fatbody_adult_3dcgGAL4LamGFP_Jasper_sample1,CACGAATTCCTGGGTG-6d9f44c6__FCA46_Female_fatbodyGFP_adult_3dcgGAL4LamGFPT_Jasper_sample1,GGAATCTCAGACAATA-6d9f44c6__FCA46_Female_fatbodyGFP_adult_3dcgGAL4LamGFPT_Jasper_sample1,CTAACTTAGGAACGCT-a417df9a__FCA45_Male_fatbody_adult_3dcgGAL…	adult fat body
272	adult fat body_272	1.74331	1.61614	0.689588	0	0	0	0	0	0	0	0	0	0	0	0	0	0	0	0	0	0	0	0	0	0	0	0	0	adult fat body	6445.8	6072	AGGATCTGTGGCCACT-6d9f44c6__FCA46_Female_fatbodyGFP_adult_3dcgGAL4LamGFPT_Jasper_sample1,ATCAGGTTCTTCGGAA-6d9f44c6__FCA46_Female_fatbodyGFP_adult_3dcgGAL4LamGFPT_Jasper_sample1,CGATGCGTCACCTCAC-6d9f44c6__FCA46_Female_fatbodyGFP_adult_3dcgGAL4LamGFPT_Jasper_sample1,TACTTACTCATTCCTA-6d9f44c6__FCA46_Female_fatbodyGFP_adult_3dcgGAL4LamGFPT_Jasper_sample1,TCAATTCAGCAAGTCG-6d9f44c6__FCA46_Female_fatbody…	adult fat body
273	adult fat body_273	1.81442	1.18886	0.451606	0	0	0	0	0	0	0	0	0	0	0	0	0	0	0	0	0	0	0	0	0	0	0	0	0	adult fat body	2802.92	5106	ATGCGATCACAAGCCC-6d9f44c6__FCA46_Female_fatbodyGFP_adult_3dcgGAL4LamGFPT_Jasper_sample1,TACACCCCAAGAGTGC-6d9f44c6__FCA46_Female_fatbodyGFP_adult_3dcgGAL4LamGFPT_Jasper_sample1,ACTGCAAAGTTGAATG-6d9f44c6__FCA46_Female_fatbodyGFP_adult_3dcgGAL4LamGFPT_Jasper_sample1,TCCCAGTGTTACGATC-6d9f44c6__FCA46_Female_fatbodyGFP_adult_3dcgGAL4LamGFPT_Jasper_sample1,AAGTCGTTCTTAAGGC-6d9f44c6__FCA46_Female_fatbody…	adult fat body
274	adult fat body_274	1.4937	1.85717	0.855007	0	0	0.139896	0	0	0	0	0	0	0	0	0	0	0	0	0.139896	0	0	0	0	0	0	0.139896	0	0	adult fat body	2663.92	5202	TGGAGAGTCCGAAGGA-6d9f44c6__FCA46_Female_fatbodyGFP_adult_3dcgGAL4LamGFPT_Jasper_sample1,GACTTCCCACGCTGTG-6d9f44c6__FCA46_Female_fatbodyGFP_adult_3dcgGAL4LamGFPT_Jasper_sample1,TGTAGACAGTGGAAGA-6d9f44c6__FCA46_Female_fatbodyGFP_adult_3dcgGAL4LamGFPT_Jasper_sample1,AAAGAACGTAGGGAGG-6d9f44c6__FCA46_Female_fatbodyGFP_adult_3dcgGAL4LamGFPT_Jasper_sample1,ATGCATGTCAACTCTT-6d9f44c6__FCA46_Female_fatbody…	adult fat body
275	adult fat body_275	1.05729	0.949744	0.533251	0	0	0.0570469	0	0	0	0	0	0	0	0	0	0.0570469	0	0	0	0	0	0	0	0	0	0	0	0	adult fat body	6813.68	6678	TCGCTTGCAAGTTTGC-a417df9a__FCA45_Male_fatbody_adult_3dcgGAL4LamGFP_Jasper_sample1,TTCTCTCAGCCACAAG-a417df9a__FCA45_Male_fatbody_adult_3dcgGAL4LamGFP_Jasper_sample1,ACGCACGTCCAAAGGG-a417df9a__FCA45_Male_fatbody_adult_3dcgGAL4LamGFP_Jasper_sample1,GTAATGCAGAGCCCAA-a417df9a__FCA45_Male_fatbody_adult_3dcgGAL4LamGFP_Jasper_sample1,CCGCAAGGTAGGAGGG-a417df9a__FCA45_Male_fatbody_adult_3dcgGAL4LamGFP_Jasp…	adult fat body
276	adult fat body_276	1.116	0.913413	0.317147	0	0	0	0	0	0	0	0	0	0	0	0	0.171094	0	0	0	0	0	0	0	0	0	0	0	0	adult fat body	2143.6	5159	ACTATGGGTACGTGTT-a417df9a__FCA45_Male_fatbody_adult_3dcgGAL4LamGFP_Jasper_sample1,TTAGGCAGTTAGGGTG-a417df9a__FCA45_Male_fatbody_adult_3dcgGAL4LamGFP_Jasper_sample1,CAATACGGTCTCTCAC-a417df9a__FCA45_Male_fatbody_adult_3dcgGAL4LamGFP_Jasper_sample1,CTCCAACGTCTGTAGT-a417df9a__FCA45_Male_fatbody_adult_3dcgGAL4LamGFP_Jasper_sample1,TACAGGTCAGACATCT-a417df9a__FCA45_Male_fatbody_adult_3dcgGAL4LamGFP_Jasp…	adult fat body
277	adult fat body_277	2.12156	1.92523	0.443263	0	0	0.0888929	0	0	0	0	0	0	0	0	0	0	0	0	0.0888929	0	0	0	0	0	0	0	0	0	adult fat body	4302.76	6448	GGGTCTGTCAGTCTTT-a417df9a__FCA45_Male_fatbody_adult_3dcgGAL4LamGFP_Jasper_sample1,TCCGAAACACAGAGCA-a417df9a__FCA45_Male_fatbody_adult_3dcgGAL4LamGFP_Jasper_sample1,GTGGCGTGTGCCGAAA-a417df9a__FCA45_Male_fatbody_adult_3dcgGAL4LamGFP_Jasper_sample1,GACGCTGGTATCCTCC-a417df9a__FCA45_Male_fatbody_adult_3dcgGAL4LamGFP_Jasper_sample1,CCTCTCCTCGATACTG-a417df9a__FCA45_Male_fatbody_adult_3dcgGAL4LamGFP_Jasp…	adult fat body
278	adult fat body_278	1.88114	1.3549	0.622141	0	0	0	0	0	0	0	0	0	0	0	0	0	0	0	0	0	0	0	0	0	0	0	0	0	adult fat body	4171.92	5027	CCCTCTCAGAGGCCAT-6d9f44c6__FCA46_Female_fatbodyGFP_adult_3dcgGAL4LamGFPT_Jasper_sample1,GGGATCCCATCGCCTT-6d9f44c6__FCA46_Female_fatbodyGFP_adult_3dcgGAL4LamGFPT_Jasper_sample1,CATGGATCAACAAGTA-6d9f44c6__FCA46_Female_fatbodyGFP_adult_3dcgGAL4LamGFPT_Jasper_sample1,TTCCTAACATATCTCT-6d9f44c6__FCA46_Female_fatbodyGFP_adult_3dcgGAL4LamGFPT_Jasper_sample1,CTCAACCGTCGAATGG-6d9f44c6__FCA46_Female_fatbody…	adult fat body
279	adult fat body_279	1.53829	1.16127	0.61692	0	0	0	0	0	0	0	0	0	0	0	0	0	0	0	0	0	0	0	0	0	0	0	0	0	adult fat body	3281.72	5281	AGATCGTCAGCGACCT-6d9f44c6__FCA46_Female_fatbodyGFP_adult_3dcgGAL4LamGFPT_Jasper_sample1,TCTCTGGCACGCTGCA-6d9f44c6__FCA46_Female_fatbodyGFP_adult_3dcgGAL4LamGFPT_Jasper_sample1,AGACTCAGTGTATACC-6d9f44c6__FCA46_Female_fatbodyGFP_adult_3dcgGAL4LamGFPT_Jasper_sample1,CGCAGGTTCGTCGCTT-6d9f44c6__FCA46_Female_fatbodyGFP_adult_3dcgGAL4LamGFPT_Jasper_sample1,CTCATGCCATGTCTAG-6d9f44c6__FCA46_Female_fatbody…	adult fat body
280	adult fat body_280	1.96973	1.58521	0.739292	0	0	0	0	0	0	0	0	0	0	0	0	0	0	0	0	0	0	0	0	0	0	0	0	0	adult fat body	4020.28	5137	GGGATCCCAATTGCTG-6d9f44c6__FCA46_Female_fatbodyGFP_adult_3dcgGAL4LamGFPT_Jasper_sample1,ATCGTCCAGGCTAAAT-6d9f44c6__FCA46_Female_fatbodyGFP_adult_3dcgGAL4LamGFPT_Jasper_sample1,AAGCATCTCACTTATC-6d9f44c6__FCA46_Female_fatbodyGFP_adult_3dcgGAL4LamGFPT_Jasper_sample1,ATTTCACAGGAGAGGC-6d9f44c6__FCA46_Female_fatbodyGFP_adult_3dcgGAL4LamGFPT_Jasper_sample1,TCATGAGCACATTGTG-6d9f44c6__FCA46_Female_fatbody…	adult fat body
281	adult fat body_281	1.72561	1.60954	0.653986	0	0	0	0	0	0	0	0	0	0	0	0	0	0	0	0	0	0	0	0	0	0	0	0	0	adult fat body	2599.68	4695	CTGATCCTCGCAAGAG-6d9f44c6__FCA46_Female_fatbodyGFP_adult_3dcgGAL4LamGFPT_Jasper_sample1,TGTGGCGTCAGAGCGA-6d9f44c6__FCA46_Female_fatbodyGFP_adult_3dcgGAL4LamGFPT_Jasper_sample1,GAGGGTATCAGACATC-6d9f44c6__FCA46_Female_fatbodyGFP_adult_3dcgGAL4LamGFPT_Jasper_sample1,CGCAGGTGTTAGAAGT-6d9f44c6__FCA46_Female_fatbodyGFP_adult_3dcgGAL4LamGFPT_Jasper_sample1,CATAAGCAGAAGCTCG-6d9f44c6__FCA46_Female_fatbody…	adult fat body
282	adult fat body_282	1.41588	0.953478	0.484905	0	0	0	0	0.0670375	0	0	0	0	0	0	0	0	0	0	0	0	0	0	0	0.0670375	0	0	0	0	adult fat body	5769.04	6793	ATTCTTGTCTGCCTGT-a417df9a__FCA45_Male_fatbody_adult_3dcgGAL4LamGFP_Jasper_sample1,GAGTGAGAGGTCATCT-a417df9a__FCA45_Male_fatbody_adult_3dcgGAL4LamGFP_Jasper_sample1,CTGGTCTAGAGAGAAC-a417df9a__FCA45_Male_fatbody_adult_3dcgGAL4LamGFP_Jasper_sample1,CGGGTCAGTTGGGTTT-a417df9a__FCA45_Male_fatbody_adult_3dcgGAL4LamGFP_Jasper_sample1,TATCAGGGTCAAGCGA-a417df9a__FCA45_Male_fatbody_adult_3dcgGAL4LamGFP_Jasp…	adult fat body
283	adult fat body_283	0.553147	0.829753	0	0	0	0	0	0	0	0	0	0	0	0	0	0	0	0	0	0	0	0	0	0	0	0	0	0	adult fat body	2165.92	3760	GCTTGGGGTTGGGTTT-6d9f44c6__FCA46_Female_fatbodyGFP_adult_3dcgGAL4LamGFPT_Jasper_sample1,ACAAAGATCCATGCAA-6d9f44c6__FCA46_Female_fatbodyGFP_adult_3dcgGAL4LamGFPT_Jasper_sample1,GTGAGCCAGAGCAAGA-6d9f44c6__FCA46_Female_fatbodyGFP_adult_3dcgGAL4LamGFPT_Jasper_sample1,CTTAGGAGTACTGAGG-6d9f44c6__FCA46_Female_fatbodyGFP_adult_3dcgGAL4LamGFPT_Jasper_sample1,GTAGAGGCAGTAACCT-6d9f44c6__FCA46_Female_fatbody…	adult fat body
284	adult fat body_284	1.83279	0.991015	0	0	0	0	0	0	0	0	0	0	0	0	0	0	0	0	0	0	0	0	0	0	0	0	0	0	adult fat body	2361.32	5054	ATGGTTGTCGTCAGAT-6d9f44c6__FCA46_Female_fatbodyGFP_adult_3dcgGAL4LamGFPT_Jasper_sample1,AGGGTCCTCAAACCTG-6d9f44c6__FCA46_Female_fatbodyGFP_adult_3dcgGAL4LamGFPT_Jasper_sample1,ACGTACATCCACGGAC-6d9f44c6__FCA46_Female_fatbodyGFP_adult_3dcgGAL4LamGFPT_Jasper_sample1,TCTTCCTAGGATTCCT-6d9f44c6__FCA46_Female_fatbodyGFP_adult_3dcgGAL4LamGFPT_Jasper_sample1,GAAACCTGTTGTACGT-6d9f44c6__FCA46_Female_fatbody…	adult fat body
285	adult fat body_285	1.98818	1.87232	0.846496	0	0	0	0	0	0	0	0	0	0	0	0	0	0	0	0.0850433	0	0	0	0	0	0	0	0	0	adult fat body	4506.32	5605	TCAGTGAAGAGGATGA-6d9f44c6__FCA46_Female_fatbodyGFP_adult_3dcgGAL4LamGFPT_Jasper_sample1,TCTTGCGTCCATCTGC-6d9f44c6__FCA46_Female_fatbodyGFP_adult_3dcgGAL4LamGFPT_Jasper_sample1,AACACACCACGAAAGC-6d9f44c6__FCA46_Female_fatbodyGFP_adult_3dcgGAL4LamGFPT_Jasper_sample1,TTTCACAAGTATCCTG-6d9f44c6__FCA46_Female_fatbodyGFP_adult_3dcgGAL4LamGFPT_Jasper_sample1,GCTTTCGAGTGTAGTA-6d9f44c6__FCA46_Female_fatbody…	adult fat body
286	adult fat body_286	1.52767	1.28746	0.56827	0	0	0	0	0	0	0	0	0	0	0	0	0	0	0	0	0	0	0	0	0	0	0	0	0	adult fat body	3659.12	5193	GAGTGTTCATAACCCA-6d9f44c6__FCA46_Female_fatbodyGFP_adult_3dcgGAL4LamGFPT_Jasper_sample1,GAGACCCCAGGGATAC-6d9f44c6__FCA46_Female_fatbodyGFP_adult_3dcgGAL4LamGFPT_Jasper_sample1,GGGTTTAGTATCAAGA-6d9f44c6__FCA46_Female_fatbodyGFP_adult_3dcgGAL4LamGFPT_Jasper_sample1,TCAGGGCTCTGATGGT-6d9f44c6__FCA46_Female_fatbodyGFP_adult_3dcgGAL4LamGFPT_Jasper_sample1,ATTGTTCCATTGAAGA-6d9f44c6__FCA46_Female_fatbody…	adult fat body
287	adult fat body_287	2.23372	1.8161	0.398956	0	0	0	0	0	0	0	0	0	0	0	0	0	0	0	0	0	0	0	0	0	0	0	0	0	adult fat body	3263.52	5122	TGCGGCAGTGCTAGCC-6d9f44c6__FCA46_Female_fatbodyGFP_adult_3dcgGAL4LamGFPT_Jasper_sample1,AGAAATGTCTGTGCAA-6d9f44c6__FCA46_Female_fatbodyGFP_adult_3dcgGAL4LamGFPT_Jasper_sample1,TAACCAGAGATGGGCT-6d9f44c6__FCA46_Female_fatbodyGFP_adult_3dcgGAL4LamGFPT_Jasper_sample1,GAGTCATAGCACCGAA-6d9f44c6__FCA46_Female_fatbodyGFP_adult_3dcgGAL4LamGFPT_Jasper_sample1,TACGGTAGTGGATACG-6d9f44c6__FCA46_Female_fatbody…	adult fat body
288	adult fat body_288	0.401276	0.600419	0.284542	0	0	0	0	0	0	0	0	0	0.152358	0	0	0	0	0	0	0	0	0	0	0	0	0	0	0	adult fat body	2430.48	5085	AACAGGGCAAGAATGT-a417df9a__FCA45_Male_fatbody_adult_3dcgGAL4LamGFP_Jasper_sample1,AAGCGAGCACTATCCC-a417df9a__FCA45_Male_fatbody_adult_3dcgGAL4LamGFP_Jasper_sample1,TCACTCGTCTTCGGAA-a417df9a__FCA45_Male_fatbody_adult_3dcgGAL4LamGFP_Jasper_sample1,CAACGGCAGCTAATCC-a417df9a__FCA45_Male_fatbody_adult_3dcgGAL4LamGFP_Jasper_sample1,GAGTGAGGTCTGTAGT-6d9f44c6__FCA46_Female_fatbodyGFP_adult_3dcgGAL4LamGFP…	adult fat body
289	adult fat body_289	0.843179	0.199362	0.507945	0	0	0	0	0	0	0	0	0	0.199362	0	0	0	0	0	0	0	0	0	0	0	0	0	0	0	adult fat body	1813.04	4722	GATGAGGCACGGTGAA-a417df9a__FCA45_Male_fatbody_adult_3dcgGAL4LamGFP_Jasper_sample1,TCTGTCGAGTGAGTTA-a417df9a__FCA45_Male_fatbody_adult_3dcgGAL4LamGFP_Jasper_sample1,GACGTTATCCCGAATA-a417df9a__FCA45_Male_fatbody_adult_3dcgGAL4LamGFP_Jasper_sample1,CTGCTCAAGAAGGCTC-a417df9a__FCA45_Male_fatbody_adult_3dcgGAL4LamGFP_Jasper_sample1,TCAAGACTCAATCCGA-a417df9a__FCA45_Male_fatbody_adult_3dcgGAL4LamGFP_Jasp…	adult fat body
290	adult fat body_290	1.99793	2.00868	0.786221	0	0	0	0	0	0	0	0	0	0	0	0	0	0	0	0.0766576	0	0	0	0	0	0	0	0	0	adult fat body	5020.56	5703	GGATGTTCAATTGGTC-6d9f44c6__FCA46_Female_fatbodyGFP_adult_3dcgGAL4LamGFPT_Jasper_sample1,ATTTCACAGGGTGAAA-6d9f44c6__FCA46_Female_fatbodyGFP_adult_3dcgGAL4LamGFPT_Jasper_sample1,ATCAGGTTCTTCGGAA-6d9f44c6__FCA46_Female_fatbodyGFP_adult_3dcgGAL4LamGFPT_Jasper_sample1,ATAGGCTCATCCTGTC-6d9f44c6__FCA46_Female_fatbodyGFP_adult_3dcgGAL4LamGFPT_Jasper_sample1,TCGTAGAAGGTGCCAA-6d9f44c6__FCA46_Female_fatbody…	adult fat body
291	adult fat body_291	1.47719	0.971538	0.25446	0	0	0	0	0	0	0	0	0	0	0	0	0	0	0	0	0	0	0	0	0	0	0	0	0	adult fat body	4141.28	6009	TCATTGTAGCAGGCTA-6d9f44c6__FCA46_Female_fatbodyGFP_adult_3dcgGAL4LamGFPT_Jasper_sample1,ATCCACCCAAGGGCAT-6d9f44c6__FCA46_Female_fatbodyGFP_adult_3dcgGAL4LamGFPT_Jasper_sample1,GCCTGTTGTATCGCTA-6d9f44c6__FCA46_Female_fatbodyGFP_adult_3dcgGAL4LamGFPT_Jasper_sample1,TCATGCCGTGAGTAAT-6d9f44c6__FCA46_Female_fatbodyGFP_adult_3dcgGAL4LamGFPT_Jasper_sample1,CTACAGACAGAGATGC-6d9f44c6__FCA46_Female_fatbody…	adult fat body
292	adult fat body_292	1.61948	1.2036	0.399424	0	0	0	0	0	0	0	0	0	0	0	0	0	0	0	0	0	0	0	0	0	0	0	0	0	adult fat body	3258.88	5138	TACACCCCAAGAGTGC-6d9f44c6__FCA46_Female_fatbodyGFP_adult_3dcgGAL4LamGFPT_Jasper_sample1,CGATGGCCACAAGCCC-6d9f44c6__FCA46_Female_fatbodyGFP_adult_3dcgGAL4LamGFPT_Jasper_sample1,TAGTGCATCTAGCCTC-6d9f44c6__FCA46_Female_fatbodyGFP_adult_3dcgGAL4LamGFPT_Jasper_sample1,TTGACCCAGAGTGTGC-6d9f44c6__FCA46_Female_fatbodyGFP_adult_3dcgGAL4LamGFPT_Jasper_sample1,ATAGAGATCCGTGACG-6d9f44c6__FCA46_Female_fatbody…	adult fat body
293	adult fat body_293	2.3312	1.99558	0.550109	0.0783431	0	0	0	0	0	0	0	0	0	0	0	0	0	0	0	0	0	0	0	0.0783431	0	0	0	0	adult fat body	4908.36	6000	CTGAGGCAGAGCCGTA-6d9f44c6__FCA46_Female_fatbodyGFP_adult_3dcgGAL4LamGFPT_Jasper_sample1,TAGGTTGTCATCCTAT-6d9f44c6__FCA46_Female_fatbodyGFP_adult_3dcgGAL4LamGFPT_Jasper_sample1,CTCAGGGGTTCTTGCC-6d9f44c6__FCA46_Female_fatbodyGFP_adult_3dcgGAL4LamGFPT_Jasper_sample1,AGCCAGCAGATACTGA-6d9f44c6__FCA46_Female_fatbodyGFP_adult_3dcgGAL4LamGFPT_Jasper_sample1,TTTATGCTCGTGGAAG-6d9f44c6__FCA46_Female_fatbody…	adult fat body
294	adult fat body_294	2.01011	1.77132	0.71133	0	0	0.0591952	0	0	0	0	0	0	0	0	0	0.0591952	0	0	0	0	0	0	0	0.0591952	0	0	0	0	adult fat body	6559.28	6796	TGTAACGGTTGTACGT-a417df9a__FCA45_Male_fatbody_adult_3dcgGAL4LamGFP_Jasper_sample1,TGCAGGCTCTCCCATG-a417df9a__FCA45_Male_fatbody_adult_3dcgGAL4LamGFP_Jasper_sample1,GAAGGACGTAGACACG-a417df9a__FCA45_Male_fatbody_adult_3dcgGAL4LamGFP_Jasper_sample1,TGAGGAGAGAACTTCC-a417df9a__FCA45_Male_fatbody_adult_3dcgGAL4LamGFP_Jasper_sample1,ACTGTGACACGAGAAC-a417df9a__FCA45_Male_fatbody_adult_3dcgGAL4LamGFP_Jasp…	adult fat body
295	adult fat body_295	1.35332	0.671287	0	0	0	0	0	0	0	0	0	0	0	0	0	0	0	0	0.276812	0	0	0	0	0	0	0	0	0	adult fat body	1254.24	3800	CAGTTAGGTCGGTAAG-6d9f44c6__FCA46_Female_fatbodyGFP_adult_3dcgGAL4LamGFPT_Jasper_sample1,TCCTCTTTCCCTTCCC-6d9f44c6__FCA46_Female_fatbodyGFP_adult_3dcgGAL4LamGFPT_Jasper_sample1,CAGGGCTGTTAAGACA-6d9f44c6__FCA46_Female_fatbodyGFP_adult_3dcgGAL4LamGFPT_Jasper_sample1,CTTCCGAAGGTAGTAT-6d9f44c6__FCA46_Female_fatbodyGFP_adult_3dcgGAL4LamGFPT_Jasper_sample1,TAATTCCGTGGTCTAT-6d9f44c6__FCA46_Female_fatbody…	adult fat body
296	adult fat body_296	2.11169	1.7252	0.786697	0	0	0	0	0	0	0	0	0	0	0	0	0	0	0	0	0	0	0	0	0	0	0	0	0	adult fat body	4681.76	5884	CGAAGGATCACTGTTT-6d9f44c6__FCA46_Female_fatbodyGFP_adult_3dcgGAL4LamGFPT_Jasper_sample1,TGTTCCGAGGGTACAC-6d9f44c6__FCA46_Female_fatbodyGFP_adult_3dcgGAL4LamGFPT_Jasper_sample1,TGGAGGATCCGGTAAT-6d9f44c6__FCA46_Female_fatbodyGFP_adult_3dcgGAL4LamGFPT_Jasper_sample1,GGAATGGCAGCAGTGA-6d9f44c6__FCA46_Female_fatbodyGFP_adult_3dcgGAL4LamGFPT_Jasper_sample1,AAGGTAATCGAGAACG-6d9f44c6__FCA46_Female_fatbody…	adult fat body
297	adult fat body_297	2.22982	1.64804	0.174594	0	0	0	0	0	0	0	0	0	0	0	0	0	0	0	0	0	0	0	0	0	0	0	0	0	adult fat body	4193.68	5906	CATAAGCTCTAGCCTC-6d9f44c6__FCA46_Female_fatbodyGFP_adult_3dcgGAL4LamGFPT_Jasper_sample1,CACGGGTTCTATCACT-6d9f44c6__FCA46_Female_fatbodyGFP_adult_3dcgGAL4LamGFPT_Jasper_sample1,CACGTTCCACGGTGAA-6d9f44c6__FCA46_Female_fatbodyGFP_adult_3dcgGAL4LamGFPT_Jasper_sample1,TGGATGTGTCAAAGAT-6d9f44c6__FCA46_Female_fatbodyGFP_adult_3dcgGAL4LamGFPT_Jasper_sample1,TGCCGAGGTGAGTAAT-6d9f44c6__FCA46_Female_fatbody…	adult fat body
298	adult fat body_298	1.45638	0.954817	0.385301	0	0	0	0	0	0	0	0	0	0	0	0	0	0	0.0898512	0	0	0	0	0	0	0	0	0	0	adult fat body	4254.8	5316	GGGTAGAAGCGACAGT-a417df9a__FCA45_Male_fatbody_adult_3dcgGAL4LamGFP_Jasper_sample1,GTGACGCTCGCCTTTG-a417df9a__FCA45_Male_fatbody_adult_3dcgGAL4LamGFP_Jasper_sample1,CTATCCGAGAGTCAGC-a417df9a__FCA45_Male_fatbody_adult_3dcgGAL4LamGFP_Jasper_sample1,GGGATCCTCGCGGACT-a417df9a__FCA45_Male_fatbody_adult_3dcgGAL4LamGFP_Jasper_sample1,TGTGAGTCACGAGGAT-a417df9a__FCA45_Male_fatbody_adult_3dcgGAL4LamGFP_Jasp…	adult fat body
299	adult fat body_299	1.66514	1.43861	1.07462	0.0690038	0	0.0690038	0	0	0.0690038	0	0	0	0	0	0	0	0	0.0690038	0	0	0	0	0	0	0	0	0	0	adult fat body	5599.08	6483	GTATTTCCAAGTGCAG-a417df9a__FCA45_Male_fatbody_adult_3dcgGAL4LamGFP_Jasper_sample1,CTTCGGTAGGCCCAAA-a417df9a__FCA45_Male_fatbody_adult_3dcgGAL4LamGFP_Jasper_sample1,TACGGTAGTTCCCAAA-a417df9a__FCA45_Male_fatbody_adult_3dcgGAL4LamGFP_Jasper_sample1,TTGTGTTTCACCACAA-a417df9a__FCA45_Male_fatbody_adult_3dcgGAL4LamGFP_Jasper_sample1,AACAGGGCAAATAAGC-a417df9a__FCA45_Male_fatbody_adult_3dcgGAL4LamGFP_Jasp…	adult fat body
300	adult fat body_300	1.99553	1.68482	0.592751	0	0	0	0	0	0	0	0	0	0	0	0	0	0	0	0.109361	0	0	0	0	0	0	0	0	0	adult fat body	3461.24	5248	GCAACATCATTAGGAA-6d9f44c6__FCA46_Female_fatbodyGFP_adult_3dcgGAL4LamGFPT_Jasper_sample1,AGCGTATAGATCACCT-6d9f44c6__FCA46_Female_fatbodyGFP_adult_3dcgGAL4LamGFPT_Jasper_sample1,CTACTATGTGTATACC-6d9f44c6__FCA46_Female_fatbodyGFP_adult_3dcgGAL4LamGFPT_Jasper_sample1,CTTAGGATCTTCTGTA-6d9f44c6__FCA46_Female_fatbodyGFP_adult_3dcgGAL4LamGFPT_Jasper_sample1,AATCGACGTACACGCC-6d9f44c6__FCA46_Female_fatbody…	adult fat body
301	adult fat body_301	1.6944	1.00887	0.232202	0	0	0	0	0	0	0	0	0	0	0	0	0	0	0	0	0	0	0	0	0	0	0	0	0	adult fat body	4591.12	6070	ATCGTAGCATACAGCT-a417df9a__FCA45_Male_fatbody_adult_3dcgGAL4LamGFP_Jasper_sample1,AGGGTGAAGCAGTCTT-a417df9a__FCA45_Male_fatbody_adult_3dcgGAL4LamGFP_Jasper_sample1,CGACAGCCACAAGTTC-a417df9a__FCA45_Male_fatbody_adult_3dcgGAL4LamGFP_Jasper_sample1,ATCACGAGTTCCACAA-a417df9a__FCA45_Male_fatbody_adult_3dcgGAL4LamGFP_Jasper_sample1,TCTCTGGCACTTACAG-a417df9a__FCA45_Male_fatbody_adult_3dcgGAL4LamGFP_Jasp…	adult fat body
302	adult fat body_302	1.65754	1.44472	0.94175	0	0	0.0543686	0	0	0	0	0	0	0	0	0	0	0	0	0	0	0	0	0	0.0543686	0	0	0	0	adult fat body	7159	6798	CATTGCCAGGCCCGTT-a417df9a__FCA45_Male_fatbody_adult_3dcgGAL4LamGFP_Jasper_sample1,GCGTGCATCTTTCTAG-a417df9a__FCA45_Male_fatbody_adult_3dcgGAL4LamGFP_Jasper_sample1,AGTCACAGTCCGGACT-a417df9a__FCA45_Male_fatbody_adult_3dcgGAL4LamGFP_Jasper_sample1,GAACACTTCCATACAG-a417df9a__FCA45_Male_fatbody_adult_3dcgGAL4LamGFP_Jasper_sample1,CATCGCTAGTCATCCA-a417df9a__FCA45_Male_fatbody_adult_3dcgGAL4LamGFP_Jasp…	adult fat body
303	adult fat body_303	1.11504	1.02115	0.738677	0	0	0	0	0	0	0	0	0	0	0	0	0	0	0	0	0	0	0	0	0	0	0	0	0	adult fat body	2927.28	4954	CAAGGGATCTACAGGT-6d9f44c6__FCA46_Female_fatbodyGFP_adult_3dcgGAL4LamGFPT_Jasper_sample1,AAACGCTGTGGTCCCA-6d9f44c6__FCA46_Female_fatbodyGFP_adult_3dcgGAL4LamGFPT_Jasper_sample1,AGGGCTCGTTGCCAAT-6d9f44c6__FCA46_Female_fatbodyGFP_adult_3dcgGAL4LamGFPT_Jasper_sample1,ATCGTAGTCGTCGCTT-6d9f44c6__FCA46_Female_fatbodyGFP_adult_3dcgGAL4LamGFPT_Jasper_sample1,AAAGGATCAGCTTTGA-6d9f44c6__FCA46_Female_fatbody…	adult fat body
304	adult fat body_304	1.38306	0.786104	0.468386	0.112867	0	0	0	0	0	0	0	0	0	0	0	0	0	0	0	0	0	0	0	0	0	0	0	0	adult fat body	3347.76	5270	GGGCCATCATTGCTTT-a417df9a__FCA45_Male_fatbody_adult_3dcgGAL4LamGFP_Jasper_sample1,GTGAGGATCTCTGCTG-6d9f44c6__FCA46_Female_fatbodyGFP_adult_3dcgGAL4LamGFPT_Jasper_sample1,GAAGGACTCCGTGGCA-6d9f44c6__FCA46_Female_fatbodyGFP_adult_3dcgGAL4LamGFPT_Jasper_sample1,ATCGTAGTCGTCGCTT-6d9f44c6__FCA46_Female_fatbodyGFP_adult_3dcgGAL4LamGFPT_Jasper_sample1,ATCGCCTGTGGATACG-a417df9a__FCA45_Male_fatbody_adult_3…	adult fat body
305	adult fat body_305	1.42759	0.892121	0	0	0	0	0	0	0	0	0	0	0	0	0	0	0	0	0	0	0	0	0	0	0	0	0	0	adult fat body	2777.2	4864	GACTTCCCAACTGATC-6d9f44c6__FCA46_Female_fatbodyGFP_adult_3dcgGAL4LamGFPT_Jasper_sample1,ATCGTGAAGGAACTAT-6d9f44c6__FCA46_Female_fatbodyGFP_adult_3dcgGAL4LamGFPT_Jasper_sample1,AGTACTGGTCTCTCTG-6d9f44c6__FCA46_Female_fatbodyGFP_adult_3dcgGAL4LamGFPT_Jasper_sample1,TACCCACCAGGACAGT-6d9f44c6__FCA46_Female_fatbodyGFP_adult_3dcgGAL4LamGFPT_Jasper_sample1,GTTGAACCACAGCTTA-6d9f44c6__FCA46_Female_fatbody…	adult fat body
306	adult fat body_306	1.70479	1.0383	0.311069	0	0	0.114781	0	0	0	0	0	0	0	0	0	0	0	0	0	0	0	0	0	0	0	0	0	0	adult fat body	3288.72	5695	GCTGAATAGGTATTGA-6d9f44c6__FCA46_Female_fatbodyGFP_adult_3dcgGAL4LamGFPT_Jasper_sample1,ACACGCGTCACTGATG-6d9f44c6__FCA46_Female_fatbodyGFP_adult_3dcgGAL4LamGFPT_Jasper_sample1,TTTCACAAGAATTGTG-6d9f44c6__FCA46_Female_fatbodyGFP_adult_3dcgGAL4LamGFPT_Jasper_sample1,CCCTCTCGTCCCAAAT-6d9f44c6__FCA46_Female_fatbodyGFP_adult_3dcgGAL4LamGFPT_Jasper_sample1,TCAGGGCAGGTTAAAC-6d9f44c6__FCA46_Female_fatbody…	adult fat body
307	adult fat body_307	1.72628	1.32415	0.606562	0	0	0.176042	0	0	0	0	0	0	0.0621882	0	0	0	0	0	0	0	0	0	0	0	0	0	0	0	adult fat body	6234.16	7099	CATCGTCTCCTAGCGG-a417df9a__FCA45_Male_fatbody_adult_3dcgGAL4LamGFP_Jasper_sample1,AACACACAGCCTCACG-a417df9a__FCA45_Male_fatbody_adult_3dcgGAL4LamGFP_Jasper_sample1,CCATCACTCAGCTGAT-a417df9a__FCA45_Male_fatbody_adult_3dcgGAL4LamGFP_Jasper_sample1,GAATCACGTTGCTAGT-a417df9a__FCA45_Male_fatbody_adult_3dcgGAL4LamGFP_Jasper_sample1,TGTTTGTCACCCTAGG-a417df9a__FCA45_Male_fatbody_adult_3dcgGAL4LamGFP_Jasp…	adult fat body
308	adult fat body_308	1.42178	0.764977	0.707052	0	0	0.058713	0	0	0	0	0	0	0.058713	0	0	0	0	0	0	0	0	0	0	0	0	0	0	0	adult fat body	6614.76	7166	TGTGATGGTTGCCGCA-a417df9a__FCA45_Male_fatbody_adult_3dcgGAL4LamGFP_Jasper_sample1,ATCCATTCAGAGGCAT-a417df9a__FCA45_Male_fatbody_adult_3dcgGAL4LamGFP_Jasper_sample1,GATGAGGCAAATTGCC-a417df9a__FCA45_Male_fatbody_adult_3dcgGAL4LamGFP_Jasper_sample1,AACGAAAGTCTATGAC-a417df9a__FCA45_Male_fatbody_adult_3dcgGAL4LamGFP_Jasper_sample1,TCCGATCCAGTCTACA-a417df9a__FCA45_Male_fatbody_adult_3dcgGAL4LamGFP_Jasp…	adult fat body
309	adult fat body_309	1.6348	1.38368	0.760282	0	0	0.0687608	0	0	0	0	0	0	0	0	0	0	0	0	0	0	0	0	0	0	0	0	0	0	adult fat body	5619.56	6918	AAACCCAGTGCCCGTA-a417df9a__FCA45_Male_fatbody_adult_3dcgGAL4LamGFP_Jasper_sample1,TACTGCCGTTCGGCGT-a417df9a__FCA45_Male_fatbody_adult_3dcgGAL4LamGFP_Jasper_sample1,GTCATTTAGACCATAA-a417df9a__FCA45_Male_fatbody_adult_3dcgGAL4LamGFP_Jasper_sample1,CTACGGGAGCCGTCGT-a417df9a__FCA45_Male_fatbody_adult_3dcgGAL4LamGFP_Jasper_sample1,TAAGCACGTATGCGTT-a417df9a__FCA45_Male_fatbody_adult_3dcgGAL4LamGFP_Jasp…	adult fat body
310	adult fat body_310	1.96235	1.56103	0.533975	0	0	0	0	0	0	0	0	0	0	0	0	0	0	0	0.111198	0	0	0	0	0	0	0	0	0	adult fat body	3400.88	5106	AGCTTCCAGTCTCTGA-6d9f44c6__FCA46_Female_fatbodyGFP_adult_3dcgGAL4LamGFPT_Jasper_sample1,GAATAGAAGTCCTGCG-6d9f44c6__FCA46_Female_fatbodyGFP_adult_3dcgGAL4LamGFPT_Jasper_sample1,CGCAGGTGTTAGAAGT-6d9f44c6__FCA46_Female_fatbodyGFP_adult_3dcgGAL4LamGFPT_Jasper_sample1,CTCAGAATCTACTGAG-6d9f44c6__FCA46_Female_fatbodyGFP_adult_3dcgGAL4LamGFPT_Jasper_sample1,GGAGGTAAGTCGAAAT-6d9f44c6__FCA46_Female_fatbody…	adult fat body
311	adult fat body_311	2.44171	2.13764	0.279791	0	0	0.0524111	0	0	0	0	0	0	0	0	0	0	0	0	0	0	0	0	0	0	0	0	0	0	adult fat body	7433.72	6779	TCACGGGCATCCTTGC-6d9f44c6__FCA46_Female_fatbodyGFP_adult_3dcgGAL4LamGFPT_Jasper_sample1,GATGCTATCCCGTTCA-6d9f44c6__FCA46_Female_fatbodyGFP_adult_3dcgGAL4LamGFPT_Jasper_sample1,TCGCAGGCACAAGCTT-6d9f44c6__FCA46_Female_fatbodyGFP_adult_3dcgGAL4LamGFPT_Jasper_sample1,ATCGGATGTATTGCCA-6d9f44c6__FCA46_Female_fatbodyGFP_adult_3dcgGAL4LamGFPT_Jasper_sample1,ATCGGCGCAGTGGTGA-6d9f44c6__FCA46_Female_fatbody…	adult fat body
312	adult fat body_312	1.83253	1.58365	0.471515	0	0	0.0825565	0	0	0	0	0	0	0	0	0	0	0	0	0	0	0	0	0	0	0	0	0	0	adult fat body	4647.92	5877	CGACAGCGTCGGCTAC-6d9f44c6__FCA46_Female_fatbodyGFP_adult_3dcgGAL4LamGFPT_Jasper_sample1,CAAGGGATCCATCGTC-6d9f44c6__FCA46_Female_fatbodyGFP_adult_3dcgGAL4LamGFPT_Jasper_sample1,GGTAGAGCAAACAGGC-6d9f44c6__FCA46_Female_fatbodyGFP_adult_3dcgGAL4LamGFPT_Jasper_sample1,CGAAGGAGTTGAGAGC-6d9f44c6__FCA46_Female_fatbodyGFP_adult_3dcgGAL4LamGFPT_Jasper_sample1,TATCTTGGTGAGGAAA-6d9f44c6__FCA46_Female_fatbody…	adult fat body
313	adult fat body_313	1.35528	1.47189	0.788047	0	0	0	0	0	0	0	0	0	0	0	0	0	0	0	0	0	0	0	0	0	0	0	0	0	adult fat body	1667.92	4149	GGGTATTAGCTTTCTT-6d9f44c6__FCA46_Female_fatbodyGFP_adult_3dcgGAL4LamGFPT_Jasper_sample1,TCGCTCAGTACCTAAC-6d9f44c6__FCA46_Female_fatbodyGFP_adult_3dcgGAL4LamGFPT_Jasper_sample1,CATAAGCAGAAGCTCG-6d9f44c6__FCA46_Female_fatbodyGFP_adult_3dcgGAL4LamGFPT_Jasper_sample1,TACCGGGGTCTTCATT-6d9f44c6__FCA46_Female_fatbodyGFP_adult_3dcgGAL4LamGFPT_Jasper_sample1,ACGGAAGTCCCACAGG-6d9f44c6__FCA46_Female_fatbody…	adult fat body
314	adult fat body_314	1.56515	1.49697	0.581214	0.0758686	0	0	0	0	0	0	0	0	0	0	0	0	0	0	0	0	0	0	0	0	0	0	0.0758686	0	adult fat body	5074.8	5955	TCGAAGTGTACGTGTT-6d9f44c6__FCA46_Female_fatbodyGFP_adult_3dcgGAL4LamGFPT_Jasper_sample1,TTTGGTTAGCCGATAG-6d9f44c6__FCA46_Female_fatbodyGFP_adult_3dcgGAL4LamGFPT_Jasper_sample1,CATCGTCAGGAGCAAA-6d9f44c6__FCA46_Female_fatbodyGFP_adult_3dcgGAL4LamGFPT_Jasper_sample1,TCACGGGGTTAGGCCC-6d9f44c6__FCA46_Female_fatbodyGFP_adult_3dcgGAL4LamGFPT_Jasper_sample1,GAAGGGTAGCACACAG-6d9f44c6__FCA46_Female_fatbody…	adult fat body
315	adult fat body_315	1.635	1.35037	0.539245	0	0	0.0764168	0	0	0	0	0	0	0	0	0	0.0764168	0	0	0	0	0	0	0	0	0	0	0	0	adult fat body	5037	6719	GTGCAGCGTGGTTTGT-a417df9a__FCA45_Male_fatbody_adult_3dcgGAL4LamGFP_Jasper_sample1,ACTCCCAAGCGACCCT-a417df9a__FCA45_Male_fatbody_adult_3dcgGAL4LamGFP_Jasper_sample1,AACGAAACACTTGAGT-a417df9a__FCA45_Male_fatbody_adult_3dcgGAL4LamGFP_Jasper_sample1,TTTGTTGCACGTTCGG-a417df9a__FCA45_Male_fatbody_adult_3dcgGAL4LamGFP_Jasper_sample1,CGTCAAAGTATCGAAA-a417df9a__FCA45_Male_fatbody_adult_3dcgGAL4LamGFP_Jasp…	adult fat body
316	adult fat body_316	1.33584	0.411892	0	0	0	0	0	0	0	0	0	0	0	0	0	0	0	0	0	0	0	0	0	0	0	0	0	0	adult fat body	1569.64	3706	TTTGTTGAGCTCCCTT-6d9f44c6__FCA46_Female_fatbodyGFP_adult_3dcgGAL4LamGFPT_Jasper_sample1,CTCTGGTCACTTCATT-6d9f44c6__FCA46_Female_fatbodyGFP_adult_3dcgGAL4LamGFPT_Jasper_sample1,TATTGCTGTGAGCTCC-6d9f44c6__FCA46_Female_fatbodyGFP_adult_3dcgGAL4LamGFPT_Jasper_sample1,CACGAATGTACCACGC-6d9f44c6__FCA46_Female_fatbodyGFP_adult_3dcgGAL4LamGFPT_Jasper_sample1,GAGTCATGTTGCTCGG-6d9f44c6__FCA46_Female_fatbody…	adult fat body
317	adult fat body_317	1.77726	1.27907	0.343212	0	0	0	0	0	0	0	0	0	0	0	0	0	0	0	0	0	0	0	0	0	0	0	0	0	adult fat body	2930.64	4547	CATGAGTGTAGCTTTG-6d9f44c6__FCA46_Female_fatbodyGFP_adult_3dcgGAL4LamGFPT_Jasper_sample1,TCGTGGGGTAAGATTG-6d9f44c6__FCA46_Female_fatbodyGFP_adult_3dcgGAL4LamGFPT_Jasper_sample1,GTTGTCCGTAGATTGA-6d9f44c6__FCA46_Female_fatbodyGFP_adult_3dcgGAL4LamGFPT_Jasper_sample1,TCTTGCGGTCTACACA-6d9f44c6__FCA46_Female_fatbodyGFP_adult_3dcgGAL4LamGFPT_Jasper_sample1,CAGTTCCTCGGCTTCT-6d9f44c6__FCA46_Female_fatbody…	adult fat body
318	adult fat body_318	1.76683	1.18518	0.345686	0	0	0	0	0	0	0	0	0	0	0	0	0	0	0	0	0	0	0	0	0	0	0	0	0	adult fat body	3874.48	5907	CTCCATGAGCAATTAG-6d9f44c6__FCA46_Female_fatbodyGFP_adult_3dcgGAL4LamGFPT_Jasper_sample1,GTGCTGGAGTAGCATA-6d9f44c6__FCA46_Female_fatbodyGFP_adult_3dcgGAL4LamGFPT_Jasper_sample1,TCCGAAACATATTCGG-6d9f44c6__FCA46_Female_fatbodyGFP_adult_3dcgGAL4LamGFPT_Jasper_sample1,TCAGCAAGTTGACTAC-6d9f44c6__FCA46_Female_fatbodyGFP_adult_3dcgGAL4LamGFPT_Jasper_sample1,GTCTTTACAGCTAACT-6d9f44c6__FCA46_Female_fatbody…	adult fat body
319	adult fat body_319	1.10523	0.202481	0	0	0	0	0	0	0	0	0	0	0	0	0	0	0	0	0	0	0	0	0	0	0	0.202481	0	0	adult fat body	1782.24	4465	GGATGTTCAACGATTC-6d9f44c6__FCA46_Female_fatbodyGFP_adult_3dcgGAL4LamGFPT_Jasper_sample1,AGGGCCTAGTCTACCA-6d9f44c6__FCA46_Female_fatbodyGFP_adult_3dcgGAL4LamGFPT_Jasper_sample1,ATTCCATCACGTTCGG-6d9f44c6__FCA46_Female_fatbodyGFP_adult_3dcgGAL4LamGFPT_Jasper_sample1,AACCTTTGTGGGCTCT-6d9f44c6__FCA46_Female_fatbodyGFP_adult_3dcgGAL4LamGFPT_Jasper_sample1,TGTGCGGCAGAGACTG-6d9f44c6__FCA46_Female_fatbody…	adult fat body
320	adult fat body_320	2.18097	1.90165	0.0827931	0	0	0	0	0	0	0	0	0	0	0	0	0	0	0	0	0	0	0	0	0	0	0	0	0	adult fat body	4634.08	5552	GATCATGTCAATCCAG-6d9f44c6__FCA46_Female_fatbodyGFP_adult_3dcgGAL4LamGFPT_Jasper_sample1,GAGTGTTAGGAGTACC-6d9f44c6__FCA46_Female_fatbodyGFP_adult_3dcgGAL4LamGFPT_Jasper_sample1,ACTATGGGTGTCATTG-6d9f44c6__FCA46_Female_fatbodyGFP_adult_3dcgGAL4LamGFPT_Jasper_sample1,GTAACACGTACCGGCT-6d9f44c6__FCA46_Female_fatbodyGFP_adult_3dcgGAL4LamGFPT_Jasper_sample1,TTCTTCCAGACAGCTG-6d9f44c6__FCA46_Female_fatbody…	adult fat body
321	adult fat body_321	1.71263	1.52681	0.53358	0	0	0.0754192	0	0	0	0	0	0	0	0	0	0	0	0	0	0	0	0	0	0	0	0	0	0	adult fat body	5106.2	5796	GTTAGTGAGCTGCCTG-6d9f44c6__FCA46_Female_fatbodyGFP_adult_3dcgGAL4LamGFPT_Jasper_sample1,CAGGCCACAATTGCTG-6d9f44c6__FCA46_Female_fatbodyGFP_adult_3dcgGAL4LamGFPT_Jasper_sample1,GGGCTACTCGCTGCGA-6d9f44c6__FCA46_Female_fatbodyGFP_adult_3dcgGAL4LamGFPT_Jasper_sample1,AACCACATCAGACCGC-6d9f44c6__FCA46_Female_fatbodyGFP_adult_3dcgGAL4LamGFPT_Jasper_sample1,GAGGCAATCCCTTGTG-6d9f44c6__FCA46_Female_fatbody…	adult fat body
322	adult fat body_322	1.82097	1.67382	0.352543	0	0	0.100452	0	0	0	0	0	0	0	0	0	0	0	0	0	0	0	0	0	0	0	0	0	0	adult fat body	3785.36	5217	GGTCTGGTCAAACGAA-6d9f44c6__FCA46_Female_fatbodyGFP_adult_3dcgGAL4LamGFPT_Jasper_sample1,ACAACCATCGGCCAAC-6d9f44c6__FCA46_Female_fatbodyGFP_adult_3dcgGAL4LamGFPT_Jasper_sample1,TTTCATGGTTAGAGTA-6d9f44c6__FCA46_Female_fatbodyGFP_adult_3dcgGAL4LamGFPT_Jasper_sample1,ATGACCACATGACTCA-6d9f44c6__FCA46_Female_fatbodyGFP_adult_3dcgGAL4LamGFPT_Jasper_sample1,CAAGGGATCGGATACT-6d9f44c6__FCA46_Female_fatbody…	adult fat body
323	adult fat body_323	1.6227	1.44208	0.608281	0	0	0	0	0	0	0	0	0	0	0	0	0	0	0	0	0	0	0	0	0	0	0	0	0	adult fat body	6688.4	6589	GGCTTGGCAGGTGTTT-6d9f44c6__FCA46_Female_fatbodyGFP_adult_3dcgGAL4LamGFPT_Jasper_sample1,GTGGCGTCAATCGCAT-6d9f44c6__FCA46_Female_fatbodyGFP_adult_3dcgGAL4LamGFPT_Jasper_sample1,GGTAACTAGGCGCTTC-6d9f44c6__FCA46_Female_fatbodyGFP_adult_3dcgGAL4LamGFPT_Jasper_sample1,TGGATCATCCGTCAAA-6d9f44c6__FCA46_Female_fatbodyGFP_adult_3dcgGAL4LamGFPT_Jasper_sample1,ACTCTCGAGAGGCGGA-6d9f44c6__FCA46_Female_fatbody…	adult fat body
324	adult fat body_324	2.04994	1.15668	0.108588	0	0	0	0	0	0	0	0	0	0	0	0	0	0	0	0	0	0	0	0	0	0	0.108588	0	0	adult fat body	3487.28	5644	GAACTGTCAAACTAGA-6d9f44c6__FCA46_Female_fatbodyGFP_adult_3dcgGAL4LamGFPT_Jasper_sample1,GATTGGTCAGACAATA-6d9f44c6__FCA46_Female_fatbodyGFP_adult_3dcgGAL4LamGFPT_Jasper_sample1,GGGTATTAGACGCAGT-6d9f44c6__FCA46_Female_fatbodyGFP_adult_3dcgGAL4LamGFPT_Jasper_sample1,AGTCAACGTAACAGTA-6d9f44c6__FCA46_Female_fatbodyGFP_adult_3dcgGAL4LamGFPT_Jasper_sample1,ATTCCATAGCCTGCCA-6d9f44c6__FCA46_Female_fatbody…	adult fat body
325	adult fat body_325	1.19334	1.08849	0.56873	0	0	0	0.0532715	0	0	0	0	0	0.0532715	0	0	0	0	0	0	0	0	0	0	0	0	0	0	0	adult fat body	7310.48	6660	GTAGCTACACATTCTT-a417df9a__FCA45_Male_fatbody_adult_3dcgGAL4LamGFP_Jasper_sample1,CAGCACGAGACTCGAG-a417df9a__FCA45_Male_fatbody_adult_3dcgGAL4LamGFP_Jasper_sample1,CCATAAGTCCTGGGTG-a417df9a__FCA45_Male_fatbody_adult_3dcgGAL4LamGFP_Jasper_sample1,GGAATCTGTACGATTC-a417df9a__FCA45_Male_fatbody_adult_3dcgGAL4LamGFP_Jasper_sample1,GATCAGTTCATGGGAG-a417df9a__FCA45_Male_fatbody_adult_3dcgGAL4LamGFP_Jasp…	adult fat body
326	adult fat body_326	1.8149	1.09095	0.123815	0	0	0	0	0	0	0	0	0	0	0	0	0	0	0	0	0	0	0	0	0	0	0	0	0	adult fat body	3034.76	5380	ATCCACCCAGGGTTGA-a417df9a__FCA45_Male_fatbody_adult_3dcgGAL4LamGFP_Jasper_sample1,CATGCAAAGGCCGCTT-a417df9a__FCA45_Male_fatbody_adult_3dcgGAL4LamGFP_Jasper_sample1,ACGTACATCCATTTCA-a417df9a__FCA45_Male_fatbody_adult_3dcgGAL4LamGFP_Jasper_sample1,GGGATCCGTGCCGGTT-a417df9a__FCA45_Male_fatbody_adult_3dcgGAL4LamGFP_Jasper_sample1,CCCTAACCAGGTCAGA-a417df9a__FCA45_Male_fatbody_adult_3dcgGAL4LamGFP_Jasp…	adult fat body
327	adult fat body_327	2.35839	1.7556	0.356752	0	0	0.133564	0	0	0	0	0	0	0	0	0	0	0	0	0	0	0	0	0	0	0	0	0	0	adult fat body	5598.56	6385	GGGACAATCGTGACTA-6d9f44c6__FCA46_Female_fatbodyGFP_adult_3dcgGAL4LamGFPT_Jasper_sample1,TGACGCGCAGCGTATT-6d9f44c6__FCA46_Female_fatbodyGFP_adult_3dcgGAL4LamGFPT_Jasper_sample1,CATACTTTCATGCCAA-6d9f44c6__FCA46_Female_fatbodyGFP_adult_3dcgGAL4LamGFPT_Jasper_sample1,TGGTTAGGTATCACCA-6d9f44c6__FCA46_Female_fatbodyGFP_adult_3dcgGAL4LamGFPT_Jasper_sample1,CATCGCTGTGGCTACC-6d9f44c6__FCA46_Female_fatbody…	adult fat body
328	adult fat body_328	1.59624	0.661024	0.661024	0.0605791	0	0	0	0	0	0	0	0	0	0	0	0	0	0	0	0	0	0	0	0	0	0	0	0	adult fat body	6404.96	6936	TGGGTTAAGGTTTGAA-a417df9a__FCA45_Male_fatbody_adult_3dcgGAL4LamGFP_Jasper_sample1,TTCTTGAGTCAGGTAG-a417df9a__FCA45_Male_fatbody_adult_3dcgGAL4LamGFP_Jasper_sample1,CGCGTGATCTGGAGAG-a417df9a__FCA45_Male_fatbody_adult_3dcgGAL4LamGFP_Jasper_sample1,ACACAGTAGCTGAGTG-a417df9a__FCA45_Male_fatbody_adult_3dcgGAL4LamGFP_Jasper_sample1,CCGGTGAGTAACTGCT-a417df9a__FCA45_Male_fatbody_adult_3dcgGAL4LamGFP_Jasp…	adult fat body
329	adult fat body_329	0.916373	0.753845	0	0	0	0	0	0	0	0	0	0	0	0	0	0	0	0	0	0	0	0	0	0	0	0	0	0	adult fat body	1066.52	3790	GAAACCTTCTGCGGGT-6d9f44c6__FCA46_Female_fatbodyGFP_adult_3dcgGAL4LamGFPT_Jasper_sample1,CATGCTCGTCAAAGAT-6d9f44c6__FCA46_Female_fatbodyGFP_adult_3dcgGAL4LamGFPT_Jasper_sample1,TTACCGCCAAAGTATG-6d9f44c6__FCA46_Female_fatbodyGFP_adult_3dcgGAL4LamGFPT_Jasper_sample1,TAATTCCGTGGTCTAT-6d9f44c6__FCA46_Female_fatbodyGFP_adult_3dcgGAL4LamGFPT_Jasper_sample1,TTCCACGTCATAAGGA-6d9f44c6__FCA46_Female_fatbody…	adult fat body
330	adult fat body_330	2.42171	1.70777	0.15207	0	0	0	0	0	0	0	0	0	0	0	0	0	0	0	0	0	0	0	0	0	0	0	0	0	adult fat body	4870.88	6203	CATTTCAGTCCTACAA-6d9f44c6__FCA46_Female_fatbodyGFP_adult_3dcgGAL4LamGFPT_Jasper_sample1,GCACATATCAATCAGC-6d9f44c6__FCA46_Female_fatbodyGFP_adult_3dcgGAL4LamGFPT_Jasper_sample1,ATTTCTGCAAGCTGCC-6d9f44c6__FCA46_Female_fatbodyGFP_adult_3dcgGAL4LamGFPT_Jasper_sample1,ACTTTGTCACGCGCAT-6d9f44c6__FCA46_Female_fatbodyGFP_adult_3dcgGAL4LamGFPT_Jasper_sample1,TTAGGCATCTGAGATC-6d9f44c6__FCA46_Female_fatbody…	adult fat body
331	adult fat body_331	0.427472	0.427472	0	0	0	0	0	0	0	0	0	0	0	0	0	0	0	0	0	0	0	0	0	0	0	0	0	0	adult fat body	1499.88	2662	TACATTCCATTGAAAG-6d9f44c6__FCA46_Female_fatbodyGFP_adult_3dcgGAL4LamGFPT_Jasper_sample1,GTAATCGAGCGCCTTG-6d9f44c6__FCA46_Female_fatbodyGFP_adult_3dcgGAL4LamGFPT_Jasper_sample1,TGTGCGGGTCTGATCA-6d9f44c6__FCA46_Female_fatbodyGFP_adult_3dcgGAL4LamGFPT_Jasper_sample1,GGTGGCTAGTACAGAT-6d9f44c6__FCA46_Female_fatbodyGFP_adult_3dcgGAL4LamGFPT_Jasper_sample1,CGTCAAAGTGTCATCA-6d9f44c6__FCA46_Female_fatbody…	adult fat body
332	adult fat body_332	0.704752	0.766055	0	0	0	0	0	0	0	0	0	0	0	0	0	0	0	0	0	0	0	0	0	0	0	0	0	0	adult fat body	3127	5415	TACCTGCAGCGTCTGC-6d9f44c6__FCA46_Female_fatbodyGFP_adult_3dcgGAL4LamGFPT_Jasper_sample1,CTAGGTACATGGCTGC-6d9f44c6__FCA46_Female_fatbodyGFP_adult_3dcgGAL4LamGFPT_Jasper_sample1,GAGTTTGGTGCAAGAC-6d9f44c6__FCA46_Female_fatbodyGFP_adult_3dcgGAL4LamGFPT_Jasper_sample1,CCTCATGCATCCGGCA-6d9f44c6__FCA46_Female_fatbodyGFP_adult_3dcgGAL4LamGFPT_Jasper_sample1,CCTGTTGGTTCTTGTT-6d9f44c6__FCA46_Female_fatbody…	adult fat body
333	adult fat body_333	1.44415	1.07941	0.67878	0	0	0	0	0	0	0	0	0	0	0	0	0	0	0	0	0	0	0	0	0	0	0	0.150067	0	adult fat body	4940.96	5885	AAGTTCGCACCCAAGC-6d9f44c6__FCA46_Female_fatbodyGFP_adult_3dcgGAL4LamGFPT_Jasper_sample1,CCACCATGTTGTACGT-6d9f44c6__FCA46_Female_fatbodyGFP_adult_3dcgGAL4LamGFPT_Jasper_sample1,TCACATTGTGGGCTCT-6d9f44c6__FCA46_Female_fatbodyGFP_adult_3dcgGAL4LamGFPT_Jasper_sample1,GATTCGACATCCGGTG-6d9f44c6__FCA46_Female_fatbodyGFP_adult_3dcgGAL4LamGFPT_Jasper_sample1,TTCTTGACAGATCATC-6d9f44c6__FCA46_Female_fatbody…	adult fat body
334	adult fat body_334	1.58773	1.29114	0.406979	0	0	0	0	0	0	0	0	0	0	0	0	0.224052	0	0	0	0	0	0	0	0	0	0	0	0	adult fat body	3185.52	5415	TTCAATCGTAATGCGG-a417df9a__FCA45_Male_fatbody_adult_3dcgGAL4LamGFP_Jasper_sample1,TTCCGTGTCAGTGATC-a417df9a__FCA45_Male_fatbody_adult_3dcgGAL4LamGFP_Jasper_sample1,TGACAGTGTAGACGTG-a417df9a__FCA45_Male_fatbody_adult_3dcgGAL4LamGFP_Jasper_sample1,GAATAGAAGATTCGCT-a417df9a__FCA45_Male_fatbody_adult_3dcgGAL4LamGFP_Jasper_sample1,TACGTCCGTTTGGAAA-a417df9a__FCA45_Male_fatbody_adult_3dcgGAL4LamGFP_Jasp…	adult fat body
335	adult fat body_335	1.6072	1.14866	0.711521	0	0	0	0	0	0	0	0	0	0	0	0	0	0	0	0	0	0	0	0	0	0	0	0	0	adult fat body	5014.04	6132	CCACAAATCCACTGGG-6d9f44c6__FCA46_Female_fatbodyGFP_adult_3dcgGAL4LamGFPT_Jasper_sample1,AAAGGATCAGCTTTGA-6d9f44c6__FCA46_Female_fatbodyGFP_adult_3dcgGAL4LamGFPT_Jasper_sample1,AATGCCAAGCCTGACC-6d9f44c6__FCA46_Female_fatbodyGFP_adult_3dcgGAL4LamGFPT_Jasper_sample1,GGTTGTAAGGGCGAGA-6d9f44c6__FCA46_Female_fatbodyGFP_adult_3dcgGAL4LamGFPT_Jasper_sample1,TGAGCATCATCGTGCG-6d9f44c6__FCA46_Female_fatbody…	adult fat body
336	adult fat body_336	1.67554	1.13424	0.482574	0	0	0.116936	0	0	0	0	0	0	0	0	0	0	0	0	0	0	0	0	0	0	0	0	0	0	adult fat body	3224.56	5278	TGGTTAGGTGATACCT-6d9f44c6__FCA46_Female_fatbodyGFP_adult_3dcgGAL4LamGFPT_Jasper_sample1,AATAGAGCAAAGTATG-6d9f44c6__FCA46_Female_fatbodyGFP_adult_3dcgGAL4LamGFPT_Jasper_sample1,ATGATCGCAAAGCTAA-6d9f44c6__FCA46_Female_fatbodyGFP_adult_3dcgGAL4LamGFPT_Jasper_sample1,TTTGTTGGTGGAATGC-6d9f44c6__FCA46_Female_fatbodyGFP_adult_3dcgGAL4LamGFPT_Jasper_sample1,TGAGGAGCATTGTACG-6d9f44c6__FCA46_Female_fatbody…	adult fat body
337	adult fat body_337	2.06813	1.67501	0.446251	0	0	0.0772842	0	0	0	0	0	0	0	0	0	0	0	0	0	0	0	0	0	0	0	0	0	0	adult fat body	4978.28	6079	TACGTCCTCATTGCCC-6d9f44c6__FCA46_Female_fatbodyGFP_adult_3dcgGAL4LamGFPT_Jasper_sample1,CCCTCTCGTGGACTAG-6d9f44c6__FCA46_Female_fatbodyGFP_adult_3dcgGAL4LamGFPT_Jasper_sample1,TTACAGGGTACTGACT-6d9f44c6__FCA46_Female_fatbodyGFP_adult_3dcgGAL4LamGFPT_Jasper_sample1,GTGCACGGTGACACAG-6d9f44c6__FCA46_Female_fatbodyGFP_adult_3dcgGAL4LamGFPT_Jasper_sample1,GAAATGAGTTGTTGTG-6d9f44c6__FCA46_Female_fatbody…	adult fat body
338	adult fat body_338	1.53639	1.3592	0.407559	0	0	0	0	0	0	0	0	0	0	0	0	0	0	0	0	0	0	0	0	0	0	0	0	0	adult fat body	3180	5005	GTTGTCCTCAATCTTC-6d9f44c6__FCA46_Female_fatbodyGFP_adult_3dcgGAL4LamGFPT_Jasper_sample1,GACCAATTCTGCGTCT-6d9f44c6__FCA46_Female_fatbodyGFP_adult_3dcgGAL4LamGFPT_Jasper_sample1,CCCTAACGTTCAAAGA-6d9f44c6__FCA46_Female_fatbodyGFP_adult_3dcgGAL4LamGFPT_Jasper_sample1,GCATCTCTCCGCGGAT-6d9f44c6__FCA46_Female_fatbodyGFP_adult_3dcgGAL4LamGFPT_Jasper_sample1,CTACGGGGTCATCAGT-6d9f44c6__FCA46_Female_fatbody…	adult fat body
339	adult fat body_339	1.5272	1.4412	0.667187	0	0	0	0	0	0	0	0	0	0	0	0.173743	0	0	0	0	0	0	0	0	0	0	0	0	0	adult fat body	2108.04	4466	AGAAGCGCATGACGGA-6d9f44c6__FCA46_Female_fatbodyGFP_adult_3dcgGAL4LamGFPT_Jasper_sample1,GGCACGTAGTCGCCAC-6d9f44c6__FCA46_Female_fatbodyGFP_adult_3dcgGAL4LamGFPT_Jasper_sample1,CGAGGCTCATCCAACA-6d9f44c6__FCA46_Female_fatbodyGFP_adult_3dcgGAL4LamGFPT_Jasper_sample1,GGGTTATTCCATAAGC-6d9f44c6__FCA46_Female_fatbodyGFP_adult_3dcgGAL4LamGFPT_Jasper_sample1,TCACGGGAGTAACGAT-6d9f44c6__FCA46_Female_fatbody…	adult fat body
340	adult fat body_340	1.62443	1.55894	0.101881	0	0	0.101881	0	0	0	0	0	0	0	0	0	0	0	0	0	0	0	0	0	0	0	0	0	0	adult fat body	3729.56	5426	CGTCAAAGTTCTAACG-6d9f44c6__FCA46_Female_fatbodyGFP_adult_3dcgGAL4LamGFPT_Jasper_sample1,ATGATCGCAACGACTT-6d9f44c6__FCA46_Female_fatbodyGFP_adult_3dcgGAL4LamGFPT_Jasper_sample1,CCGTAGGGTCCAGAAG-6d9f44c6__FCA46_Female_fatbodyGFP_adult_3dcgGAL4LamGFPT_Jasper_sample1,ACTGATGTCGAGATGG-6d9f44c6__FCA46_Female_fatbodyGFP_adult_3dcgGAL4LamGFPT_Jasper_sample1,GAAGGACAGGCGAACT-6d9f44c6__FCA46_Female_fatbody…	adult fat body
341	adult fat body_341	0.916156	0	0	0	0	0	0	0	0	0	0	0	0	0	0	0	0	0	0	0	0	0	0	0	0	0	0	0	adult fat body	1600.36	3467	ATACCTTGTCTCCTGT-6d9f44c6__FCA46_Female_fatbodyGFP_adult_3dcgGAL4LamGFPT_Jasper_sample1,GAGAAATGTCTCTCTG-6d9f44c6__FCA46_Female_fatbodyGFP_adult_3dcgGAL4LamGFPT_Jasper_sample1,AGACTCAGTTGGACCC-6d9f44c6__FCA46_Female_fatbodyGFP_adult_3dcgGAL4LamGFPT_Jasper_sample1,CATGCCTAGAGGTTAT-6d9f44c6__FCA46_Female_fatbodyGFP_adult_3dcgGAL4LamGFPT_Jasper_sample1,CGAAGTTCACTTACAG-6d9f44c6__FCA46_Female_fatbody…	adult fat body
342	adult fat body_342	1.48076	1.42964	0.505218	0	0	0	0	0	0	0	0	0	0	0	0	0	0	0	0	0	0	0	0	0	0	0	0	0	adult fat body	3651.04	5058	CCGTTCATCTTGCAGA-6d9f44c6__FCA46_Female_fatbodyGFP_adult_3dcgGAL4LamGFPT_Jasper_sample1,GAAGAATTCCCGGTAG-6d9f44c6__FCA46_Female_fatbodyGFP_adult_3dcgGAL4LamGFPT_Jasper_sample1,AGTAACCCATGACCCG-6d9f44c6__FCA46_Female_fatbodyGFP_adult_3dcgGAL4LamGFPT_Jasper_sample1,TAACGACCACTGCGAC-6d9f44c6__FCA46_Female_fatbodyGFP_adult_3dcgGAL4LamGFPT_Jasper_sample1,TGGTGATTCGTGACTA-6d9f44c6__FCA46_Female_fatbody…	adult fat body
343	adult fat body_343	2.24125	2.10216	0.358395	0	0	0	0	0	0	0	0	0	0	0	0	0	0	0	0	0	0	0	0	0	0	0	0	0	adult fat body	5568.04	6173	CATTCATCAAGCTCTA-6d9f44c6__FCA46_Female_fatbodyGFP_adult_3dcgGAL4LamGFPT_Jasper_sample1,GCCAACGCATAGAGGC-6d9f44c6__FCA46_Female_fatbodyGFP_adult_3dcgGAL4LamGFPT_Jasper_sample1,CCTCTAGCACACACGC-6d9f44c6__FCA46_Female_fatbodyGFP_adult_3dcgGAL4LamGFPT_Jasper_sample1,CTAGGTACATGAGGGT-6d9f44c6__FCA46_Female_fatbodyGFP_adult_3dcgGAL4LamGFPT_Jasper_sample1,GGGTTTAAGAGGTTTA-6d9f44c6__FCA46_Female_fatbody…	adult fat body
344	adult fat body_344	1.30537	0.986062	0.654594	0	0	0	0	0	0	0	0	0	0	0	0	0	0	0	0	0	0	0	0	0	0	0	0	0	adult fat body	4760.04	6233	AGCGATTAGAAAGCGA-a417df9a__FCA45_Male_fatbody_adult_3dcgGAL4LamGFP_Jasper_sample1,GCTTCACCAGACCATT-a417df9a__FCA45_Male_fatbody_adult_3dcgGAL4LamGFP_Jasper_sample1,TACTGCCCAAAGTGTA-a417df9a__FCA45_Male_fatbody_adult_3dcgGAL4LamGFP_Jasper_sample1,ACCCAAAGTAATCAGA-a417df9a__FCA45_Male_fatbody_adult_3dcgGAL4LamGFP_Jasper_sample1,ATATCCTAGATTGTGA-a417df9a__FCA45_Male_fatbody_adult_3dcgGAL4LamGFP_Jasp…	adult fat body
345	adult fat body_345	1.31155	0.686199	0.284214	0	0	0	0	0	0	0	0	0	0	0	0	0	0	0	0	0	0	0	0	0	0	0	0	0	adult fat body	4867.4	6215	TCATTGTAGCAGGCTA-6d9f44c6__FCA46_Female_fatbodyGFP_adult_3dcgGAL4LamGFPT_Jasper_sample1,ATCCATTTCAGTCTTT-6d9f44c6__FCA46_Female_fatbodyGFP_adult_3dcgGAL4LamGFPT_Jasper_sample1,ATGATCGGTATGCGGA-6d9f44c6__FCA46_Female_fatbodyGFP_adult_3dcgGAL4LamGFPT_Jasper_sample1,CAACGGCGTTACGTAC-6d9f44c6__FCA46_Female_fatbodyGFP_adult_3dcgGAL4LamGFPT_Jasper_sample1,CGCATGGTCAGGTAAA-6d9f44c6__FCA46_Female_fatbody…	adult fat body
346	adult fat body_346	1.72473	1.2431	0.559976	0	0	0	0	0	0	0	0	0	0	0	0	0	0	0	0	0	0	0	0	0	0	0	0	0	adult fat body	3730.2	4945	ACTGCAATCCTGTAAG-6d9f44c6__FCA46_Female_fatbodyGFP_adult_3dcgGAL4LamGFPT_Jasper_sample1,GCAACCGTCACCATGA-6d9f44c6__FCA46_Female_fatbodyGFP_adult_3dcgGAL4LamGFPT_Jasper_sample1,CAACCTCGTCACAATC-6d9f44c6__FCA46_Female_fatbodyGFP_adult_3dcgGAL4LamGFPT_Jasper_sample1,TGCAGGCCACGACAGA-6d9f44c6__FCA46_Female_fatbodyGFP_adult_3dcgGAL4LamGFPT_Jasper_sample1,TGGATGTCACAGCCTG-6d9f44c6__FCA46_Female_fatbody…	adult fat body
347	adult fat body_347	1.38789	1.24584	0.425622	0	0	0.0847304	0	0	0	0	0	0	0	0	0	0	0	0	0	0	0	0	0	0	0	0	0	0	adult fat body	4523.68	5457	ATCCTATAGTAGTCCT-6d9f44c6__FCA46_Female_fatbodyGFP_adult_3dcgGAL4LamGFPT_Jasper_sample1,CGCCATTAGGGAGGTG-6d9f44c6__FCA46_Female_fatbodyGFP_adult_3dcgGAL4LamGFPT_Jasper_sample1,AGCGATTTCTTAATCC-6d9f44c6__FCA46_Female_fatbodyGFP_adult_3dcgGAL4LamGFPT_Jasper_sample1,CAGCACGCAGTTTCGA-6d9f44c6__FCA46_Female_fatbodyGFP_adult_3dcgGAL4LamGFPT_Jasper_sample1,ATTCCCGGTCGCGTCA-6d9f44c6__FCA46_Female_fatbody…	adult fat body
348	adult fat body_348	1.74956	1.68947	0.513349	0	0	0.105992	0	0	0	0	0	0	0	0	0	0	0	0	0	0	0	0	0	0	0	0	0	0	adult fat body	7154.8	5999	GACCTTCCATATGCGT-6d9f44c6__FCA46_Female_fatbodyGFP_adult_3dcgGAL4LamGFPT_Jasper_sample1,TGGATCATCTCTTCAA-6d9f44c6__FCA46_Female_fatbodyGFP_adult_3dcgGAL4LamGFPT_Jasper_sample1,CGGGCATTCTCGAGTA-6d9f44c6__FCA46_Female_fatbodyGFP_adult_3dcgGAL4LamGFPT_Jasper_sample1,AGCCACGGTTAAGGAT-6d9f44c6__FCA46_Female_fatbodyGFP_adult_3dcgGAL4LamGFPT_Jasper_sample1,GTCACTCTCTGGGTCG-6d9f44c6__FCA46_Female_fatbody…	adult fat body
349	adult fat body_349	1.23393	0.987886	0	0	0	0	0	0	0	0	0	0	0	0	0	0	0	0	0	0	0	0.171668	0	0	0	0.171668	0	0	adult fat body	2135.8	4884	ATGACCAGTAGATGTA-6d9f44c6__FCA46_Female_fatbodyGFP_adult_3dcgGAL4LamGFPT_Jasper_sample1,GGGTGAAGTCCATACA-6d9f44c6__FCA46_Female_fatbodyGFP_adult_3dcgGAL4LamGFPT_Jasper_sample1,ACCATTTTCCAACTGA-6d9f44c6__FCA46_Female_fatbodyGFP_adult_3dcgGAL4LamGFPT_Jasper_sample1,TACCGGGGTCTCTCTG-6d9f44c6__FCA46_Female_fatbodyGFP_adult_3dcgGAL4LamGFPT_Jasper_sample1,GTTTGGACACTCCTTG-6d9f44c6__FCA46_Female_fatbody…	adult fat body
350	adult fat body_350	1.05768	0.678113	0.473963	0	0	0	0	0	0	0	0	0	0	0	0	0	0	0	0	0	0	0	0	0	0	0	0	0	adult fat body	6596.88	6742	CAGATTGTCAGCTGTA-a417df9a__FCA45_Male_fatbody_adult_3dcgGAL4LamGFP_Jasper_sample1,AAAGGTACAATCGCAT-a417df9a__FCA45_Male_fatbody_adult_3dcgGAL4LamGFP_Jasper_sample1,ACCAACATCATGCCCT-a417df9a__FCA45_Male_fatbody_adult_3dcgGAL4LamGFP_Jasper_sample1,TGCGATACATGATAGA-a417df9a__FCA45_Male_fatbody_adult_3dcgGAL4LamGFP_Jasper_sample1,TTAGGCATCACCTACC-a417df9a__FCA45_Male_fatbody_adult_3dcgGAL4LamGFP_Jasp…	adult fat body
351	adult fat body_351	1.77968	1.31672	0.782743	0	0	0.112209	0	0	0	0	0	0	0	0	0	0	0	0	0	0	0	0	0	0	0	0	0	0	adult fat body	6737.04	6926	ACTTATCAGCGTTACT-a417df9a__FCA45_Male_fatbody_adult_3dcgGAL4LamGFP_Jasper_sample1,TGACTCCTCGGAAACG-a417df9a__FCA45_Male_fatbody_adult_3dcgGAL4LamGFP_Jasper_sample1,AAGCATCAGGACATCG-a417df9a__FCA45_Male_fatbody_adult_3dcgGAL4LamGFP_Jasper_sample1,GTAGTACTCGCGGACT-a417df9a__FCA45_Male_fatbody_adult_3dcgGAL4LamGFP_Jasper_sample1,AACCCAATCGACACCG-a417df9a__FCA45_Male_fatbody_adult_3dcgGAL4LamGFP_Jasp…	adult fat body
352	adult fat body_352	1.26887	0.430664	0.126253	0	0	0	0	0	0	0	0	0	0	0	0	0	0	0	0	0	0	0	0	0	0	0	0	0	adult fat body	2972.44	6249	AGTGCCGCAACGCATT-a417df9a__FCA45_Male_fatbody_adult_3dcgGAL4LamGFP_Jasper_sample1,CCTCAACAGGGAGTGG-a417df9a__FCA45_Male_fatbody_adult_3dcgGAL4LamGFP_Jasper_sample1,TGGGAAGCAAACTAAG-a417df9a__FCA45_Male_fatbody_adult_3dcgGAL4LamGFP_Jasper_sample1,GACTATGGTCAGGTGA-a417df9a__FCA45_Male_fatbody_adult_3dcgGAL4LamGFP_Jasper_sample1,AACGTCACAGATAAAC-a417df9a__FCA45_Male_fatbody_adult_3dcgGAL4LamGFP_Jasp…	adult fat body
353	adult fat body_353	1.46916	1.4126	0.889461	0.076643	0	0.21428	0	0	0	0	0	0	0	0	0	0	0	0	0	0	0	0	0	0	0	0	0	0	adult fat body	5021.56	6323	GTGCAGCGTTCTATCT-a417df9a__FCA45_Male_fatbody_adult_3dcgGAL4LamGFP_Jasper_sample1,AGGCTGCGTAGTGCGA-a417df9a__FCA45_Male_fatbody_adult_3dcgGAL4LamGFP_Jasper_sample1,TCATCATCACGTTCGG-a417df9a__FCA45_Male_fatbody_adult_3dcgGAL4LamGFP_Jasper_sample1,AACCCAATCGACACCG-a417df9a__FCA45_Male_fatbody_adult_3dcgGAL4LamGFP_Jasper_sample1,AAGAACAGTTATTCCT-a417df9a__FCA45_Male_fatbody_adult_3dcgGAL4LamGFP_Jasp…	adult fat body
354	adult fat body_354	1.53611	1.20156	0.842081	0	0	0.147163	0	0.0514986	0	0	0	0	0	0	0	0	0	0	0	0	0	0	0	0.0514986	0	0	0	0	adult fat body	7568.92	6748	ATGGTTGCATAATGCC-a417df9a__FCA45_Male_fatbody_adult_3dcgGAL4LamGFP_Jasper_sample1,CACGTTCAGCCAAGCA-a417df9a__FCA45_Male_fatbody_adult_3dcgGAL4LamGFP_Jasper_sample1,AACAGGGCAACGCCCA-a417df9a__FCA45_Male_fatbody_adult_3dcgGAL4LamGFP_Jasper_sample1,TCACGCTCAGCGTGCT-a417df9a__FCA45_Male_fatbody_adult_3dcgGAL4LamGFP_Jasper_sample1,GCAGTTATCCATTTGT-a417df9a__FCA45_Male_fatbody_adult_3dcgGAL4LamGFP_Jasp…	adult fat body
355	adult fat body_355	1.60189	1.41193	0.654695	0	0	0	0	0	0	0	0	0	0	0	0	0	0	0.0639506	0	0	0	0	0	0.0639506	0	0	0	0	adult fat body	6056.96	6790	CCTCAACGTCAACATC-a417df9a__FCA45_Male_fatbody_adult_3dcgGAL4LamGFP_Jasper_sample1,TCACTCGCACATTCTT-a417df9a__FCA45_Male_fatbody_adult_3dcgGAL4LamGFP_Jasper_sample1,CAGGGCTCAGCAGTGA-a417df9a__FCA45_Male_fatbody_adult_3dcgGAL4LamGFP_Jasper_sample1,AAGTCGTAGGGTCAAC-a417df9a__FCA45_Male_fatbody_adult_3dcgGAL4LamGFP_Jasper_sample1,ACACTGAGTCACTCTC-a417df9a__FCA45_Male_fatbody_adult_3dcgGAL4LamGFP_Jasp…	adult fat body
356	adult fat body_356	1.40961	1.286	0.934986	0.112448	0	0	0	0	0	0	0	0	0	0	0	0	0	0	0	0	0	0	0	0	0	0	0	0	adult fat body	3360.96	5087	CTTACCGAGTCTGGAG-6d9f44c6__FCA46_Female_fatbodyGFP_adult_3dcgGAL4LamGFPT_Jasper_sample1,GTAGAGGAGCTGACAG-6d9f44c6__FCA46_Female_fatbodyGFP_adult_3dcgGAL4LamGFPT_Jasper_sample1,GTTGCGGGTAAGCGGT-6d9f44c6__FCA46_Female_fatbodyGFP_adult_3dcgGAL4LamGFPT_Jasper_sample1,GACCGTGGTACTTCCC-6d9f44c6__FCA46_Female_fatbodyGFP_adult_3dcgGAL4LamGFPT_Jasper_sample1,TGAGCATAGCTCTTCC-6d9f44c6__FCA46_Female_fatbody…	adult fat body
357	adult fat body_357	1.78875	1.43101	0.653671	0	0.045097	0.0882476	0	0	0	0	0	0	0	0	0	0	0	0	0	0	0	0	0	0	0	0	0	0	adult fat body	8671.28	7002	TCACGCTCAGCGTGCT-a417df9a__FCA45_Male_fatbody_adult_3dcgGAL4LamGFP_Jasper_sample1,CCACACTCAAGAGTTA-a417df9a__FCA45_Male_fatbody_adult_3dcgGAL4LamGFP_Jasper_sample1,CACCAAAGTATCGCAT-a417df9a__FCA45_Male_fatbody_adult_3dcgGAL4LamGFP_Jasper_sample1,CGGAACCTCTACTTCA-a417df9a__FCA45_Male_fatbody_adult_3dcgGAL4LamGFP_Jasper_sample1,TCTTGCGAGTGGCAGT-a417df9a__FCA45_Male_fatbody_adult_3dcgGAL4LamGFP_Jasp…	adult fat body
358	adult fat body_358	1.30613	0.927356	0.546694	0	0	0	0	0	0	0	0	0	0	0	0	0.0702284	0	0	0	0	0	0	0	0	0	0	0	0	adult fat body	5498.04	6769	TGAACGTTCATGCTAG-a417df9a__FCA45_Male_fatbody_adult_3dcgGAL4LamGFP_Jasper_sample1,GGTAATCGTTGATCGT-a417df9a__FCA45_Male_fatbody_adult_3dcgGAL4LamGFP_Jasper_sample1,GGTGATTTCCCTCGAT-a417df9a__FCA45_Male_fatbody_adult_3dcgGAL4LamGFP_Jasper_sample1,AGGCCACGTGAATAAC-a417df9a__FCA45_Male_fatbody_adult_3dcgGAL4LamGFP_Jasper_sample1,CATCAAGCAGTGACCC-a417df9a__FCA45_Male_fatbody_adult_3dcgGAL4LamGFP_Jasp…	adult fat body
359	adult fat body_359	2.0241	1.90533	0.554856	0	0	0	0	0	0	0	0	0	0	0	0	0	0	0	0	0	0	0	0	0	0	0	0.10071	0	adult fat body	3775.16	5420	TAAGCGTAGCTACTAC-6d9f44c6__FCA46_Female_fatbodyGFP_adult_3dcgGAL4LamGFPT_Jasper_sample1,CATTCCGCAGAGGCTA-6d9f44c6__FCA46_Female_fatbodyGFP_adult_3dcgGAL4LamGFPT_Jasper_sample1,ACTATTCTCCAGTGTA-6d9f44c6__FCA46_Female_fatbodyGFP_adult_3dcgGAL4LamGFPT_Jasper_sample1,TGAATGCGTTGCCTAA-6d9f44c6__FCA46_Female_fatbodyGFP_adult_3dcgGAL4LamGFPT_Jasper_sample1,TTGGTTTAGAGGGTGG-6d9f44c6__FCA46_Female_fatbody…	adult fat body
360	adult fat body_360	2.02493	1.0236	0	0	0	0	0	0	0	0	0	0	0	0	0	0	0	0	0	0	0	0	0	0	0	0	0	0	adult fat body	3589.04	5647	TACTTCACATAATCCG-6d9f44c6__FCA46_Female_fatbodyGFP_adult_3dcgGAL4LamGFPT_Jasper_sample1,ATCTTCAAGCGATGGT-6d9f44c6__FCA46_Female_fatbodyGFP_adult_3dcgGAL4LamGFPT_Jasper_sample1,TCTTCCTAGCTCTGTA-6d9f44c6__FCA46_Female_fatbodyGFP_adult_3dcgGAL4LamGFPT_Jasper_sample1,CCCTAACCAGCGGTCT-6d9f44c6__FCA46_Female_fatbodyGFP_adult_3dcgGAL4LamGFPT_Jasper_sample1,CATTCATCAAAGCTCT-6d9f44c6__FCA46_Female_fatbody…	adult fat body
361	adult fat body_361	2.83992	1.95721	0.0706888	0.0706888	0	0.136709	0	0	0	0	0	0	0	0	0	0	0	0	0	0	0	0	0	0	0	0	0	0	adult fat body	5460.96	6651	GTAGGTTGTAAGGCCA-a417df9a__FCA45_Male_fatbody_adult_3dcgGAL4LamGFP_Jasper_sample1,TGTGAGTAGCTGAAAT-a417df9a__FCA45_Male_fatbody_adult_3dcgGAL4LamGFP_Jasper_sample1,TGGGAGAGTTCTCTAT-a417df9a__FCA45_Male_fatbody_adult_3dcgGAL4LamGFP_Jasper_sample1,ACACTGAAGAGCTTTC-a417df9a__FCA45_Male_fatbody_adult_3dcgGAL4LamGFP_Jasper_sample1,TTCCTCTGTTGTTTGG-a417df9a__FCA45_Male_fatbody_adult_3dcgGAL4LamGFP_Jasp…	adult fat body
362	adult fat body_362	1.68021	1.05481	0	0	0	0	0	0	0	0	0	0	0	0	0	0	0	0	0	0	0	0	0	0	0	0	0	0	adult fat body	1282.44	4425	AGGTCTAAGCGATGCA-a417df9a__FCA45_Male_fatbody_adult_3dcgGAL4LamGFP_Jasper_sample1,CCGTGAGTCACACCCT-a417df9a__FCA45_Male_fatbody_adult_3dcgGAL4LamGFP_Jasper_sample1,AAGTTCGGTCACAGAG-a417df9a__FCA45_Male_fatbody_adult_3dcgGAL4LamGFP_Jasper_sample1,TGTCCCATCGAAGAAT-a417df9a__FCA45_Male_fatbody_adult_3dcgGAL4LamGFP_Jasper_sample1,GCAACATTCCTCATAT-a417df9a__FCA45_Male_fatbody_adult_3dcgGAL4LamGFP_Jasp…	adult fat body
363	adult fat body_363	1.4283	1.22794	0.666159	0	0	0	0	0	0	0	0	0	0	0	0	0	0	0.046251	0.046251	0	0	0	0	0	0	0	0	0	adult fat body	8450	7407	AATAGAGTCTGCATGA-a417df9a__FCA45_Male_fatbody_adult_3dcgGAL4LamGFP_Jasper_sample1,ATGACCAAGCATGCAG-a417df9a__FCA45_Male_fatbody_adult_3dcgGAL4LamGFP_Jasper_sample1,TCGTGCTCACGTCGGT-a417df9a__FCA45_Male_fatbody_adult_3dcgGAL4LamGFP_Jasper_sample1,TTCAATCAGTTAGTAG-a417df9a__FCA45_Male_fatbody_adult_3dcgGAL4LamGFP_Jasper_sample1,GTGCTGGGTCCAATCA-a417df9a__FCA45_Male_fatbody_adult_3dcgGAL4LamGFP_Jasp…	adult fat body
364	adult fat body_364	1.63944	1.49521	0.347293	0	0	0	0	0	0	0	0	0	0	0	0	0	0	0	0	0	0	0	0	0	0	0	0	0	adult fat body	2889.96	5128	TGTGATGGTCTTGAGT-6d9f44c6__FCA46_Female_fatbodyGFP_adult_3dcgGAL4LamGFPT_Jasper_sample1,AGTGATCCACGTAGAG-6d9f44c6__FCA46_Female_fatbodyGFP_adult_3dcgGAL4LamGFPT_Jasper_sample1,GTAGGTTAGAAGCTGC-6d9f44c6__FCA46_Female_fatbodyGFP_adult_3dcgGAL4LamGFPT_Jasper_sample1,TTGTTGTTCACGATAC-6d9f44c6__FCA46_Female_fatbodyGFP_adult_3dcgGAL4LamGFPT_Jasper_sample1,AGGAAATGTATACGGG-6d9f44c6__FCA46_Female_fatbody…	adult fat body
365	adult fat body_365	2.09925	1.55171	0.316234	0	0	0	0	0	0	0	0	0	0	0	0	0	0	0	0	0	0	0	0	0	0	0	0	0	adult fat body	4301.64	5965	TTAGGCATCTGAGATC-6d9f44c6__FCA46_Female_fatbodyGFP_adult_3dcgGAL4LamGFPT_Jasper_sample1,ACGTCCTGTCTCGACG-6d9f44c6__FCA46_Female_fatbodyGFP_adult_3dcgGAL4LamGFPT_Jasper_sample1,CTACATTTCCACGGAC-6d9f44c6__FCA46_Female_fatbodyGFP_adult_3dcgGAL4LamGFPT_Jasper_sample1,TATATCCGTGCCCACA-6d9f44c6__FCA46_Female_fatbodyGFP_adult_3dcgGAL4LamGFPT_Jasper_sample1,CTGAATGCACTTGAGT-6d9f44c6__FCA46_Female_fatbody…	adult fat body
366	adult fat body_366	1.77288	1.58443	0.655962	0	0	0	0	0	0	0	0	0	0	0	0	0	0	0	0	0	0	0	0	0	0.080909	0	0	0	adult fat body	4746.52	6051	CTCCGATGTTTCGTAG-a417df9a__FCA45_Male_fatbody_adult_3dcgGAL4LamGFP_Jasper_sample1,CTGAGGCCAGGTGGAT-a417df9a__FCA45_Male_fatbody_adult_3dcgGAL4LamGFP_Jasper_sample1,GTCGTTCAGGCACTCC-a417df9a__FCA45_Male_fatbody_adult_3dcgGAL4LamGFP_Jasper_sample1,CAGGGCTCAATACCCA-a417df9a__FCA45_Male_fatbody_adult_3dcgGAL4LamGFP_Jasper_sample1,CTTCTCTAGACAACAT-a417df9a__FCA45_Male_fatbody_adult_3dcgGAL4LamGFP_Jasp…	adult fat body
367	adult fat body_367	1.43953	1.06947	0.796556	0	0	0.0834143	0	0	0	0	0	0	0	0	0	0	0	0	0	0	0	0	0	0.0834143	0	0	0	0	adult fat body	4598.12	5870	AGAGCAGGTGTCTAAC-a417df9a__FCA45_Male_fatbody_adult_3dcgGAL4LamGFP_Jasper_sample1,TTCCGTGAGGGAGTGG-a417df9a__FCA45_Male_fatbody_adult_3dcgGAL4LamGFP_Jasper_sample1,GTCGAATAGAGGCTGT-a417df9a__FCA45_Male_fatbody_adult_3dcgGAL4LamGFP_Jasper_sample1,AGCGCCATCGCTTGCT-a417df9a__FCA45_Male_fatbody_adult_3dcgGAL4LamGFP_Jasper_sample1,ACTTCGCAGCACTAGG-a417df9a__FCA45_Male_fatbody_adult_3dcgGAL4LamGFP_Jasp…	adult fat body
368	adult fat body_368	1.90536	1.51038	0.644982	0	0	0.0465798	0	0.0465798	0.0465798	0	0	0	0	0	0	0	0	0.0465798	0	0	0	0	0	0	0	0	0	0	adult fat body	8388.96	6953	GGGCGTTTCGGCTTCT-a417df9a__FCA45_Male_fatbody_adult_3dcgGAL4LamGFP_Jasper_sample1,TCACGCTCAGCGTGCT-a417df9a__FCA45_Male_fatbody_adult_3dcgGAL4LamGFP_Jasper_sample1,AGAACCTGTTAAGTCC-a417df9a__FCA45_Male_fatbody_adult_3dcgGAL4LamGFP_Jasper_sample1,CCGATCTAGACTGGGT-a417df9a__FCA45_Male_fatbody_adult_3dcgGAL4LamGFP_Jasper_sample1,CAGCACGCAAATGATG-a417df9a__FCA45_Male_fatbody_adult_3dcgGAL4LamGFP_Jasp…	adult fat body
369	adult fat body_369	1.83289	1.46568	0.605749	0	0	0	0	0	0	0	0	0	0	0	0	0	0	0	0	0	0	0	0	0	0	0	0	0	adult fat body	6245.32	5925	TCGATTTAGAGAGCGG-6d9f44c6__FCA46_Female_fatbodyGFP_adult_3dcgGAL4LamGFPT_Jasper_sample1,GGCTTGGGTATTTCTC-6d9f44c6__FCA46_Female_fatbodyGFP_adult_3dcgGAL4LamGFPT_Jasper_sample1,AGTTAGCAGGGATCAC-6d9f44c6__FCA46_Female_fatbodyGFP_adult_3dcgGAL4LamGFPT_Jasper_sample1,GACACGCTCACAAGGG-6d9f44c6__FCA46_Female_fatbodyGFP_adult_3dcgGAL4LamGFPT_Jasper_sample1,TCGGGTGAGGCCTGCT-6d9f44c6__FCA46_Female_fatbody…	adult fat body
370	adult fat body_370	1.97734	1.71407	0.44297	0	0	0	0	0	0	0	0	0	0	0	0	0	0	0	0	0	0	0	0	0	0	0	0	0	adult fat body	4306.28	5607	ATGGAGGCACTTTATC-6d9f44c6__FCA46_Female_fatbodyGFP_adult_3dcgGAL4LamGFPT_Jasper_sample1,GGGTATTGTGGAAATT-6d9f44c6__FCA46_Female_fatbodyGFP_adult_3dcgGAL4LamGFPT_Jasper_sample1,TCTGCCAGTCACGACC-6d9f44c6__FCA46_Female_fatbodyGFP_adult_3dcgGAL4LamGFPT_Jasper_sample1,GCGTTTCTCGACGCGT-6d9f44c6__FCA46_Female_fatbodyGFP_adult_3dcgGAL4LamGFPT_Jasper_sample1,GGGAGATTCTAAACGC-6d9f44c6__FCA46_Female_fatbody…	adult fat body
371	adult fat body_371	1.88705	0.675743	0.572332	0	0	0	0	0	0	0	0	0	0	0	0	0	0	0	0	0	0	0	0	0	0	0	0	0	adult fat body	2071.48	5540	GTCAAGTAGGACATCG-a417df9a__FCA45_Male_fatbody_adult_3dcgGAL4LamGFP_Jasper_sample1,CATACCCAGAATTTGG-a417df9a__FCA45_Male_fatbody_adult_3dcgGAL4LamGFP_Jasper_sample1,TTGTTGTGTTTGACAC-a417df9a__FCA45_Male_fatbody_adult_3dcgGAL4LamGFP_Jasper_sample1,GACCTTCCACACAGCC-a417df9a__FCA45_Male_fatbody_adult_3dcgGAL4LamGFP_Jasper_sample1,TGATCTTTCATTCTTG-a417df9a__FCA45_Male_fatbody_adult_3dcgGAL4LamGFP_Jasp…	adult fat body
372	adult fat body_372	1.78686	1.30477	0.430071	0	0	0	0	0	0	0	0	0	0	0	0	0	0	0	0.126053	0	0	0	0	0	0	0	0	0	adult fat body	2977.48	5045	TCAAGTGAGATTGCGG-6d9f44c6__FCA46_Female_fatbodyGFP_adult_3dcgGAL4LamGFPT_Jasper_sample1,AGAAATGGTCAAAGCG-6d9f44c6__FCA46_Female_fatbodyGFP_adult_3dcgGAL4LamGFPT_Jasper_sample1,TGGATGTTCCTTATAC-6d9f44c6__FCA46_Female_fatbodyGFP_adult_3dcgGAL4LamGFPT_Jasper_sample1,CTGCGAGAGACGATAT-6d9f44c6__FCA46_Female_fatbodyGFP_adult_3dcgGAL4LamGFPT_Jasper_sample1,TACCCACCAGGACAGT-6d9f44c6__FCA46_Female_fatbody…	adult fat body
373	adult fat body_373	1.81064	1.34925	0.538617	0	0	0.112381	0	0	0	0	0	0	0	0	0	0	0	0	0	0	0	0	0	0	0	0	0	0	adult fat body	6726.12	6540	CAAGAGGAGCCGAACA-6d9f44c6__FCA46_Female_fatbodyGFP_adult_3dcgGAL4LamGFPT_Jasper_sample1,TAACCAGAGGGAACAA-6d9f44c6__FCA46_Female_fatbodyGFP_adult_3dcgGAL4LamGFPT_Jasper_sample1,GAGACCCTCACAATGC-6d9f44c6__FCA46_Female_fatbodyGFP_adult_3dcgGAL4LamGFPT_Jasper_sample1,AGAACCTGTTCCGCAG-6d9f44c6__FCA46_Female_fatbodyGFP_adult_3dcgGAL4LamGFPT_Jasper_sample1,ACTATTCCACTTGTCC-6d9f44c6__FCA46_Female_fatbody…	adult fat body
374	adult fat body_374	1.79378	1.40717	0.176282	0	0	0	0	0	0	0	0	0	0	0	0	0	0	0	0	0	0	0.176282	0	0	0	0	0	0	adult fat body	2074.96	5067	CCTACGTGTCCAGAAG-6d9f44c6__FCA46_Female_fatbodyGFP_adult_3dcgGAL4LamGFPT_Jasper_sample1,GATGTTGGTAGCTCGC-6d9f44c6__FCA46_Female_fatbodyGFP_adult_3dcgGAL4LamGFPT_Jasper_sample1,TCATATCGTGACAACG-6d9f44c6__FCA46_Female_fatbodyGFP_adult_3dcgGAL4LamGFPT_Jasper_sample1,CTCATCGAGAGCTTTC-6d9f44c6__FCA46_Female_fatbodyGFP_adult_3dcgGAL4LamGFPT_Jasper_sample1,TTTGACTAGAGAACCC-6d9f44c6__FCA46_Female_fatbody…	adult fat body
375	adult fat body_375	2.05915	1.6193	0.593279	0	0	0	0	0	0	0	0	0	0	0	0	0	0	0	0	0	0	0	0	0	0	0	0	0	adult fat body	4444.92	5458	CGGGTCATCCGGTTCT-6d9f44c6__FCA46_Female_fatbodyGFP_adult_3dcgGAL4LamGFPT_Jasper_sample1,GAAGCCCGTTTCCAAG-6d9f44c6__FCA46_Female_fatbodyGFP_adult_3dcgGAL4LamGFPT_Jasper_sample1,TTGATGGCAACCCTAA-6d9f44c6__FCA46_Female_fatbodyGFP_adult_3dcgGAL4LamGFPT_Jasper_sample1,AAGCATCTCTGTCCGT-6d9f44c6__FCA46_Female_fatbodyGFP_adult_3dcgGAL4LamGFPT_Jasper_sample1,GAGCTGCTCCGAGGCT-6d9f44c6__FCA46_Female_fatbody…	adult fat body
376	adult fat body_376	1.49201	1.17555	0.621385	0	0	0	0	0	0	0	0	0	0	0	0	0	0	0	0	0	0	0	0	0	0	0	0	0	adult fat body	2321.52	5365	TAACTTCTCTGTAACG-a417df9a__FCA45_Male_fatbody_adult_3dcgGAL4LamGFP_Jasper_sample1,ATTACTCCAACCCGCA-a417df9a__FCA45_Male_fatbody_adult_3dcgGAL4LamGFP_Jasper_sample1,TTCCACGCAATTTCCT-a417df9a__FCA45_Male_fatbody_adult_3dcgGAL4LamGFP_Jasper_sample1,AGCCACGCAAACCATC-a417df9a__FCA45_Male_fatbody_adult_3dcgGAL4LamGFP_Jasper_sample1,TGTGCGGCAGGATGAC-a417df9a__FCA45_Male_fatbody_adult_3dcgGAL4LamGFP_Jasp…	adult fat body
377	adult fat body_377	1.49489	1.08748	1.11008	0	0	0.0656197	0.0656197	0	0	0	0	0	0	0	0	0	0	0	0	0	0	0	0	0.0656197	0	0	0	0	adult fat body	5897.92	6143	CCATAAGTCCTGGGTG-a417df9a__FCA45_Male_fatbody_adult_3dcgGAL4LamGFP_Jasper_sample1,TAGACTGGTGACACGA-a417df9a__FCA45_Male_fatbody_adult_3dcgGAL4LamGFP_Jasper_sample1,AGGACGACACGGTGAA-a417df9a__FCA45_Male_fatbody_adult_3dcgGAL4LamGFP_Jasper_sample1,AGTGACTAGCGTTGTT-a417df9a__FCA45_Male_fatbody_adult_3dcgGAL4LamGFP_Jasper_sample1,GATCAGTTCATGGGAG-a417df9a__FCA45_Male_fatbody_adult_3dcgGAL4LamGFP_Jasp…	adult fat body
378	adult fat body_378	2.2743	1.45445	0.0896352	0	0	0	0	0	0	0	0	0	0	0	0	0	0	0	0	0	0	0	0	0	0	0	0	0	adult fat body	4265.52	6006	GAACACTGTACGTACT-6d9f44c6__FCA46_Female_fatbodyGFP_adult_3dcgGAL4LamGFPT_Jasper_sample1,AGCCACGAGCTAATGA-6d9f44c6__FCA46_Female_fatbodyGFP_adult_3dcgGAL4LamGFPT_Jasper_sample1,ATCCGTCTCTATGCCC-6d9f44c6__FCA46_Female_fatbodyGFP_adult_3dcgGAL4LamGFPT_Jasper_sample1,TGGCGTGTCAAGTCTG-6d9f44c6__FCA46_Female_fatbodyGFP_adult_3dcgGAL4LamGFPT_Jasper_sample1,TCCCATGTCGAAGGAC-6d9f44c6__FCA46_Female_fatbody…	adult fat body
379	adult fat body_379	0.909741	0.909741	0.442362	0.170131	0	0	0	0	0	0	0	0	0	0	0	0	0	0	0	0	0	0	0	0	0	0	0	0	adult fat body	2156.8	4483	TTGCATTCACGGTCTG-6d9f44c6__FCA46_Female_fatbodyGFP_adult_3dcgGAL4LamGFPT_Jasper_sample1,TAATCTCAGATGCCGA-6d9f44c6__FCA46_Female_fatbodyGFP_adult_3dcgGAL4LamGFPT_Jasper_sample1,CACATGAGTGCATCTA-6d9f44c6__FCA46_Female_fatbodyGFP_adult_3dcgGAL4LamGFPT_Jasper_sample1,ACAGGGAAGTTTCAGC-6d9f44c6__FCA46_Female_fatbodyGFP_adult_3dcgGAL4LamGFPT_Jasper_sample1,ACTTCGCAGGTCACTT-6d9f44c6__FCA46_Female_fatbody…	adult fat body
380	adult fat body_380	2.09096	1.73508	0.536066	0	0	0	0	0	0	0	0	0	0	0	0	0	0	0	0	0	0	0	0	0	0	0	0	0	adult fat body	6767.52	6178	TACATTCCAGCAATTC-6d9f44c6__FCA46_Female_fatbodyGFP_adult_3dcgGAL4LamGFPT_Jasper_sample1,TTCCTAACACCTAAAC-6d9f44c6__FCA46_Female_fatbodyGFP_adult_3dcgGAL4LamGFPT_Jasper_sample1,AGGATCTCAACATACC-6d9f44c6__FCA46_Female_fatbodyGFP_adult_3dcgGAL4LamGFPT_Jasper_sample1,AAGTACCCACTCTGCT-6d9f44c6__FCA46_Female_fatbodyGFP_adult_3dcgGAL4LamGFPT_Jasper_sample1,TGACAGTGTGATATAG-6d9f44c6__FCA46_Female_fatbody…	adult fat body
381	adult fat body_381	1.67793	0.855003	0.916905	0	0	0	0	0	0	0	0	0	0	0	0	0	0	0	0	0	0	0	0	0.0723921	0	0	0.0723921	0	adult fat body	5327.88	6165	GGTGTTATCGTCGCTT-a417df9a__FCA45_Male_fatbody_adult_3dcgGAL4LamGFP_Jasper_sample1,CGCCAGAGTACTAAGA-a417df9a__FCA45_Male_fatbody_adult_3dcgGAL4LamGFP_Jasper_sample1,TAGACTGGTTGCAACT-a417df9a__FCA45_Male_fatbody_adult_3dcgGAL4LamGFP_Jasper_sample1,CAGCAGCTCACTCGAA-a417df9a__FCA45_Male_fatbody_adult_3dcgGAL4LamGFP_Jasper_sample1,TGACCCTTCTCACTCG-a417df9a__FCA45_Male_fatbody_adult_3dcgGAL4LamGFP_Jasp…	adult fat body
382	adult fat body_382	2.04683	1.64912	0.461454	0	0	0	0	0	0	0	0	0	0	0	0	0	0	0	0	0	0	0	0	0	0	0	0	0	adult fat body	4092.92	5420	CCTAACCCATTAGGCT-6d9f44c6__FCA46_Female_fatbodyGFP_adult_3dcgGAL4LamGFPT_Jasper_sample1,ATGTCCCCACACCAGC-6d9f44c6__FCA46_Female_fatbodyGFP_adult_3dcgGAL4LamGFPT_Jasper_sample1,CCTGTTGTCAAGGTGG-6d9f44c6__FCA46_Female_fatbodyGFP_adult_3dcgGAL4LamGFPT_Jasper_sample1,TCGGGTGAGGCAGTCA-6d9f44c6__FCA46_Female_fatbodyGFP_adult_3dcgGAL4LamGFPT_Jasper_sample1,TCCTTTCAGCCAGAGT-6d9f44c6__FCA46_Female_fatbody…	adult fat body
383	adult fat body_383	2.20539	1.72705	0.31261	0	0	0	0	0	0	0	0	0	0	0	0	0	0	0	0	0	0	0	0	0	0	0	0	0	adult fat body	5449.76	6025	TAACTTCTCTTTCCAA-6d9f44c6__FCA46_Female_fatbodyGFP_adult_3dcgGAL4LamGFPT_Jasper_sample1,GGAACCCAGTTCGGTT-6d9f44c6__FCA46_Female_fatbodyGFP_adult_3dcgGAL4LamGFPT_Jasper_sample1,CAATACGAGGTGCATG-6d9f44c6__FCA46_Female_fatbodyGFP_adult_3dcgGAL4LamGFPT_Jasper_sample1,ATGCCTCGTATGAGAT-6d9f44c6__FCA46_Female_fatbodyGFP_adult_3dcgGAL4LamGFPT_Jasper_sample1,AGCTACATCCTTATGT-6d9f44c6__FCA46_Female_fatbody…	adult fat body
384	adult fat body_384	1.89233	1.4907	0.427766	0	0	0	0	0	0	0	0	0	0	0	0	0	0	0	0	0	0	0	0	0	0	0	0	0	adult fat body	6743.76	6465	CTGCCATCAAGGGTCA-6d9f44c6__FCA46_Female_fatbodyGFP_adult_3dcgGAL4LamGFPT_Jasper_sample1,TCCTCTTCACCATAAC-6d9f44c6__FCA46_Female_fatbodyGFP_adult_3dcgGAL4LamGFPT_Jasper_sample1,TTCTCTCCATGCCGCA-6d9f44c6__FCA46_Female_fatbodyGFP_adult_3dcgGAL4LamGFPT_Jasper_sample1,TATTTCGTCCACCTGT-6d9f44c6__FCA46_Female_fatbodyGFP_adult_3dcgGAL4LamGFPT_Jasper_sample1,GCGTGCAGTAGTTCCA-6d9f44c6__FCA46_Female_fatbody…	adult fat body
385	adult fat body_385	2.16239	1.78794	0.319946	0	0	0.0727027	0	0	0	0	0	0	0	0	0	0	0	0	0	0	0	0.0727027	0	0	0	0	0	0	adult fat body	5304.28	6291	ATAGACCCAGACCAGA-6d9f44c6__FCA46_Female_fatbodyGFP_adult_3dcgGAL4LamGFPT_Jasper_sample1,ATCGGCGGTACAGTTC-6d9f44c6__FCA46_Female_fatbodyGFP_adult_3dcgGAL4LamGFPT_Jasper_sample1,GTGTTCCCACTTTAGG-6d9f44c6__FCA46_Female_fatbodyGFP_adult_3dcgGAL4LamGFPT_Jasper_sample1,GACTCAAAGTGCCTCG-6d9f44c6__FCA46_Female_fatbodyGFP_adult_3dcgGAL4LamGFPT_Jasper_sample1,TTTATGCGTGGATACG-6d9f44c6__FCA46_Female_fatbody…	adult fat body
386	adult fat body_386	2.32448	1.31883	0.0873704	0	0	0	0	0	0	0	0	0	0	0	0	0	0	0	0.0873704	0	0	0	0	0	0	0	0	0	adult fat body	4381.12	6189	GAGTTGTAGGACTTCT-6d9f44c6__FCA46_Female_fatbodyGFP_adult_3dcgGAL4LamGFPT_Jasper_sample1,CCTGCATGTCTTGCTC-6d9f44c6__FCA46_Female_fatbodyGFP_adult_3dcgGAL4LamGFPT_Jasper_sample1,CCTCAACAGGATAATC-6d9f44c6__FCA46_Female_fatbodyGFP_adult_3dcgGAL4LamGFPT_Jasper_sample1,CTCAGTCTCGCTACGG-6d9f44c6__FCA46_Female_fatbodyGFP_adult_3dcgGAL4LamGFPT_Jasper_sample1,ATCTTCAGTATGAGAT-6d9f44c6__FCA46_Female_fatbody…	adult fat body
387	adult fat body_387	2.51259	2.06793	0.163086	0	0	0	0	0	0	0	0	0	0	0	0	0	0	0	0	0	0	0	0	0	0	0	0	0	adult fat body	4516.24	5966	TGCAGTAAGATTGATG-6d9f44c6__FCA46_Female_fatbodyGFP_adult_3dcgGAL4LamGFPT_Jasper_sample1,GTGCAGCGTAGCTTGT-6d9f44c6__FCA46_Female_fatbodyGFP_adult_3dcgGAL4LamGFPT_Jasper_sample1,ATTTACCGTTTGTTCT-6d9f44c6__FCA46_Female_fatbodyGFP_adult_3dcgGAL4LamGFPT_Jasper_sample1,GTGAGGACAAGAATAC-6d9f44c6__FCA46_Female_fatbodyGFP_adult_3dcgGAL4LamGFPT_Jasper_sample1,TGTTCCGGTCGGTAAG-6d9f44c6__FCA46_Female_fatbody…	adult fat body
388	adult fat body_388	1.30403	0.429719	0	0	0	0	0	0	0	0	0	0	0	0	0	0	0	0	0	0	0	0	0	0	0	0	0	0	adult fat body	1490.24	3794	TCGCAGGTCCATTTCA-6d9f44c6__FCA46_Female_fatbodyGFP_adult_3dcgGAL4LamGFPT_Jasper_sample1,ATCATTCGTCCTATAG-6d9f44c6__FCA46_Female_fatbodyGFP_adult_3dcgGAL4LamGFPT_Jasper_sample1,GATTCGAAGATTGCGG-6d9f44c6__FCA46_Female_fatbodyGFP_adult_3dcgGAL4LamGFPT_Jasper_sample1,CCAAGCGCAGGCGAAT-6d9f44c6__FCA46_Female_fatbodyGFP_adult_3dcgGAL4LamGFPT_Jasper_sample1,CCTGCATAGAAGGTAG-6d9f44c6__FCA46_Female_fatbody…	adult fat body
389	adult fat body_389	1.41977	1.32274	0.610531	0.0737074	0	0.0737074	0	0.0737074	0	0	0	0	0	0	0	0	0	0	0	0	0	0	0	0	0	0	0	0	adult fat body	5229.32	6646	CTCATGCAGATCACCT-a417df9a__FCA45_Male_fatbody_adult_3dcgGAL4LamGFP_Jasper_sample1,CTTTCGGTCTAAACGC-a417df9a__FCA45_Male_fatbody_adult_3dcgGAL4LamGFP_Jasper_sample1,AAGCCATCAAGACCGA-a417df9a__FCA45_Male_fatbody_adult_3dcgGAL4LamGFP_Jasper_sample1,GAGACTTGTGTATTCG-a417df9a__FCA45_Male_fatbody_adult_3dcgGAL4LamGFP_Jasper_sample1,TTGCCTGGTCGGAACA-a417df9a__FCA45_Male_fatbody_adult_3dcgGAL4LamGFP_Jasp…	adult fat body
390	adult fat body_390	1.75509	1.12126	0.498639	0	0	0.121594	0	0	0	0	0	0	0	0	0	0	0	0	0	0	0	0	0	0	0	0	0	0	adult fat body	3093.68	5095	GGTTAACAGAGTAACT-6d9f44c6__FCA46_Female_fatbodyGFP_adult_3dcgGAL4LamGFPT_Jasper_sample1,GTAATGCAGGTCATTC-6d9f44c6__FCA46_Female_fatbodyGFP_adult_3dcgGAL4LamGFPT_Jasper_sample1,CAATCGATCGTTAGTG-6d9f44c6__FCA46_Female_fatbodyGFP_adult_3dcgGAL4LamGFPT_Jasper_sample1,TAGACCAAGTAGTCCT-6d9f44c6__FCA46_Female_fatbodyGFP_adult_3dcgGAL4LamGFPT_Jasper_sample1,TTCGGTCTCATCTACT-6d9f44c6__FCA46_Female_fatbody…	adult fat body
391	adult fat body_391	1.92924	1.63654	0.786293	0	0	0	0	0	0	0	0	0	0	0	0	0	0	0	0	0	0	0	0	0	0	0	0	0	adult fat body	8701.16	7574	ACTGTGACACGAGAAC-a417df9a__FCA45_Male_fatbody_adult_3dcgGAL4LamGFP_Jasper_sample1,TGGTTAGAGAACTTCC-a417df9a__FCA45_Male_fatbody_adult_3dcgGAL4LamGFP_Jasper_sample1,TCCTTCTCATGGAATA-a417df9a__FCA45_Male_fatbody_adult_3dcgGAL4LamGFP_Jasper_sample1,TGCCGAGGTACCGTGC-a417df9a__FCA45_Male_fatbody_adult_3dcgGAL4LamGFP_Jasper_sample1,TGCAGGCTCTCCCATG-a417df9a__FCA45_Male_fatbody_adult_3dcgGAL4LamGFP_Jasp…	adult fat body
392	adult fat body_392	2.27871	1.60177	0.470176	0	0	0.113378	0	0	0	0	0	0	0	0	0	0	0	0	0	0	0	0	0	0	0	0	0	0	adult fat body	3331.8	5465	TCTCTGGAGATTGACA-6d9f44c6__FCA46_Female_fatbodyGFP_adult_3dcgGAL4LamGFPT_Jasper_sample1,AGGTGTTAGCTAGATA-6d9f44c6__FCA46_Female_fatbodyGFP_adult_3dcgGAL4LamGFPT_Jasper_sample1,CTTCCGATCATTGAGC-6d9f44c6__FCA46_Female_fatbodyGFP_adult_3dcgGAL4LamGFPT_Jasper_sample1,ATCACAGTCTTGGTCC-6d9f44c6__FCA46_Female_fatbodyGFP_adult_3dcgGAL4LamGFPT_Jasper_sample1,GAACGTTGTTCGAAGG-6d9f44c6__FCA46_Female_fatbody…	adult fat body
393	adult fat body_393	2.09838	2.01862	0.679171	0	0	0.0671407	0	0	0	0	0	0	0	0	0	0	0	0	0.0671407	0	0	0	0	0	0	0	0	0	adult fat body	5759.88	5611	GTGCAGCCAGCAGAAC-6d9f44c6__FCA46_Female_fatbodyGFP_adult_3dcgGAL4LamGFPT_Jasper_sample1,GATTCGACAGGCTCTG-6d9f44c6__FCA46_Female_fatbodyGFP_adult_3dcgGAL4LamGFPT_Jasper_sample1,AGTGACTGTGCGTCGT-6d9f44c6__FCA46_Female_fatbodyGFP_adult_3dcgGAL4LamGFPT_Jasper_sample1,GAATCGTGTGACGCCT-6d9f44c6__FCA46_Female_fatbodyGFP_adult_3dcgGAL4LamGFPT_Jasper_sample1,TCACGGGAGTCTGTAC-6d9f44c6__FCA46_Female_fatbody…	adult fat body
394	adult fat body_394	1.59755	0.754232	0.953639	0	0	0	0	0	0	0	0	0	0	0	0	0	0	0	0	0	0	0	0	0.0896867	0	0	0	0	adult fat body	4262.96	6384	GTCTGTCGTATCCCTC-a417df9a__FCA45_Male_fatbody_adult_3dcgGAL4LamGFP_Jasper_sample1,TTTACTGGTCGCATTA-a417df9a__FCA45_Male_fatbody_adult_3dcgGAL4LamGFP_Jasper_sample1,CCGCAAGCAAAGGCAC-a417df9a__FCA45_Male_fatbody_adult_3dcgGAL4LamGFP_Jasper_sample1,GAAGGGTCACCCTCTA-a417df9a__FCA45_Male_fatbody_adult_3dcgGAL4LamGFP_Jasper_sample1,TAACCAGGTTGTACGT-a417df9a__FCA45_Male_fatbody_adult_3dcgGAL4LamGFP_Jasp…	adult fat body
395	adult fat body_395	2.00547	1.8381	0.677446	0.0430962	0	0	0	0	0	0	0	0	0.0430962	0	0	0	0	0	0	0	0	0	0	0	0	0	0	0	adult fat body	9083	7307	CAACAGTAGATACATG-a417df9a__FCA45_Male_fatbody_adult_3dcgGAL4LamGFP_Jasper_sample1,TGGAGGACACTGCTTC-a417df9a__FCA45_Male_fatbody_adult_3dcgGAL4LamGFP_Jasper_sample1,GTGAGCCTCTGCGGGT-a417df9a__FCA45_Male_fatbody_adult_3dcgGAL4LamGFP_Jasper_sample1,TTCATTGGTTGCAACT-a417df9a__FCA45_Male_fatbody_adult_3dcgGAL4LamGFP_Jasper_sample1,GACTTCCCAATCGCAT-a417df9a__FCA45_Male_fatbody_adult_3dcgGAL4LamGFP_Jasp…	adult fat body
396	adult fat body_396	1.58981	1.55535	0.604527	0	0	0	0	0	0	0	0	0	0	0	0	0	0	0	0	0	0	0	0	0	0	0	0	0	adult fat body	4817.04	5334	TCCTGCATCTAGTACG-6d9f44c6__FCA46_Female_fatbodyGFP_adult_3dcgGAL4LamGFPT_Jasper_sample1,GGGTGAATCATACGGT-6d9f44c6__FCA46_Female_fatbodyGFP_adult_3dcgGAL4LamGFPT_Jasper_sample1,TCCATCGGTGGGTATG-6d9f44c6__FCA46_Female_fatbodyGFP_adult_3dcgGAL4LamGFPT_Jasper_sample1,GCGAGAAAGCGCCTAC-6d9f44c6__FCA46_Female_fatbodyGFP_adult_3dcgGAL4LamGFPT_Jasper_sample1,CTCCCAAGTACGCTTA-6d9f44c6__FCA46_Female_fatbody…	adult fat body
397	adult fat body_397	1.5168	0.898287	0	0	0	0	0	0	0	0	0	0	0	0	0	0	0	0	0	0	0	0	0	0	0	0	0	0	adult fat body	2473.56	4696	CATGGTATCCAACTGA-6d9f44c6__FCA46_Female_fatbodyGFP_adult_3dcgGAL4LamGFPT_Jasper_sample1,GCCTGTTTCCCGTAAA-6d9f44c6__FCA46_Female_fatbodyGFP_adult_3dcgGAL4LamGFPT_Jasper_sample1,AAGGAATCATACCATG-6d9f44c6__FCA46_Female_fatbodyGFP_adult_3dcgGAL4LamGFPT_Jasper_sample1,ACCTGTCCATTCCTAT-6d9f44c6__FCA46_Female_fatbodyGFP_adult_3dcgGAL4LamGFPT_Jasper_sample1,GCGTTTCAGGGAGGTG-6d9f44c6__FCA46_Female_fatbody…	adult fat body
398	adult fat body_398	1.44459	1.1708	0.792541	0.0472271	0	0.0472271	0	0	0	0	0	0	0	0	0	0.0472271	0	0	0	0	0	0	0	0.0923241	0	0	0.0472271	0	adult fat body	8271.28	7056	GAATCACTCTGAGTCA-a417df9a__FCA45_Male_fatbody_adult_3dcgGAL4LamGFP_Jasper_sample1,GTCCTCAAGTTATGGA-a417df9a__FCA45_Male_fatbody_adult_3dcgGAL4LamGFP_Jasper_sample1,TAGATCGCATGCAGGA-a417df9a__FCA45_Male_fatbody_adult_3dcgGAL4LamGFP_Jasper_sample1,GAGAGGTTCAGCTGTA-a417df9a__FCA45_Male_fatbody_adult_3dcgGAL4LamGFP_Jasper_sample1,TGTAGACAGGTTAGTA-a417df9a__FCA45_Male_fatbody_adult_3dcgGAL4LamGFP_Jasp…	adult fat body
399	adult fat body_399	1.3848	1.18349	0.49917	0	0	0.0778118	0	0	0	0	0	0	0	0	0	0	0	0	0	0	0	0	0	0	0	0	0	0	adult fat body	4943.2	5897	AGTGACTGTAATCAGA-a417df9a__FCA45_Male_fatbody_adult_3dcgGAL4LamGFP_Jasper_sample1,GAAGAATAGACGCAGT-a417df9a__FCA45_Male_fatbody_adult_3dcgGAL4LamGFP_Jasper_sample1,ATCCCTGAGCAATAAC-a417df9a__FCA45_Male_fatbody_adult_3dcgGAL4LamGFP_Jasper_sample1,AACCATGTCACGATAC-a417df9a__FCA45_Male_fatbody_adult_3dcgGAL4LamGFP_Jasper_sample1,CGAGAAGCAACCAATC-a417df9a__FCA45_Male_fatbody_adult_3dcgGAL4LamGFP_Jasp…	adult fat body
400	adult fat body_400	2.22697	1.44303	0.372381	0.0725044	0	0.0725044	0	0	0	0	0	0	0	0	0	0	0	0	0	0	0	0	0	0.0725044	0	0	0	0	adult fat body	5319.32	6559	TTCTAGTTCCCGAACG-a417df9a__FCA45_Male_fatbody_adult_3dcgGAL4LamGFP_Jasper_sample1,GTGAGCCGTGGAGGTT-a417df9a__FCA45_Male_fatbody_adult_3dcgGAL4LamGFP_Jasper_sample1,AGTAGCTTCAGATTGC-a417df9a__FCA45_Male_fatbody_adult_3dcgGAL4LamGFP_Jasper_sample1,AAAGTGAAGCATGCAG-a417df9a__FCA45_Male_fatbody_adult_3dcgGAL4LamGFP_Jasper_sample1,CTATCTATCGCAGTTA-a417df9a__FCA45_Male_fatbody_adult_3dcgGAL4LamGFP_Jasp…	adult fat body
401	adult fat body_401	1.61284	1.2558	0.756022	0	0	0	0	0	0	0	0	0	0	0	0	0	0	0	0	0	0	0	0	0	0	0	0	0	adult fat body	3186.44	5633	AATGGAACACGATTCA-a417df9a__FCA45_Male_fatbody_adult_3dcgGAL4LamGFP_Jasper_sample1,TGAGGGAGTAACGCGA-a417df9a__FCA45_Male_fatbody_adult_3dcgGAL4LamGFP_Jasper_sample1,CCGATCTTCACTTGTT-a417df9a__FCA45_Male_fatbody_adult_3dcgGAL4LamGFP_Jasper_sample1,TTCATGTGTGATACAA-a417df9a__FCA45_Male_fatbody_adult_3dcgGAL4LamGFP_Jasper_sample1,TGCGGGTCACCCTGAG-a417df9a__FCA45_Male_fatbody_adult_3dcgGAL4LamGFP_Jasp…	adult fat body
402	adult fat body_402	1.71658	1.28559	0.961118	0	0	0.0541818	0	0	0.0541818	0	0	0	0	0	0	0	0	0	0.0541818	0	0	0	0	0	0	0	0	0	adult fat body	7184.36	6908	GATGGAGGTTTAGTCG-a417df9a__FCA45_Male_fatbody_adult_3dcgGAL4LamGFP_Jasper_sample1,TGCAGTAAGTGGACGT-a417df9a__FCA45_Male_fatbody_adult_3dcgGAL4LamGFP_Jasper_sample1,TGACGCGAGGCATGCA-a417df9a__FCA45_Male_fatbody_adult_3dcgGAL4LamGFP_Jasper_sample1,CACGGGTTCACCACAA-a417df9a__FCA45_Male_fatbody_adult_3dcgGAL4LamGFP_Jasper_sample1,CTTGATTAGGTTCTAC-a417df9a__FCA45_Male_fatbody_adult_3dcgGAL4LamGFP_Jasp…	adult fat body
403	adult fat body_403	1.81282	1.37263	0.435348	0	0	0.103549	0	0	0	0	0	0	0	0	0	0	0	0	0	0	0	0	0	0	0	0	0	0	adult fat body	3666.36	5359	GGGTGAAGTAAGGTCG-6d9f44c6__FCA46_Female_fatbodyGFP_adult_3dcgGAL4LamGFPT_Jasper_sample1,TGCTGAAAGGAATGTT-6d9f44c6__FCA46_Female_fatbodyGFP_adult_3dcgGAL4LamGFPT_Jasper_sample1,GCTGGGTGTCGCGTCA-6d9f44c6__FCA46_Female_fatbodyGFP_adult_3dcgGAL4LamGFPT_Jasper_sample1,TCCGTGTGTTTCGGCG-6d9f44c6__FCA46_Female_fatbodyGFP_adult_3dcgGAL4LamGFPT_Jasper_sample1,AGTTCCCAGTCTTCGA-6d9f44c6__FCA46_Female_fatbody…	adult fat body
404	adult fat body_404	1.63258	1.28933	0.7625	0	0	0	0	0	0	0	0	0	0	0	0.0556063	0	0	0	0	0	0	0	0	0	0	0	0	0	adult fat body	6995.28	7212	AAACCCAGTGCCCGTA-a417df9a__FCA45_Male_fatbody_adult_3dcgGAL4LamGFP_Jasper_sample1,CGTTAGAGTAGTGCGA-a417df9a__FCA45_Male_fatbody_adult_3dcgGAL4LamGFP_Jasper_sample1,GTCTACCGTCACCACG-a417df9a__FCA45_Male_fatbody_adult_3dcgGAL4LamGFP_Jasper_sample1,CTCATGCAGATCACCT-a417df9a__FCA45_Male_fatbody_adult_3dcgGAL4LamGFP_Jasper_sample1,TCCACCAAGCCGTAAG-a417df9a__FCA45_Male_fatbody_adult_3dcgGAL4LamGFP_Jasp…	adult fat body
405	adult fat body_405	1.72664	1.12227	0	0	0	0.147877	0	0	0	0	0	0	0	0	0	0	0	0	0	0	0	0	0	0	0	0	0	0	adult fat body	2509.88	5097	GCACATAAGACCTTTG-6d9f44c6__FCA46_Female_fatbodyGFP_adult_3dcgGAL4LamGFPT_Jasper_sample1,TCTATCAGTCCGGCAT-6d9f44c6__FCA46_Female_fatbodyGFP_adult_3dcgGAL4LamGFPT_Jasper_sample1,GAACTGTTCCGCCTAT-6d9f44c6__FCA46_Female_fatbodyGFP_adult_3dcgGAL4LamGFPT_Jasper_sample1,CATCCGTAGGTTGAGC-6d9f44c6__FCA46_Female_fatbodyGFP_adult_3dcgGAL4LamGFPT_Jasper_sample1,TGATCTTTCCTAGCGG-6d9f44c6__FCA46_Female_fatbody…	adult fat body
406	adult fat body_406	1.45217	1.15738	0.783882	0	0	0	0	0	0	0	0	0	0	0	0	0	0	0	0	0	0	0	0	0	0	0	0	0	adult fat body	4033.76	6398	AGCGATTTCTAGCATG-a417df9a__FCA45_Male_fatbody_adult_3dcgGAL4LamGFP_Jasper_sample1,GAAGCCCAGGCGATAC-a417df9a__FCA45_Male_fatbody_adult_3dcgGAL4LamGFP_Jasper_sample1,CAGCACGGTAGGCTCC-a417df9a__FCA45_Male_fatbody_adult_3dcgGAL4LamGFP_Jasper_sample1,TCCGATCCAGTCTACA-a417df9a__FCA45_Male_fatbody_adult_3dcgGAL4LamGFP_Jasper_sample1,CTAACCCGTCGATTAC-a417df9a__FCA45_Male_fatbody_adult_3dcgGAL4LamGFP_Jasp…	adult fat body
407	adult fat body_407	1.66896	1.10539	0.911769	0	0	0	0	0	0	0	0	0	0	0	0	0	0	0	0	0	0	0	0	0.101055	0	0	0	0	adult fat body	7523.24	7129	AGGATAAAGCCAGAGT-a417df9a__FCA45_Male_fatbody_adult_3dcgGAL4LamGFP_Jasper_sample1,TCATTCATCTATCGTT-a417df9a__FCA45_Male_fatbody_adult_3dcgGAL4LamGFP_Jasper_sample1,GCCCAGAAGCACCTGC-a417df9a__FCA45_Male_fatbody_adult_3dcgGAL4LamGFP_Jasper_sample1,GATGCTAAGCGGATCA-a417df9a__FCA45_Male_fatbody_adult_3dcgGAL4LamGFP_Jasper_sample1,TGGTAGTTCACTTATC-a417df9a__FCA45_Male_fatbody_adult_3dcgGAL4LamGFP_Jasp…	adult fat body
408	adult fat body_408	1.53523	0.959753	0.647414	0	0	0.131108	0	0	0	0	0	0	0.0677013	0	0	0	0	0	0	0	0	0	0	0	0	0	0	0	adult fat body	5710.56	6978	CATTGCCTCGCCTATC-a417df9a__FCA45_Male_fatbody_adult_3dcgGAL4LamGFP_Jasper_sample1,TAGGTACTCAGTGCGC-a417df9a__FCA45_Male_fatbody_adult_3dcgGAL4LamGFP_Jasper_sample1,AATGCCACAGGAATCG-a417df9a__FCA45_Male_fatbody_adult_3dcgGAL4LamGFP_Jasper_sample1,AGACCCGCAAAGGCAC-a417df9a__FCA45_Male_fatbody_adult_3dcgGAL4LamGFP_Jasper_sample1,TCTCACGCAAATGCTC-a417df9a__FCA45_Male_fatbody_adult_3dcgGAL4LamGFP_Jasp…	adult fat body
409	adult fat body_409	1.05536	0.271681	0	0	0	0	0	0	0	0	0	0	0	0	0	0	0	0	0	0	0	0	0	0	0	0	0	0	adult fat body	1281.36	3394	TAGGAGGTCACAGTGT-6d9f44c6__FCA46_Female_fatbodyGFP_adult_3dcgGAL4LamGFPT_Jasper_sample1,TTACCATAGGTGAGAA-6d9f44c6__FCA46_Female_fatbodyGFP_adult_3dcgGAL4LamGFPT_Jasper_sample1,TGCACGGAGAGATGCC-6d9f44c6__FCA46_Female_fatbodyGFP_adult_3dcgGAL4LamGFPT_Jasper_sample1,TCGGGTGGTTCTATCT-6d9f44c6__FCA46_Female_fatbodyGFP_adult_3dcgGAL4LamGFPT_Jasper_sample1,GCGATCGTCTACAGGT-6d9f44c6__FCA46_Female_fatbody…	adult fat body
410	adult fat body_410	1.97407	1.91785	0.400156	0	0	0.0938652	0	0	0	0	0	0	0	0	0	0	0	0	0	0	0	0	0	0	0	0	0	0	adult fat body	4064.56	5369	GTCCACTCACACGGTC-6d9f44c6__FCA46_Female_fatbodyGFP_adult_3dcgGAL4LamGFPT_Jasper_sample1,TCTTGCGAGGTAGGCT-6d9f44c6__FCA46_Female_fatbodyGFP_adult_3dcgGAL4LamGFPT_Jasper_sample1,TTGCCTGGTCTTGCGG-6d9f44c6__FCA46_Female_fatbodyGFP_adult_3dcgGAL4LamGFPT_Jasper_sample1,GATAGAATCTGCAGCG-6d9f44c6__FCA46_Female_fatbodyGFP_adult_3dcgGAL4LamGFPT_Jasper_sample1,TCATACTCACCGTCGA-6d9f44c6__FCA46_Female_fatbody…	adult fat body
411	adult fat body_411	1.6838	1.12414	0.654078	0	0	0	0	0.0741305	0	0	0	0	0	0	0	0	0	0	0	0	0	0	0	0	0	0	0	0	adult fat body	5198.36	6634	GAGACTTGTGTATTCG-a417df9a__FCA45_Male_fatbody_adult_3dcgGAL4LamGFP_Jasper_sample1,GTAGATCGTCCGCAGT-a417df9a__FCA45_Male_fatbody_adult_3dcgGAL4LamGFP_Jasper_sample1,GTTACCCCAATGCAAA-a417df9a__FCA45_Male_fatbody_adult_3dcgGAL4LamGFP_Jasper_sample1,CGCAGGTGTCCACGCA-a417df9a__FCA45_Male_fatbody_adult_3dcgGAL4LamGFP_Jasper_sample1,CCTCCTCTCTGGCTGG-a417df9a__FCA45_Male_fatbody_adult_3dcgGAL4LamGFP_Jasp…	adult fat body
412	adult fat body_412	1.56856	1.10399	0.382043	0	0	0	0	0	0	0	0	0	0	0	0	0	0	0	0	0	0	0	0	0	0	0	0	0	adult fat body	5158.24	5844	ATCGTCCTCGCCTTGT-6d9f44c6__FCA46_Female_fatbodyGFP_adult_3dcgGAL4LamGFPT_Jasper_sample1,GGGTGAAAGTTGTAGA-6d9f44c6__FCA46_Female_fatbodyGFP_adult_3dcgGAL4LamGFPT_Jasper_sample1,GCTGGGTCACGACAGA-6d9f44c6__FCA46_Female_fatbodyGFP_adult_3dcgGAL4LamGFPT_Jasper_sample1,GAAGGACAGGATTTCC-6d9f44c6__FCA46_Female_fatbodyGFP_adult_3dcgGAL4LamGFPT_Jasper_sample1,CCTGTTGGTCATCACA-6d9f44c6__FCA46_Female_fatbody…	adult fat body
413	adult fat body_413	1.64786	1.48907	0.323126	0	0	0	0	0	0	0	0	0	0	0	0	0	0	0	0	0	0	0	0	0	0	0	0	0	adult fat body	2097.32	4531	ATCACTTTCCACTGGG-6d9f44c6__FCA46_Female_fatbodyGFP_adult_3dcgGAL4LamGFPT_Jasper_sample1,TCCTCCCGTCGGTGTC-6d9f44c6__FCA46_Female_fatbodyGFP_adult_3dcgGAL4LamGFPT_Jasper_sample1,GTTCTATAGTGTTGAA-6d9f44c6__FCA46_Female_fatbodyGFP_adult_3dcgGAL4LamGFPT_Jasper_sample1,TCTCAGCCACTCAGAT-6d9f44c6__FCA46_Female_fatbodyGFP_adult_3dcgGAL4LamGFPT_Jasper_sample1,GTTCTATGTGTCTAAC-6d9f44c6__FCA46_Female_fatbody…	adult fat body
414	adult fat body_414	1.79083	1.60399	0.293065	0	0	0	0	0	0	0	0	0	0	0.107517	0	0	0	0	0	0	0	0	0	0	0	0	0	0	adult fat body	3523.92	5075	TCATGAGAGGGCCAAT-6d9f44c6__FCA46_Female_fatbodyGFP_adult_3dcgGAL4LamGFPT_Jasper_sample1,AAGGAATGTTGTAGCT-6d9f44c6__FCA46_Female_fatbodyGFP_adult_3dcgGAL4LamGFPT_Jasper_sample1,AAAGTCCAGACCGTTT-6d9f44c6__FCA46_Female_fatbodyGFP_adult_3dcgGAL4LamGFPT_Jasper_sample1,TGTGATGCACTGTGAT-6d9f44c6__FCA46_Female_fatbodyGFP_adult_3dcgGAL4LamGFPT_Jasper_sample1,AGCTTCCCAGGACATG-6d9f44c6__FCA46_Female_fatbody…	adult fat body
415	adult fat body_415	1.59628	1.24969	0.714852	0	0	0	0	0	0	0	0	0	0	0	0	0	0	0	0	0	0	0	0	0	0	0	0	0	adult fat body	4981.4	5745	TCACGCTAGTTTGCTG-6d9f44c6__FCA46_Female_fatbodyGFP_adult_3dcgGAL4LamGFPT_Jasper_sample1,ACACGCGGTTTCTATC-6d9f44c6__FCA46_Female_fatbodyGFP_adult_3dcgGAL4LamGFPT_Jasper_sample1,CGGGTCAAGATAACAC-6d9f44c6__FCA46_Female_fatbodyGFP_adult_3dcgGAL4LamGFPT_Jasper_sample1,GAGTTACAGGTACATA-6d9f44c6__FCA46_Female_fatbodyGFP_adult_3dcgGAL4LamGFPT_Jasper_sample1,CCCGAAGTCTGTCAGA-6d9f44c6__FCA46_Female_fatbody…	adult fat body
416	adult fat body_416	1.95813	1.06793	0	0	0	0	0	0	0	0	0.112734	0	0	0	0	0	0	0	0	0	0	0	0	0	0	0	0	0	adult fat body	3351.92	5626	AGTCAACGTAACAGTA-6d9f44c6__FCA46_Female_fatbodyGFP_adult_3dcgGAL4LamGFPT_Jasper_sample1,GTCCTCAGTGTCGATT-6d9f44c6__FCA46_Female_fatbodyGFP_adult_3dcgGAL4LamGFPT_Jasper_sample1,GGGTCACCACCTGATA-6d9f44c6__FCA46_Female_fatbodyGFP_adult_3dcgGAL4LamGFPT_Jasper_sample1,GATTGGTCAGACAATA-6d9f44c6__FCA46_Female_fatbodyGFP_adult_3dcgGAL4LamGFPT_Jasper_sample1,GTTCGCTCATGAGATA-6d9f44c6__FCA46_Female_fatbody…	adult fat body
417	adult fat body_417	1.33044	1.11387	0.597981	0	0	0.151595	0	0	0	0	0	0	0	0	0	0	0	0	0	0	0	0	0	0	0	0	0	0	adult fat body	4887.32	6371	GTCATTTCACCTGAAT-a417df9a__FCA45_Male_fatbody_adult_3dcgGAL4LamGFP_Jasper_sample1,ATTGTTCGTCTGCAAT-a417df9a__FCA45_Male_fatbody_adult_3dcgGAL4LamGFP_Jasper_sample1,CTCCCAAAGGCGAAGG-a417df9a__FCA45_Male_fatbody_adult_3dcgGAL4LamGFP_Jasper_sample1,GTAAGTCTCCATTCGC-a417df9a__FCA45_Male_fatbody_adult_3dcgGAL4LamGFP_Jasper_sample1,GTCTACCTCCGAGTGC-a417df9a__FCA45_Male_fatbody_adult_3dcgGAL4LamGFP_Jasp…	adult fat body
418	adult fat body_418	1.33272	1.04498	0.639393	0	0	0	0	0	0.0513265	0	0	0	0	0	0	0	0	0	0	0	0	0	0	0.0513265	0	0	0	0	adult fat body	7594.96	7028	ATGATCGTCCATAAGC-a417df9a__FCA45_Male_fatbody_adult_3dcgGAL4LamGFP_Jasper_sample1,TGAGGGAAGAGGCCAT-a417df9a__FCA45_Male_fatbody_adult_3dcgGAL4LamGFP_Jasper_sample1,TGTGGCGCACTGGCGT-a417df9a__FCA45_Male_fatbody_adult_3dcgGAL4LamGFP_Jasper_sample1,CTCCCTCGTTTCGATG-a417df9a__FCA45_Male_fatbody_adult_3dcgGAL4LamGFP_Jasper_sample1,ACTTCGCAGCACTAGG-a417df9a__FCA45_Male_fatbody_adult_3dcgGAL4LamGFP_Jasp…	adult fat body
419	adult fat body_419	1.26008	0.917645	0.789689	0	0	0	0	0	0	0	0	0	0	0	0	0	0	0	0.0583968	0	0	0	0	0	0	0	0	0	adult fat body	6651.64	6923	ATGACCAAGCATGCAG-a417df9a__FCA45_Male_fatbody_adult_3dcgGAL4LamGFP_Jasper_sample1,CAACAACCACCATAAC-a417df9a__FCA45_Male_fatbody_adult_3dcgGAL4LamGFP_Jasper_sample1,CGATGCGAGTTTGCTG-a417df9a__FCA45_Male_fatbody_adult_3dcgGAL4LamGFP_Jasper_sample1,AAAGAACTCAAGCTTG-a417df9a__FCA45_Male_fatbody_adult_3dcgGAL4LamGFP_Jasper_sample1,TTCCTAACATCCGGTG-a417df9a__FCA45_Male_fatbody_adult_3dcgGAL4LamGFP_Jasp…	adult fat body
420	adult fat body_420	1.66462	1.16804	0.137771	0	0	0	0	0	0	0	0	0	0	0	0	0	0	0	0	0	0	0	0	0	0	0	0	0	adult fat body	2707.96	4979	GAGTTGTAGTACAACA-6d9f44c6__FCA46_Female_fatbodyGFP_adult_3dcgGAL4LamGFPT_Jasper_sample1,TCGTGGGCATAACTCG-6d9f44c6__FCA46_Female_fatbodyGFP_adult_3dcgGAL4LamGFPT_Jasper_sample1,CGCGTGAGTCCAATCA-6d9f44c6__FCA46_Female_fatbodyGFP_adult_3dcgGAL4LamGFPT_Jasper_sample1,TTGCTGCAGATAACGT-6d9f44c6__FCA46_Female_fatbodyGFP_adult_3dcgGAL4LamGFPT_Jasper_sample1,TGAATGCCAAGAGTAT-6d9f44c6__FCA46_Female_fatbody…	adult fat body
421	adult fat body_421	1.70958	1.39073	0.407437	0	0	0.224327	0	0	0	0	0	0	0	0	0	0	0	0	0	0	0	0	0	0	0	0	0	0	adult fat body	3181.16	5840	GCGATCGTCATTTCGT-a417df9a__FCA45_Male_fatbody_adult_3dcgGAL4LamGFP_Jasper_sample1,ATCGTCCCATCGCTAA-a417df9a__FCA45_Male_fatbody_adult_3dcgGAL4LamGFP_Jasper_sample1,ATGTCCCGTAGTCGGA-a417df9a__FCA45_Male_fatbody_adult_3dcgGAL4LamGFP_Jasper_sample1,ACACCAATCGCTGACG-a417df9a__FCA45_Male_fatbody_adult_3dcgGAL4LamGFP_Jasper_sample1,CGGACACGTACGAAAT-a417df9a__FCA45_Male_fatbody_adult_3dcgGAL4LamGFP_Jasp…	adult fat body
422	adult fat body_422	2.28981	1.39566	0.277442	0	0	0	0	0	0	0	0	0	0	0	0	0	0	0	0.076903	0	0	0.076903	0	0	0	0	0	0	adult fat body	5003.92	6360	TCCATCGTCTACGCAA-6d9f44c6__FCA46_Female_fatbodyGFP_adult_3dcgGAL4LamGFPT_Jasper_sample1,GTTAGACCACCTAAAC-6d9f44c6__FCA46_Female_fatbodyGFP_adult_3dcgGAL4LamGFPT_Jasper_sample1,TTTGACTTCTGCACCT-6d9f44c6__FCA46_Female_fatbodyGFP_adult_3dcgGAL4LamGFPT_Jasper_sample1,ACCAAACTCGAACCAT-6d9f44c6__FCA46_Female_fatbodyGFP_adult_3dcgGAL4LamGFPT_Jasper_sample1,AAGGTAACACTATCGA-6d9f44c6__FCA46_Female_fatbody…	adult fat body
423	adult fat body_423	1.40876	1.1186	0.551539	0	0	0.0710102	0	0	0	0	0	0	0	0	0.0710102	0	0	0	0.0710102	0	0	0	0	0	0	0.0710102	0	0	adult fat body	5435.36	6784	GAGATGGTCGTGGCTG-6d9f44c6__FCA46_Female_fatbodyGFP_adult_3dcgGAL4LamGFPT_Jasper_sample1,TACTGCCTCGAGGCAA-6d9f44c6__FCA46_Female_fatbodyGFP_adult_3dcgGAL4LamGFPT_Jasper_sample1,CAAGCTAGTTACGGAG-6d9f44c6__FCA46_Female_fatbodyGFP_adult_3dcgGAL4LamGFPT_Jasper_sample1,ATCCACCGTAGCGATG-6d9f44c6__FCA46_Female_fatbodyGFP_adult_3dcgGAL4LamGFPT_Jasper_sample1,ATCACAGGTTTGCCGG-6d9f44c6__FCA46_Female_fatbody…	adult fat body
424	adult fat body_424	1.93959	1.55814	0.415221	0	0	0.137201	0	0.0709517	0	0	0	0	0	0	0	0.0709517	0	0	0	0	0	0	0	0	0	0	0	0	adult fat body	5440	6725	TTGGGCGCAGCGCTTG-a417df9a__FCA45_Male_fatbody_adult_3dcgGAL4LamGFP_Jasper_sample1,AGCCAATGTCTCACGG-a417df9a__FCA45_Male_fatbody_adult_3dcgGAL4LamGFP_Jasper_sample1,CTGCCTACAAGTGGTG-a417df9a__FCA45_Male_fatbody_adult_3dcgGAL4LamGFP_Jasper_sample1,GTGTAACCATCAGCGC-a417df9a__FCA45_Male_fatbody_adult_3dcgGAL4LamGFP_Jasper_sample1,TCGATTTGTCGAACGA-a417df9a__FCA45_Male_fatbody_adult_3dcgGAL4LamGFP_Jasp…	adult fat body
425	adult fat body_425	1.1471	1.26751	0.513765	0	0	0	0	0	0	0	0	0	0	0	0	0	0	0	0	0	0	0	0	0	0	0	0	0	adult fat body	2978.08	5051	TCTGTCGTCTAACGGT-6d9f44c6__FCA46_Female_fatbodyGFP_adult_3dcgGAL4LamGFPT_Jasper_sample1,GCTGCAGAGGAACATT-6d9f44c6__FCA46_Female_fatbodyGFP_adult_3dcgGAL4LamGFPT_Jasper_sample1,CCTCCTCCAGGAACCA-6d9f44c6__FCA46_Female_fatbodyGFP_adult_3dcgGAL4LamGFPT_Jasper_sample1,GGAGCAAGTAACTAAG-6d9f44c6__FCA46_Female_fatbodyGFP_adult_3dcgGAL4LamGFPT_Jasper_sample1,AATGACCTCATTCGGA-6d9f44c6__FCA46_Female_fatbody…	adult fat body
426	adult fat body_426	1.84747	1.28829	0.77815	0	0	0.0867026	0	0.0867026	0	0	0	0	0	0	0	0	0	0	0	0	0	0	0	0	0	0	0	0	adult fat body	4416.36	6385	TCGATTTGTCGAACGA-a417df9a__FCA45_Male_fatbody_adult_3dcgGAL4LamGFP_Jasper_sample1,TAAGCACGTATGCGTT-a417df9a__FCA45_Male_fatbody_adult_3dcgGAL4LamGFP_Jasper_sample1,GTCATGACAGCGAACA-a417df9a__FCA45_Male_fatbody_adult_3dcgGAL4LamGFP_Jasper_sample1,AACCATGCACCTAAAC-a417df9a__FCA45_Male_fatbody_adult_3dcgGAL4LamGFP_Jasper_sample1,TATCAGGAGGTAGGCT-a417df9a__FCA45_Male_fatbody_adult_3dcgGAL4LamGFP_Jasp…	adult fat body
427	adult fat body_427	1.60443	0.951659	0	0	0	0	0	0	0	0	0	0	0	0	0	0	0	0	0	0	0	0	0	0	0	0	0	0	adult fat body	2515.72	4822	CCTACGTAGGCTAACG-6d9f44c6__FCA46_Female_fatbodyGFP_adult_3dcgGAL4LamGFPT_Jasper_sample1,ATGAGTCAGGCCCACT-6d9f44c6__FCA46_Female_fatbodyGFP_adult_3dcgGAL4LamGFPT_Jasper_sample1,TGAATGCCAAGAGTAT-6d9f44c6__FCA46_Female_fatbodyGFP_adult_3dcgGAL4LamGFPT_Jasper_sample1,CTGAATGTCTGCGGAC-6d9f44c6__FCA46_Female_fatbodyGFP_adult_3dcgGAL4LamGFPT_Jasper_sample1,TTGCTGCAGATAACGT-6d9f44c6__FCA46_Female_fatbody…	adult fat body
428	adult fat body_428	1.53727	1.10817	0.733344	0	0	0	0	0	0	0	0	0	0	0	0	0	0	0	0	0	0	0	0	0	0	0	0	0	adult fat body	2957.4	5853	TCATGGACACAAAGTA-a417df9a__FCA45_Male_fatbody_adult_3dcgGAL4LamGFP_Jasper_sample1,ATGACCACAATGGCAG-a417df9a__FCA45_Male_fatbody_adult_3dcgGAL4LamGFP_Jasper_sample1,TCAAGCAAGGCATCTT-a417df9a__FCA45_Male_fatbody_adult_3dcgGAL4LamGFP_Jasper_sample1,CAGATTGCAACTCCAA-a417df9a__FCA45_Male_fatbody_adult_3dcgGAL4LamGFP_Jasper_sample1,GAGAGGTTCGGTCATA-a417df9a__FCA45_Male_fatbody_adult_3dcgGAL4LamGFP_Jasp…	adult fat body
429	adult fat body_429	2.24289	2.01187	0.395952	0	0	0.150085	0	0	0	0	0	0	0	0.150085	0	0	0	0	0.150085	0	0	0	0	0	0	0	0	0	adult fat body	2470.16	4893	CGTTGGGGTCTCAGGC-6d9f44c6__FCA46_Female_fatbodyGFP_adult_3dcgGAL4LamGFPT_Jasper_sample1,CACTTCGTCTCAGAAC-6d9f44c6__FCA46_Female_fatbodyGFP_adult_3dcgGAL4LamGFPT_Jasper_sample1,CTGGTCTTCAGCGCGT-6d9f44c6__FCA46_Female_fatbodyGFP_adult_3dcgGAL4LamGFPT_Jasper_sample1,TCGGTCTGTGCAGATG-6d9f44c6__FCA46_Female_fatbodyGFP_adult_3dcgGAL4LamGFPT_Jasper_sample1,GTTAGTGAGATGAAGG-6d9f44c6__FCA46_Female_fatbody…	adult fat body
430	adult fat body_430	1.54808	1.31241	0.220603	0	0	0	0	0	0	0	0	0	0	0	0	0	0	0	0	0	0	0	0	0	0	0	0	0	adult fat body	1620.56	4289	ACGGAAGAGTCTTCCC-6d9f44c6__FCA46_Female_fatbodyGFP_adult_3dcgGAL4LamGFPT_Jasper_sample1,TGATCAGGTGAGTAAT-6d9f44c6__FCA46_Female_fatbodyGFP_adult_3dcgGAL4LamGFPT_Jasper_sample1,AGAGCAGGTGCTCGTG-6d9f44c6__FCA46_Female_fatbodyGFP_adult_3dcgGAL4LamGFPT_Jasper_sample1,ATGACCAGTCACTTCC-6d9f44c6__FCA46_Female_fatbodyGFP_adult_3dcgGAL4LamGFPT_Jasper_sample1,GGACGTCAGCGCCTCA-6d9f44c6__FCA46_Female_fatbody…	adult fat body
431	adult fat body_431	1.82291	1.3281	0.369768	0	0	0.0857004	0	0	0	0	0	0	0	0	0	0	0	0	0.0857004	0	0	0	0	0	0	0	0	0	adult fat body	4470.28	5985	CGCGTGAGTGTTCCAA-6d9f44c6__FCA46_Female_fatbodyGFP_adult_3dcgGAL4LamGFPT_Jasper_sample1,TGCATGAAGGTACATA-6d9f44c6__FCA46_Female_fatbodyGFP_adult_3dcgGAL4LamGFPT_Jasper_sample1,CTGCGAGTCTATACGG-6d9f44c6__FCA46_Female_fatbodyGFP_adult_3dcgGAL4LamGFPT_Jasper_sample1,TTCGGTCTCATCTACT-6d9f44c6__FCA46_Female_fatbodyGFP_adult_3dcgGAL4LamGFPT_Jasper_sample1,TGCTTGCCAAAGCACG-6d9f44c6__FCA46_Female_fatbody…	adult fat body
432	adult fat body_432	2.18693	1.84462	0.149612	0	0	0	0	0	0	0	0	0	0	0	0	0	0	0	0	0	0	0	0	0	0	0	0	0	adult fat body	4957.12	5564	TTTGGAGGTGCCTTTC-6d9f44c6__FCA46_Female_fatbodyGFP_adult_3dcgGAL4LamGFPT_Jasper_sample1,TGAGGAGGTAGTATAG-6d9f44c6__FCA46_Female_fatbodyGFP_adult_3dcgGAL4LamGFPT_Jasper_sample1,GATCATGTCAATCCAG-6d9f44c6__FCA46_Female_fatbodyGFP_adult_3dcgGAL4LamGFPT_Jasper_sample1,TGGAACTCATGACGTT-6d9f44c6__FCA46_Female_fatbodyGFP_adult_3dcgGAL4LamGFPT_Jasper_sample1,ATTCATCCAATCGCAT-6d9f44c6__FCA46_Female_fatbody…	adult fat body
433	adult fat body_433	1.52976	1.67998	0.55868	0	0	0	0	0	0	0	0	0	0	0	0	0	0	0	0	0	0	0	0	0	0	0	0	0	adult fat body	3207	4586	CATTGTTGTGTCGATT-6d9f44c6__FCA46_Female_fatbodyGFP_adult_3dcgGAL4LamGFPT_Jasper_sample1,TTCCAATCACGAGGAT-6d9f44c6__FCA46_Female_fatbodyGFP_adult_3dcgGAL4LamGFPT_Jasper_sample1,CAACAACTCCGGCTTT-6d9f44c6__FCA46_Female_fatbodyGFP_adult_3dcgGAL4LamGFPT_Jasper_sample1,GTCTAGAGTGTGTGGA-6d9f44c6__FCA46_Female_fatbodyGFP_adult_3dcgGAL4LamGFPT_Jasper_sample1,TCGGATAAGCCTCGTG-6d9f44c6__FCA46_Female_fatbody…	adult fat body
434	adult fat body_434	2.20427	1.94633	0.306296	0	0	0	0	0	0	0	0	0	0	0	0	0	0	0	0	0	0	0	0	0	0	0	0	0	adult fat body	4464.48	5817	TTTGATCAGCGATGAC-6d9f44c6__FCA46_Female_fatbodyGFP_adult_3dcgGAL4LamGFPT_Jasper_sample1,GGAATCTTCTCTATGT-6d9f44c6__FCA46_Female_fatbodyGFP_adult_3dcgGAL4LamGFPT_Jasper_sample1,CTCATCGGTGTAGTGG-6d9f44c6__FCA46_Female_fatbodyGFP_adult_3dcgGAL4LamGFPT_Jasper_sample1,CTTCTCTAGCCTATTG-6d9f44c6__FCA46_Female_fatbodyGFP_adult_3dcgGAL4LamGFPT_Jasper_sample1,AGTGCCGGTACCCGCA-6d9f44c6__FCA46_Female_fatbody…	adult fat body
435	adult fat body_435	2.19971	1.92989	0.520434	0	0	0.0818976	0	0	0	0	0	0	0	0	0	0	0	0	0	0	0	0	0	0	0	0	0	0	adult fat body	4686.88	5525	AGTAACCCATGACCCG-6d9f44c6__FCA46_Female_fatbodyGFP_adult_3dcgGAL4LamGFPT_Jasper_sample1,GGCTTTCTCACTCTTA-6d9f44c6__FCA46_Female_fatbodyGFP_adult_3dcgGAL4LamGFPT_Jasper_sample1,GTTATGGGTCGGTGAA-6d9f44c6__FCA46_Female_fatbodyGFP_adult_3dcgGAL4LamGFPT_Jasper_sample1,CAAGGGAAGCCTGCCA-6d9f44c6__FCA46_Female_fatbodyGFP_adult_3dcgGAL4LamGFPT_Jasper_sample1,TGGAACTCATGACGTT-6d9f44c6__FCA46_Female_fatbody…	adult fat body
436	adult fat body_436	1.18257	0.373321	0	0	0	0	0	0	0	0	0	0	0	0	0	0	0	0	0	0	0	0	0	0	0	0	0	0	adult fat body	1767.76	4946	CCTCTAGCAACATACC-a417df9a__FCA45_Male_fatbody_adult_3dcgGAL4LamGFP_Jasper_sample1,TGTGCGGGTGGGATTG-a417df9a__FCA45_Male_fatbody_adult_3dcgGAL4LamGFP_Jasper_sample1,TCTTAGTGTTCGTAAC-a417df9a__FCA45_Male_fatbody_adult_3dcgGAL4LamGFP_Jasper_sample1,CCTATCGCATTAGGAA-a417df9a__FCA45_Male_fatbody_adult_3dcgGAL4LamGFP_Jasper_sample1,TGAGCATAGCCGCTTG-a417df9a__FCA45_Male_fatbody_adult_3dcgGAL4LamGFP_Jasp…	adult fat body
437	adult fat body_437	1.55253	1.48573	0.851374	0	0	0	0	0	0	0	0	0	0	0	0	0	0	0	0.0592489	0	0	0	0	0	0	0	0	0	adult fat body	6553.16	5681	TCGCTCACAGTTGGTT-6d9f44c6__FCA46_Female_fatbodyGFP_adult_3dcgGAL4LamGFPT_Jasper_sample1,CCTATCGTCCTAGCTC-6d9f44c6__FCA46_Female_fatbodyGFP_adult_3dcgGAL4LamGFPT_Jasper_sample1,GCACATATCTAGCCAA-6d9f44c6__FCA46_Female_fatbodyGFP_adult_3dcgGAL4LamGFPT_Jasper_sample1,ATTCCATGTATTTCCT-6d9f44c6__FCA46_Female_fatbodyGFP_adult_3dcgGAL4LamGFPT_Jasper_sample1,GCACTAAAGCGGGTAT-6d9f44c6__FCA46_Female_fatbody…	adult fat body
438	adult fat body_438	1.2378	0.949343	1.31802	0	0	0	0	0	0	0	0	0	0	0	0	0	0	0	0	0	0	0	0	0.134532	0	0	0	0	adult fat body	2777.76	5209	CGATGCGAGTTCCGTA-a417df9a__FCA45_Male_fatbody_adult_3dcgGAL4LamGFP_Jasper_sample1,TTGTGTTCACCTGCAG-a417df9a__FCA45_Male_fatbody_adult_3dcgGAL4LamGFP_Jasper_sample1,ATGGTTGGTGATGAAT-a417df9a__FCA45_Male_fatbody_adult_3dcgGAL4LamGFP_Jasper_sample1,TTGCATTCAGACAATA-a417df9a__FCA45_Male_fatbody_adult_3dcgGAL4LamGFP_Jasper_sample1,CTGCGAGAGCTTCGTA-a417df9a__FCA45_Male_fatbody_adult_3dcgGAL4LamGFP_Jasp…	adult fat body
439	adult fat body_439	1.92121	1.68118	0.395931	0	0	0	0	0	0	0	0	0	0	0	0	0	0	0	0	0	0	0	0	0	0	0	0	0	adult fat body	3293.76	4784	ATTCACTAGGCGACAT-6d9f44c6__FCA46_Female_fatbodyGFP_adult_3dcgGAL4LamGFPT_Jasper_sample1,CATGCGGCAGGTTCGC-6d9f44c6__FCA46_Female_fatbodyGFP_adult_3dcgGAL4LamGFPT_Jasper_sample1,CGGAGAATCTCGCCTA-6d9f44c6__FCA46_Female_fatbodyGFP_adult_3dcgGAL4LamGFPT_Jasper_sample1,CAAGACTCACACGGAA-6d9f44c6__FCA46_Female_fatbodyGFP_adult_3dcgGAL4LamGFPT_Jasper_sample1,TGCATCCAGGTGCTAG-6d9f44c6__FCA46_Female_fatbody…	adult fat body
440	adult fat body_440	1.30531	1.0191	0.504291	0	0	0	0	0	0	0	0	0	0	0	0	0.0635203	0	0	0	0	0	0	0	0	0	0	0	0	adult fat body	6099.32	6931	GTCAAGTGTTGACTAC-a417df9a__FCA45_Male_fatbody_adult_3dcgGAL4LamGFP_Jasper_sample1,TAGACCAGTGGTCTTA-a417df9a__FCA45_Male_fatbody_adult_3dcgGAL4LamGFP_Jasper_sample1,GCTGGGTAGCACTCAT-a417df9a__FCA45_Male_fatbody_adult_3dcgGAL4LamGFP_Jasper_sample1,GTCGAATAGAGGCTGT-a417df9a__FCA45_Male_fatbody_adult_3dcgGAL4LamGFP_Jasper_sample1,CATCCACCACGTAGTT-a417df9a__FCA45_Male_fatbody_adult_3dcgGAL4LamGFP_Jasp…	adult fat body
441	adult fat body_441	1.77117	1.44735	0.559857	0	0	0.117846	0	0	0	0	0	0	0	0	0	0	0	0	0	0	0	0	0	0	0	0	0	0	adult fat body	3198.2	5384	TTAGGCAGTCAACACT-6d9f44c6__FCA46_Female_fatbodyGFP_adult_3dcgGAL4LamGFPT_Jasper_sample1,TGATGCACAGTGTGCC-6d9f44c6__FCA46_Female_fatbodyGFP_adult_3dcgGAL4LamGFPT_Jasper_sample1,CCTTTGGAGCTACGTT-6d9f44c6__FCA46_Female_fatbodyGFP_adult_3dcgGAL4LamGFPT_Jasper_sample1,ACCTGTCCACAGTGTT-6d9f44c6__FCA46_Female_fatbodyGFP_adult_3dcgGAL4LamGFPT_Jasper_sample1,ACATCCCGTCCATAGT-6d9f44c6__FCA46_Female_fatbody…	adult fat body
442	adult fat body_442	1.73977	1.83064	0.432982	0	0	0	0	0	0	0	0	0	0	0	0	0	0	0	0	0	0	0	0	0	0	0	0	0	adult fat body	2214.64	4367	GCAACCGTCACCATGA-6d9f44c6__FCA46_Female_fatbodyGFP_adult_3dcgGAL4LamGFPT_Jasper_sample1,TTTCCTCGTAATTGGA-6d9f44c6__FCA46_Female_fatbodyGFP_adult_3dcgGAL4LamGFPT_Jasper_sample1,CAACAGTGTTGTTGCA-6d9f44c6__FCA46_Female_fatbodyGFP_adult_3dcgGAL4LamGFPT_Jasper_sample1,AGATGCTTCGCGCCAA-6d9f44c6__FCA46_Female_fatbodyGFP_adult_3dcgGAL4LamGFPT_Jasper_sample1,GTGGTTATCGACGACC-6d9f44c6__FCA46_Female_fatbody…	adult fat body
443	adult fat body_443	1.81578	1.62959	0.316918	0	0	0.0719279	0	0	0	0	0	0	0	0	0	0	0	0	0	0	0	0	0	0	0	0	0	0	adult fat body	5363.52	6349	CTACAGACAGAGATGC-6d9f44c6__FCA46_Female_fatbodyGFP_adult_3dcgGAL4LamGFPT_Jasper_sample1,GACCCTTAGTTGCTCA-6d9f44c6__FCA46_Female_fatbodyGFP_adult_3dcgGAL4LamGFPT_Jasper_sample1,TCGACGGTCTCTGCCA-6d9f44c6__FCA46_Female_fatbodyGFP_adult_3dcgGAL4LamGFPT_Jasper_sample1,ACTTCCGTCCACTAGA-6d9f44c6__FCA46_Female_fatbodyGFP_adult_3dcgGAL4LamGFPT_Jasper_sample1,ATGGGTTAGGACACTG-6d9f44c6__FCA46_Female_fatbody…	adult fat body
444	adult fat body_444	1.81606	1.21346	0.13026	0	0	0	0	0	0	0	0	0	0	0	0	0	0	0	0.13026	0	0	0	0	0	0	0	0	0	adult fat body	2875.12	5580	AACCATGAGAAGTGTT-6d9f44c6__FCA46_Female_fatbodyGFP_adult_3dcgGAL4LamGFPT_Jasper_sample1,TGTCCACAGGAACGAA-6d9f44c6__FCA46_Female_fatbodyGFP_adult_3dcgGAL4LamGFPT_Jasper_sample1,TAAGCACCAGCGTGAA-6d9f44c6__FCA46_Female_fatbodyGFP_adult_3dcgGAL4LamGFPT_Jasper_sample1,AGCGCTGCACGTACAT-6d9f44c6__FCA46_Female_fatbodyGFP_adult_3dcgGAL4LamGFPT_Jasper_sample1,GAAACCTGTTGTACGT-6d9f44c6__FCA46_Female_fatbody…	adult fat body
445	adult fat body_445	1.39678	1.23365	0	0	0	0	0	0	0	0	0	0	0	0	0	0	0	0	0	0	0	0.114834	0	0	0	0	0	0	adult fat body	3287.12	5720	CCAAGCGGTACCCAGC-6d9f44c6__FCA46_Female_fatbodyGFP_adult_3dcgGAL4LamGFPT_Jasper_sample1,ATTATCCTCGCATAGT-6d9f44c6__FCA46_Female_fatbodyGFP_adult_3dcgGAL4LamGFPT_Jasper_sample1,TACCGGGGTCTCTCTG-6d9f44c6__FCA46_Female_fatbodyGFP_adult_3dcgGAL4LamGFPT_Jasper_sample1,TGCGGGTAGGTTCATC-6d9f44c6__FCA46_Female_fatbodyGFP_adult_3dcgGAL4LamGFPT_Jasper_sample1,TCCATGCCAGACACAG-6d9f44c6__FCA46_Female_fatbody…	adult fat body
446	adult fat body_446	1.60407	1.58194	0.881749	0	0	0	0	0	0	0	0	0	0	0	0	0	0	0	0	0	0	0	0	0	0	0	0	0	adult fat body	7349.2	7060	GGTGTCGGTCTCGCGA-a417df9a__FCA45_Male_fatbody_adult_3dcgGAL4LamGFP_Jasper_sample1,ACATGCAGTCTAGTGT-a417df9a__FCA45_Male_fatbody_adult_3dcgGAL4LamGFP_Jasper_sample1,CAGCAGCCATTGTGCA-a417df9a__FCA45_Male_fatbody_adult_3dcgGAL4LamGFP_Jasper_sample1,ATCACAGGTCGGAACA-a417df9a__FCA45_Male_fatbody_adult_3dcgGAL4LamGFP_Jasper_sample1,ATGAAAGAGACGAAGA-a417df9a__FCA45_Male_fatbody_adult_3dcgGAL4LamGFP_Jasp…	adult fat body
447	adult fat body_447	2.27212	1.95376	0.568488	0.0672844	0	0	0	0	0	0	0	0	0	0	0	0	0	0	0	0	0	0	0	0	0	0	0	0	adult fat body	5747.16	6176	TATGTTCAGTCAACAA-6d9f44c6__FCA46_Female_fatbodyGFP_adult_3dcgGAL4LamGFPT_Jasper_sample1,GGGACCTCAGCCTATA-6d9f44c6__FCA46_Female_fatbodyGFP_adult_3dcgGAL4LamGFPT_Jasper_sample1,CATGCCTAGTGGTTAA-6d9f44c6__FCA46_Female_fatbodyGFP_adult_3dcgGAL4LamGFPT_Jasper_sample1,TTACGTTCAAAGACTA-6d9f44c6__FCA46_Female_fatbodyGFP_adult_3dcgGAL4LamGFPT_Jasper_sample1,CATTGCCTCCGCACTT-6d9f44c6__FCA46_Female_fatbody…	adult fat body
448	adult fat body_448	2.13283	1.47733	0.769778	0	0	0.176651	0	0	0	0	0	0	0	0	0	0	0	0	0	0	0	0	0	0	0	0	0	0	adult fat body	4140.48	5317	CATTGTTTCATTACGG-6d9f44c6__FCA46_Female_fatbodyGFP_adult_3dcgGAL4LamGFPT_Jasper_sample1,TCATGAGGTGTCCGTG-6d9f44c6__FCA46_Female_fatbodyGFP_adult_3dcgGAL4LamGFPT_Jasper_sample1,CACAGGCTCGCTTAAG-6d9f44c6__FCA46_Female_fatbodyGFP_adult_3dcgGAL4LamGFPT_Jasper_sample1,TCCGAAATCAAGCCCG-6d9f44c6__FCA46_Female_fatbodyGFP_adult_3dcgGAL4LamGFPT_Jasper_sample1,TTCAATCAGATTCGCT-6d9f44c6__FCA46_Female_fatbody…	adult fat body
449	adult fat body_449	1.3711	1.43673	0.511691	0.125418	0	0	0	0	0	0	0	0	0	0	0	0	0	0	0	0	0	0	0	0	0	0	0	0	adult fat body	2993.52	5191	GTGGCGTAGAAGTGTT-a417df9a__FCA45_Male_fatbody_adult_3dcgGAL4LamGFP_Jasper_sample1,TGTTCATAGGGATCAC-a417df9a__FCA45_Male_fatbody_adult_3dcgGAL4LamGFP_Jasper_sample1,ACATGCATCAAGATAG-a417df9a__FCA45_Male_fatbody_adult_3dcgGAL4LamGFP_Jasper_sample1,GACTGATCACTAACGT-a417df9a__FCA45_Male_fatbody_adult_3dcgGAL4LamGFP_Jasper_sample1,TCGTGGGAGTGACACG-a417df9a__FCA45_Male_fatbody_adult_3dcgGAL4LamGFP_Jasp…	adult fat body
450	adult fat body_450	1.41092	1.12053	0.754794	0	0	0	0	0	0	0	0	0	0.0897777	0	0	0	0	0	0	0	0	0	0	0	0	0	0	0	adult fat body	4258.44	6418	CTATCCGAGTTAGAAC-a417df9a__FCA45_Male_fatbody_adult_3dcgGAL4LamGFP_Jasper_sample1,TAGGTACTCAGTGCGC-a417df9a__FCA45_Male_fatbody_adult_3dcgGAL4LamGFP_Jasper_sample1,CTGCGAGTCACTAGCA-a417df9a__FCA45_Male_fatbody_adult_3dcgGAL4LamGFP_Jasper_sample1,GATGAGGCAAATTGCC-a417df9a__FCA45_Male_fatbody_adult_3dcgGAL4LamGFP_Jasper_sample1,CGAATTGCAAGTCATC-a417df9a__FCA45_Male_fatbody_adult_3dcgGAL4LamGFP_Jasp…	adult fat body
451	adult fat body_451	1.48234	1.5091	0.504868	0.112804	0	0	0	0	0.0579916	0	0	0	0	0	0	0	0	0	0	0	0	0	0	0	0.0579916	0	0	0	adult fat body	6699.48	6927	TTCAGGAAGACCCGCT-a417df9a__FCA45_Male_fatbody_adult_3dcgGAL4LamGFP_Jasper_sample1,AGATCCACAATTCACG-a417df9a__FCA45_Male_fatbody_adult_3dcgGAL4LamGFP_Jasper_sample1,AATGGAACACGATTCA-a417df9a__FCA45_Male_fatbody_adult_3dcgGAL4LamGFP_Jasper_sample1,TGTAACGAGTAAAGCT-a417df9a__FCA45_Male_fatbody_adult_3dcgGAL4LamGFP_Jasper_sample1,AGATGCTGTTGGGTAG-a417df9a__FCA45_Male_fatbody_adult_3dcgGAL4LamGFP_Jasp…	adult fat body
452	adult fat body_452	1.72426	1.61588	0.851907	0	0	0	0	0	0	0	0	0	0	0	0	0	0	0	0.0916745	0	0	0	0	0	0	0	0	0	adult fat body	4166.32	5135	GAGACCCCAGGGATAC-6d9f44c6__FCA46_Female_fatbodyGFP_adult_3dcgGAL4LamGFPT_Jasper_sample1,ACGTTCCGTTCGGCCA-6d9f44c6__FCA46_Female_fatbodyGFP_adult_3dcgGAL4LamGFPT_Jasper_sample1,CACAACATCGCTAAAC-6d9f44c6__FCA46_Female_fatbodyGFP_adult_3dcgGAL4LamGFPT_Jasper_sample1,GGGATCCAGCACTTTG-6d9f44c6__FCA46_Female_fatbodyGFP_adult_3dcgGAL4LamGFPT_Jasper_sample1,AGCCACGTCACCATAG-6d9f44c6__FCA46_Female_fatbody…	adult fat body
453	adult fat body_453	2.20155	1.45948	0.104471	0	0	0	0	0	0	0	0	0	0	0	0	0	0	0	0	0	0	0	0.199054	0	0	0	0	0	adult fat body	3632.28	5855	TTGTTGTCAAGGCCTC-6d9f44c6__FCA46_Female_fatbodyGFP_adult_3dcgGAL4LamGFPT_Jasper_sample1,GTTCGCTAGATAGTCA-6d9f44c6__FCA46_Female_fatbodyGFP_adult_3dcgGAL4LamGFPT_Jasper_sample1,TTTCCTCGTCAGGAGT-6d9f44c6__FCA46_Female_fatbodyGFP_adult_3dcgGAL4LamGFPT_Jasper_sample1,ACTTCCGCAAAGGATT-6d9f44c6__FCA46_Female_fatbodyGFP_adult_3dcgGAL4LamGFPT_Jasper_sample1,TCATCCGGTTCGGCTG-6d9f44c6__FCA46_Female_fatbody…	adult fat body
454	adult fat body_454	1.81871	1.81871	0.55256	0	0	0	0	0	0	0	0	0	0	0	0	0	0	0	0.100194	0	0	0	0	0	0	0	0	0	adult fat body	3795.6	5049	CAACGGCTCCGTCAAA-6d9f44c6__FCA46_Female_fatbodyGFP_adult_3dcgGAL4LamGFPT_Jasper_sample1,TAACGACCACTGCGAC-6d9f44c6__FCA46_Female_fatbodyGFP_adult_3dcgGAL4LamGFPT_Jasper_sample1,CTGTGAAGTTGTTGAC-6d9f44c6__FCA46_Female_fatbodyGFP_adult_3dcgGAL4LamGFPT_Jasper_sample1,TCATGGAGTGGGATTG-6d9f44c6__FCA46_Female_fatbodyGFP_adult_3dcgGAL4LamGFPT_Jasper_sample1,GTGAGTTAGCAAACAT-6d9f44c6__FCA46_Female_fatbody…	adult fat body
455	adult fat body_455	1.97291	1.16666	0.286449	0	0	0	0	0	0	0	0	0	0	0	0	0	0	0	0	0	0	0	0	0	0	0	0	0	adult fat body	3617.84	5669	TCACTCGCACTAACCA-6d9f44c6__FCA46_Female_fatbodyGFP_adult_3dcgGAL4LamGFPT_Jasper_sample1,GTGAGGACAAGAATAC-6d9f44c6__FCA46_Female_fatbodyGFP_adult_3dcgGAL4LamGFPT_Jasper_sample1,GATGACTTCCCATAAG-6d9f44c6__FCA46_Female_fatbodyGFP_adult_3dcgGAL4LamGFPT_Jasper_sample1,ACAGGGAAGTATCCTG-6d9f44c6__FCA46_Female_fatbodyGFP_adult_3dcgGAL4LamGFPT_Jasper_sample1,TGTTCATAGACTCTTG-6d9f44c6__FCA46_Female_fatbody…	adult fat body
456	adult fat body_456	1.86112	1.065	0.595888	0	0	0	0	0	0	0	0	0	0	0	0	0	0	0	0	0	0	0	0	0	0	0	0	0	adult fat body	4419.12	5675	ACGTACAGTAGAGGAA-6d9f44c6__FCA46_Female_fatbodyGFP_adult_3dcgGAL4LamGFPT_Jasper_sample1,ACGATGTGTAAGATAC-6d9f44c6__FCA46_Female_fatbodyGFP_adult_3dcgGAL4LamGFPT_Jasper_sample1,CCATAAGTCCCACAGG-6d9f44c6__FCA46_Female_fatbodyGFP_adult_3dcgGAL4LamGFPT_Jasper_sample1,AAGATAGGTGGATTTC-6d9f44c6__FCA46_Female_fatbodyGFP_adult_3dcgGAL4LamGFPT_Jasper_sample1,CTTCTCTAGCCTATTG-6d9f44c6__FCA46_Female_fatbody…	adult fat body
457	adult fat body_457	1.32941	1.01452	0.928688	0	0	0	0.0551608	0	0	0	0	0	0	0	0	0	0	0	0	0	0	0	0	0.0551608	0	0	0	0	adult fat body	7053.36	6972	TGGTGATCACTACGGC-a417df9a__FCA45_Male_fatbody_adult_3dcgGAL4LamGFP_Jasper_sample1,GGTGTCGGTCTCGCGA-a417df9a__FCA45_Male_fatbody_adult_3dcgGAL4LamGFP_Jasper_sample1,GGAGCAAGTCGCCACA-a417df9a__FCA45_Male_fatbody_adult_3dcgGAL4LamGFP_Jasper_sample1,AAGCATCGTTGGTAGG-a417df9a__FCA45_Male_fatbody_adult_3dcgGAL4LamGFP_Jasper_sample1,TTACAGGTCCCAATAG-a417df9a__FCA45_Male_fatbody_adult_3dcgGAL4LamGFP_Jasp…	adult fat body
458	adult fat body_458	2.29311	1.73163	0.212232	0	0	0	0	0	0	0	0	0	0	0	0	0	0	0	0	0	0	0	0	0	0	0	0	0	adult fat body	5075.4	6156	CAAGGGATCCATCGTC-6d9f44c6__FCA46_Female_fatbodyGFP_adult_3dcgGAL4LamGFPT_Jasper_sample1,CTGTACCGTCAAAGCG-6d9f44c6__FCA46_Female_fatbodyGFP_adult_3dcgGAL4LamGFPT_Jasper_sample1,CGACAGCGTCGGCTAC-6d9f44c6__FCA46_Female_fatbodyGFP_adult_3dcgGAL4LamGFPT_Jasper_sample1,TTCTCTCTCACTTGGA-6d9f44c6__FCA46_Female_fatbodyGFP_adult_3dcgGAL4LamGFPT_Jasper_sample1,AATGCCATCCGCTAGG-6d9f44c6__FCA46_Female_fatbody…	adult fat body
459	adult fat body_459	2.15336	1.83231	0.509991	0.0713152	0	0	0	0	0	0	0	0	0	0	0	0	0	0	0	0	0	0	0	0	0	0	0	0	adult fat body	5411.28	6174	TCACGGGCAGATGCGA-6d9f44c6__FCA46_Female_fatbodyGFP_adult_3dcgGAL4LamGFPT_Jasper_sample1,TGATGCACACGCGGTT-6d9f44c6__FCA46_Female_fatbodyGFP_adult_3dcgGAL4LamGFPT_Jasper_sample1,CTACCTGAGTAGGTTA-6d9f44c6__FCA46_Female_fatbodyGFP_adult_3dcgGAL4LamGFPT_Jasper_sample1,CTAACCCGTGACAACG-6d9f44c6__FCA46_Female_fatbodyGFP_adult_3dcgGAL4LamGFPT_Jasper_sample1,CAGTTAGGTACCTAGT-6d9f44c6__FCA46_Female_fatbody…	adult fat body
460	adult fat body_460	1.31084	0.46309	0.663905	0	0	0	0	0	0	0	0	0	0	0	0	0	0	0	0	0	0	0	0	0	0	0	0	0	adult fat body	3395.72	6188	GACGCTGCACTGGAAG-a417df9a__FCA45_Male_fatbody_adult_3dcgGAL4LamGFP_Jasper_sample1,GCCGTGATCCCTGTTG-a417df9a__FCA45_Male_fatbody_adult_3dcgGAL4LamGFP_Jasper_sample1,CCCTGATGTACGAGTG-a417df9a__FCA45_Male_fatbody_adult_3dcgGAL4LamGFP_Jasper_sample1,CCACTTGGTGTAACGG-a417df9a__FCA45_Male_fatbody_adult_3dcgGAL4LamGFP_Jasper_sample1,CAACAACTCCGCATAA-a417df9a__FCA45_Male_fatbody_adult_3dcgGAL4LamGFP_Jasp…	adult fat body
461	adult fat body_461	1.29621	1.05584	0.940788	0	0	0	0.0752002	0	0	0	0	0	0	0	0	0	0	0.0752002	0	0	0	0	0	0	0	0	0	0	adult fat body	5121.64	6219	CATCCGTCATAATGAG-a417df9a__FCA45_Male_fatbody_adult_3dcgGAL4LamGFP_Jasper_sample1,GGAGCAAGTCGCCACA-a417df9a__FCA45_Male_fatbody_adult_3dcgGAL4LamGFP_Jasper_sample1,TCTCCGAGTCCTTTGC-a417df9a__FCA45_Male_fatbody_adult_3dcgGAL4LamGFP_Jasper_sample1,TTGAACGCATCGGAGA-a417df9a__FCA45_Male_fatbody_adult_3dcgGAL4LamGFP_Jasper_sample1,CAGCACGCAGAGTCTT-a417df9a__FCA45_Male_fatbody_adult_3dcgGAL4LamGFP_Jasp…	adult fat body
462	adult fat body_462	2.07169	1.67633	0.60905	0.0734771	0	0.0734771	0	0	0	0	0	0	0	0	0	0	0	0	0	0	0	0	0	0	0	0	0	0	adult fat body	5246.32	5943	CAAGGGAAGCGAGAAA-6d9f44c6__FCA46_Female_fatbodyGFP_adult_3dcgGAL4LamGFPT_Jasper_sample1,TCCCAGTGTCAAGCCC-6d9f44c6__FCA46_Female_fatbodyGFP_adult_3dcgGAL4LamGFPT_Jasper_sample1,GTTATGGTCCGTACGG-6d9f44c6__FCA46_Female_fatbodyGFP_adult_3dcgGAL4LamGFPT_Jasper_sample1,ACAGAAACAGTGACCC-6d9f44c6__FCA46_Female_fatbodyGFP_adult_3dcgGAL4LamGFPT_Jasper_sample1,TGAGGAGTCCGATGTA-6d9f44c6__FCA46_Female_fatbody…	adult fat body
463	adult fat body_463	1.5144	1.11821	0.45238	0	0	0	0	0	0	0	0	0	0	0	0	0	0	0	0	0	0	0	0.108325	0	0	0	0	0	adult fat body	3496.2	5501	GTTGTCCCACAAATCC-6d9f44c6__FCA46_Female_fatbodyGFP_adult_3dcgGAL4LamGFPT_Jasper_sample1,TTGCGTCAGTGCCAGA-6d9f44c6__FCA46_Female_fatbodyGFP_adult_3dcgGAL4LamGFPT_Jasper_sample1,GCCAGTGTCATCGACA-6d9f44c6__FCA46_Female_fatbodyGFP_adult_3dcgGAL4LamGFPT_Jasper_sample1,GACATCAAGCCGCTTG-6d9f44c6__FCA46_Female_fatbodyGFP_adult_3dcgGAL4LamGFPT_Jasper_sample1,CTCAATTTCGGAGCAA-6d9f44c6__FCA46_Female_fatbody…	adult fat body
464	adult fat body_464	2.04086	1.26606	0.172822	0	0	0	0	0	0	0	0	0	0	0	0	0	0	0	0	0	0	0	0	0	0	0	0	0	adult fat body	4240.56	6259	TATTTCGGTATCACGT-6d9f44c6__FCA46_Female_fatbodyGFP_adult_3dcgGAL4LamGFPT_Jasper_sample1,CCACCATGTACAGTAA-a417df9a__FCA45_Male_fatbody_adult_3dcgGAL4LamGFP_Jasper_sample1,CTACAGAGTGTAACGG-a417df9a__FCA45_Male_fatbody_adult_3dcgGAL4LamGFP_Jasper_sample1,TTCTAACTCTTAGCTT-a417df9a__FCA45_Male_fatbody_adult_3dcgGAL4LamGFP_Jasper_sample1,TTTACCAGTCCACAGC-6d9f44c6__FCA46_Female_fatbodyGFP_adult_3dcgGAL4…	adult fat body
465	adult fat body_465	1.49228	1.20573	0.116106	0	0	0	0	0	0	0	0	0	0	0	0	0	0	0	0	0	0	0	0.116106	0	0	0	0	0	adult fat body	3249	5676	TTACAGGGTACCATAC-6d9f44c6__FCA46_Female_fatbodyGFP_adult_3dcgGAL4LamGFPT_Jasper_sample1,CATTCCGCAGATCACT-6d9f44c6__FCA46_Female_fatbodyGFP_adult_3dcgGAL4LamGFPT_Jasper_sample1,ACACCAATCTTTCGAT-6d9f44c6__FCA46_Female_fatbodyGFP_adult_3dcgGAL4LamGFPT_Jasper_sample1,CCATAAGTCTCCAATT-6d9f44c6__FCA46_Female_fatbodyGFP_adult_3dcgGAL4LamGFPT_Jasper_sample1,ACGTACAAGGGCAAGG-6d9f44c6__FCA46_Female_fatbody…	adult fat body
466	adult fat body_466	1.50034	1.33146	0.432972	0	0	0	0	0	0	0	0	0	0	0	0	0	0	0	0.143935	0	0	0	0	0	0	0	0	0	adult fat body	5167.64	5705	AAGGAATAGATAACGT-6d9f44c6__FCA46_Female_fatbodyGFP_adult_3dcgGAL4LamGFPT_Jasper_sample1,GAAGGGTCAGTGCCTG-6d9f44c6__FCA46_Female_fatbodyGFP_adult_3dcgGAL4LamGFPT_Jasper_sample1,GCCGTGATCGCAACAT-6d9f44c6__FCA46_Female_fatbodyGFP_adult_3dcgGAL4LamGFPT_Jasper_sample1,TTCTGTATCTAAGCCA-6d9f44c6__FCA46_Female_fatbodyGFP_adult_3dcgGAL4LamGFPT_Jasper_sample1,CTGAATGGTGCACATT-6d9f44c6__FCA46_Female_fatbody…	adult fat body
467	adult fat body_467	1.66175	1.07849	0.458735	0	0	0	0	0	0	0	0	0	0	0	0	0	0	0	0	0	0	0	0	0	0	0	0	0	adult fat body	2061.6	5361	CAGGGCTGTATAGCTC-a417df9a__FCA45_Male_fatbody_adult_3dcgGAL4LamGFP_Jasper_sample1,TCGAACATCCATAAGC-a417df9a__FCA45_Male_fatbody_adult_3dcgGAL4LamGFP_Jasper_sample1,GAGAGGTCATCGCCTT-a417df9a__FCA45_Male_fatbody_adult_3dcgGAL4LamGFP_Jasper_sample1,TTCGATTTCAGGACAG-a417df9a__FCA45_Male_fatbody_adult_3dcgGAL4LamGFP_Jasper_sample1,CGCATAATCTCTTAAC-a417df9a__FCA45_Male_fatbody_adult_3dcgGAL4LamGFP_Jasp…	adult fat body
468	adult fat body_468	1.84235	1.4169	0.271882	0	0	0.145152	0	0	0	0	0	0	0	0	0	0	0	0	0.145152	0	0	0	0	0	0	0	0	0	adult fat body	2560.56	5020	ACTGCAAAGTTGAATG-6d9f44c6__FCA46_Female_fatbodyGFP_adult_3dcgGAL4LamGFPT_Jasper_sample1,ATTTACCTCTGGGATT-6d9f44c6__FCA46_Female_fatbodyGFP_adult_3dcgGAL4LamGFPT_Jasper_sample1,CAGGGCTCAATAGTAG-6d9f44c6__FCA46_Female_fatbodyGFP_adult_3dcgGAL4LamGFPT_Jasper_sample1,TACACCCCAAGAGTGC-6d9f44c6__FCA46_Female_fatbodyGFP_adult_3dcgGAL4LamGFPT_Jasper_sample1,TTACCATCACGGCTAC-6d9f44c6__FCA46_Female_fatbody…	adult fat body
469	adult fat body_469	1.9416	1.13868	0.425698	0	0	0.124573	0	0	0	0	0	0	0	0	0	0	0	0	0.124573	0	0	0	0	0	0	0	0	0	adult fat body	3015.12	5683	TGGGATTAGTTGAAAC-a417df9a__FCA45_Male_fatbody_adult_3dcgGAL4LamGFP_Jasper_sample1,TTCCGGTCATAAGATG-a417df9a__FCA45_Male_fatbody_adult_3dcgGAL4LamGFP_Jasper_sample1,GTATTGGAGACCATAA-a417df9a__FCA45_Male_fatbody_adult_3dcgGAL4LamGFP_Jasper_sample1,CACAACAGTAGTAAGT-a417df9a__FCA45_Male_fatbody_adult_3dcgGAL4LamGFP_Jasper_sample1,CGTGCTTCACGACGAA-a417df9a__FCA45_Male_fatbody_adult_3dcgGAL4LamGFP_Jasp…	adult fat body
470	adult fat body_470	1.69868	1.39476	0.51535	0	0	0.0809143	0	0	0	0	0	0	0	0	0	0	0	0	0	0	0	0	0	0	0	0	0	0	adult fat body	4746.2	5416	AAAGGGCAGCTACTGT-6d9f44c6__FCA46_Female_fatbodyGFP_adult_3dcgGAL4LamGFPT_Jasper_sample1,TCGTGGGAGGGCGAGA-6d9f44c6__FCA46_Female_fatbodyGFP_adult_3dcgGAL4LamGFPT_Jasper_sample1,CTCAGTCAGTGAACAT-6d9f44c6__FCA46_Female_fatbodyGFP_adult_3dcgGAL4LamGFPT_Jasper_sample1,ACGTAGTTCCAAGCAT-6d9f44c6__FCA46_Female_fatbodyGFP_adult_3dcgGAL4LamGFPT_Jasper_sample1,CTTTCAAGTTCTTGCC-6d9f44c6__FCA46_Female_fatbody…	adult fat body
471	adult fat body_471	1.38454	0.825363	0.355973	0	0	0	0	0	0	0	0	0	0	0	0	0	0	0	0	0	0	0	0	0	0	0	0	0	adult fat body	3742.08	6356	TCAATTCTCCCGAATA-a417df9a__FCA45_Male_fatbody_adult_3dcgGAL4LamGFP_Jasper_sample1,TCCGATCAGACCACGA-a417df9a__FCA45_Male_fatbody_adult_3dcgGAL4LamGFP_Jasper_sample1,TTCTTGAGTCCAAATC-a417df9a__FCA45_Male_fatbody_adult_3dcgGAL4LamGFP_Jasper_sample1,GACCGTGAGTAGGATT-a417df9a__FCA45_Male_fatbody_adult_3dcgGAL4LamGFP_Jasper_sample1,TTATTGCCAGTGAGCA-a417df9a__FCA45_Male_fatbody_adult_3dcgGAL4LamGFP_Jasp…	adult fat body
472	adult fat body_472	1.69254	1.08379	0.501956	0	0	0	0	0	0	0	0	0	0	0	0	0	0	0	0	0	0	0	0	0	0	0	0	0	adult fat body	3067.72	6224	TCCTAATCATCTCAAG-a417df9a__FCA45_Male_fatbody_adult_3dcgGAL4LamGFP_Jasper_sample1,TCGGGCAGTTGTGTTG-a417df9a__FCA45_Male_fatbody_adult_3dcgGAL4LamGFP_Jasper_sample1,CAGTGCGCACAAATAG-a417df9a__FCA45_Male_fatbody_adult_3dcgGAL4LamGFP_Jasper_sample1,GAGTTGTAGTGCCCGT-a417df9a__FCA45_Male_fatbody_adult_3dcgGAL4LamGFP_Jasper_sample1,ATTTCTGGTTTGACAC-a417df9a__FCA45_Male_fatbody_adult_3dcgGAL4LamGFP_Jasp…	adult fat body
473	adult fat body_473	1.79173	1.33497	0.587769	0	0	0	0	0	0	0	0	0	0	0	0	0	0	0	0	0	0	0	0	0	0	0	0	0	adult fat body	4000.16	5401	CTTCTAAGTAGTTAGA-6d9f44c6__FCA46_Female_fatbodyGFP_adult_3dcgGAL4LamGFPT_Jasper_sample1,ATGGATCCACAGCTTA-6d9f44c6__FCA46_Female_fatbodyGFP_adult_3dcgGAL4LamGFPT_Jasper_sample1,TGTGCGGCAAGACAAT-6d9f44c6__FCA46_Female_fatbodyGFP_adult_3dcgGAL4LamGFPT_Jasper_sample1,TCAGGGCAGGTTAAAC-6d9f44c6__FCA46_Female_fatbodyGFP_adult_3dcgGAL4LamGFPT_Jasper_sample1,TGTTGGAAGTGCAACG-6d9f44c6__FCA46_Female_fatbody…	adult fat body
474	adult fat body_474	2.03034	1.78549	0.948663	0	0.0694521	0	0	0	0	0	0	0	0	0	0	0.134392	0	0	0	0	0	0	0	0	0	0	0	0	adult fat body	5561.68	6281	TCTGTCGCACTTCTCG-a417df9a__FCA45_Male_fatbody_adult_3dcgGAL4LamGFP_Jasper_sample1,TACGGTATCCCTGTTG-a417df9a__FCA45_Male_fatbody_adult_3dcgGAL4LamGFP_Jasper_sample1,GTACAGTTCGCTAGCG-a417df9a__FCA45_Male_fatbody_adult_3dcgGAL4LamGFP_Jasper_sample1,ATGAGTCCAACATACC-a417df9a__FCA45_Male_fatbody_adult_3dcgGAL4LamGFP_Jasper_sample1,TAGGTACGTTCGATTG-a417df9a__FCA45_Male_fatbody_adult_3dcgGAL4LamGFP_Jasp…	adult fat body
475	adult fat body_475	2.02868	1.41694	0.759018	0	0	0	0	0	0	0	0	0	0	0	0	0	0	0	0	0	0	0	0	0	0	0	0	0	adult fat body	5632.92	5874	CAACCTCTCGGAATGG-6d9f44c6__FCA46_Female_fatbodyGFP_adult_3dcgGAL4LamGFPT_Jasper_sample1,AGTTCGAGTGCTGCAC-6d9f44c6__FCA46_Female_fatbodyGFP_adult_3dcgGAL4LamGFPT_Jasper_sample1,ACCATTTGTATCGCGC-6d9f44c6__FCA46_Female_fatbodyGFP_adult_3dcgGAL4LamGFPT_Jasper_sample1,AGCCAATCATAGATGA-6d9f44c6__FCA46_Female_fatbodyGFP_adult_3dcgGAL4LamGFPT_Jasper_sample1,GACCAATAGTAAACGT-6d9f44c6__FCA46_Female_fatbody…	adult fat body
476	adult fat body_476	0.614602	0.688339	0.24918	0	0	0	0	0	0	0	0	0	0.132332	0	0	0	0	0	0	0	0	0	0	0	0	0	0	0	adult fat body	2827.12	5648	CATTCCGTCGAGTTGT-a417df9a__FCA45_Male_fatbody_adult_3dcgGAL4LamGFP_Jasper_sample1,GACAGCCCATCCGCGA-6d9f44c6__FCA46_Female_fatbodyGFP_adult_3dcgGAL4LamGFPT_Jasper_sample1,TTGTTCATCAAGTGGG-a417df9a__FCA45_Male_fatbody_adult_3dcgGAL4LamGFP_Jasper_sample1,TCGACCTCATTGCAAC-a417df9a__FCA45_Male_fatbody_adult_3dcgGAL4LamGFP_Jasper_sample1,CCTCATGCATCCGGCA-6d9f44c6__FCA46_Female_fatbodyGFP_adult_3dcgGAL4…	adult fat body
477	adult fat body_477	1.98614	1.22912	0.149467	0	0	0	0	0	0	0	0	0	0	0	0	0	0	0	0	0	0	0	0	0	0	0	0	0	adult fat body	2481.16	5289	TCATCCGGTTCGGCTG-6d9f44c6__FCA46_Female_fatbodyGFP_adult_3dcgGAL4LamGFPT_Jasper_sample1,TGCGATATCGGAAGGT-6d9f44c6__FCA46_Female_fatbodyGFP_adult_3dcgGAL4LamGFPT_Jasper_sample1,TTCAATCTCCGAGGCT-6d9f44c6__FCA46_Female_fatbodyGFP_adult_3dcgGAL4LamGFPT_Jasper_sample1,GGTGGCTCATGTCGTA-6d9f44c6__FCA46_Female_fatbodyGFP_adult_3dcgGAL4LamGFPT_Jasper_sample1,ATGCCTCCACCGGAAA-6d9f44c6__FCA46_Female_fatbody…	adult fat body
478	adult fat body_478	1.81274	1.33807	0.507764	0	0	0.153058	0	0.0794548	0	0	0	0	0.0794548	0	0	0	0	0	0	0	0	0	0	0	0	0	0	0	adult fat body	4836.96	6422	GTGTCCTCACAATGCT-a417df9a__FCA45_Male_fatbody_adult_3dcgGAL4LamGFP_Jasper_sample1,TACAACGAGATCACCT-6d9f44c6__FCA46_Female_fatbodyGFP_adult_3dcgGAL4LamGFPT_Jasper_sample1,TGGAGAGGTGTATACC-a417df9a__FCA45_Male_fatbody_adult_3dcgGAL4LamGFP_Jasper_sample1,CGTGTCTTCGCCAGTG-a417df9a__FCA45_Male_fatbody_adult_3dcgGAL4LamGFP_Jasper_sample1,CTGGTCTAGAGAGAAC-a417df9a__FCA45_Male_fatbody_adult_3dcgGAL4LamGF…	adult fat body
479	adult fat body_479	2.08067	1.67637	0.960215	0	0	0	0	0	0	0	0	0	0	0	0	0	0	0	0	0	0	0	0	0	0	0	0	0	adult fat body	5706.28	6387	CGCATAAGTGTCATCA-a417df9a__FCA45_Male_fatbody_adult_3dcgGAL4LamGFP_Jasper_sample1,ACCTGTCGTTCTCGCT-a417df9a__FCA45_Male_fatbody_adult_3dcgGAL4LamGFP_Jasper_sample1,TAACACGAGTTCCGGC-a417df9a__FCA45_Male_fatbody_adult_3dcgGAL4LamGFP_Jasper_sample1,GTAGGAGTCTGCCCTA-a417df9a__FCA45_Male_fatbody_adult_3dcgGAL4LamGFP_Jasper_sample1,GATCCCTTCGAAACAA-a417df9a__FCA45_Male_fatbody_adult_3dcgGAL4LamGFP_Jasp…	adult fat body
480	adult fat body_480	1.95006	1.70871	0.542831	0	0	0.0634759	0	0	0	0	0	0	0	0	0	0	0	0	0	0	0	0	0	0	0	0	0	0	adult fat body	6103.72	6441	TCATGTTGTAATTAGG-6d9f44c6__FCA46_Female_fatbodyGFP_adult_3dcgGAL4LamGFPT_Jasper_sample1,CCCTCTCGTGGACTAG-6d9f44c6__FCA46_Female_fatbodyGFP_adult_3dcgGAL4LamGFPT_Jasper_sample1,ATGGATCCACGCGGTT-6d9f44c6__FCA46_Female_fatbodyGFP_adult_3dcgGAL4LamGFPT_Jasper_sample1,ATTACCTGTCTACTGA-6d9f44c6__FCA46_Female_fatbodyGFP_adult_3dcgGAL4LamGFPT_Jasper_sample1,TACAGGTTCTCCGAAA-6d9f44c6__FCA46_Female_fatbody…	adult fat body
481	adult fat body_481	1.37386	1.05386	0.258555	0	0	0.0938114	0	0	0	0	0	0	0	0	0	0	0	0	0	0	0	0	0	0	0	0	0	0	adult fat body	4067	5801	GCACTAAAGAGATGCC-6d9f44c6__FCA46_Female_fatbodyGFP_adult_3dcgGAL4LamGFPT_Jasper_sample1,AGAAGCGGTGTGTTTG-6d9f44c6__FCA46_Female_fatbodyGFP_adult_3dcgGAL4LamGFPT_Jasper_sample1,CCTTTGGAGCTACGTT-6d9f44c6__FCA46_Female_fatbodyGFP_adult_3dcgGAL4LamGFPT_Jasper_sample1,ATCCATTTCAGTCTTT-6d9f44c6__FCA46_Female_fatbodyGFP_adult_3dcgGAL4LamGFPT_Jasper_sample1,TCGCTCATCCCTCTAG-6d9f44c6__FCA46_Female_fatbody…	adult fat body
482	adult fat body_482	1.77185	1.0405	0.864145	0	0	0	0	0	0	0	0	0	0	0	0	0	0	0	0	0	0	0	0	0	0	0	0	0	adult fat body	2622.04	5976	TCAATCTGTGACCGAA-a417df9a__FCA45_Male_fatbody_adult_3dcgGAL4LamGFP_Jasper_sample1,GAGATGGCACCGTCGA-a417df9a__FCA45_Male_fatbody_adult_3dcgGAL4LamGFP_Jasper_sample1,AATGACCCACCGTACG-a417df9a__FCA45_Male_fatbody_adult_3dcgGAL4LamGFP_Jasper_sample1,AGTGACTGTTGTGTAC-a417df9a__FCA45_Male_fatbody_adult_3dcgGAL4LamGFP_Jasper_sample1,AGAACCTTCACTCACC-a417df9a__FCA45_Male_fatbody_adult_3dcgGAL4LamGFP_Jasp…	adult fat body
483	adult fat body_483	1.19547	0.973237	0.766652	0	0	0	0	0	0	0	0	0	0.0534301	0	0	0	0	0	0	0	0	0	0	0.0534301	0	0	0	0	adult fat body	7288.2	6943	TTTCACAAGTAGTCCT-a417df9a__FCA45_Male_fatbody_adult_3dcgGAL4LamGFP_Jasper_sample1,GCATCTCGTTGCTCGG-a417df9a__FCA45_Male_fatbody_adult_3dcgGAL4LamGFP_Jasper_sample1,ACACTGAAGACTCAAA-a417df9a__FCA45_Male_fatbody_adult_3dcgGAL4LamGFP_Jasper_sample1,TATTTCGCACGTGTGC-a417df9a__FCA45_Male_fatbody_adult_3dcgGAL4LamGFP_Jasper_sample1,CTGGACGTCTTGCAAG-a417df9a__FCA45_Male_fatbody_adult_3dcgGAL4LamGFP_Jasp…	adult fat body
484	adult fat body_484	1.87691	1.52532	0.29701	0	0	0	0	0	0	0	0	0	0	0	0	0	0	0	0	0	0	0	0	0	0	0	0	0	adult fat body	5783.2	5836	AAAGGATTCCATTGTT-6d9f44c6__FCA46_Female_fatbodyGFP_adult_3dcgGAL4LamGFPT_Jasper_sample1,GTGCTGGTCCATACAG-6d9f44c6__FCA46_Female_fatbodyGFP_adult_3dcgGAL4LamGFPT_Jasper_sample1,GTCGCGAAGAAATTGC-6d9f44c6__FCA46_Female_fatbodyGFP_adult_3dcgGAL4LamGFPT_Jasper_sample1,GTGGGAATCTAGTCAG-6d9f44c6__FCA46_Female_fatbodyGFP_adult_3dcgGAL4LamGFPT_Jasper_sample1,TTCACCGGTCGGAAAC-6d9f44c6__FCA46_Female_fatbody…	adult fat body
485	adult fat body_485	1.46102	1.22107	0.743578	0	0	0.168821	0	0	0	0	0	0	0	0	0	0	0	0	0	0	0	0	0	0	0	0	0	0	adult fat body	2175	4536	GTTTACTAGCTACGTT-6d9f44c6__FCA46_Female_fatbodyGFP_adult_3dcgGAL4LamGFPT_Jasper_sample1,ATTCCCGAGTAAAGCT-6d9f44c6__FCA46_Female_fatbodyGFP_adult_3dcgGAL4LamGFPT_Jasper_sample1,GATGACTGTTGTATGC-6d9f44c6__FCA46_Female_fatbodyGFP_adult_3dcgGAL4LamGFPT_Jasper_sample1,AGACAAATCCAAGCCG-6d9f44c6__FCA46_Female_fatbodyGFP_adult_3dcgGAL4LamGFPT_Jasper_sample1,AGTCAACTCAGGTAAA-6d9f44c6__FCA46_Female_fatbody…	adult fat body
486	adult fat body_486	1.83501	1.37464	0.371196	0	0	0	0	0	0	0	0	0	0	0	0	0	0	0	0	0	0	0	0	0	0	0	0	0	adult fat body	6229.6	6156	ACTTTGTTCCTTGAAG-6d9f44c6__FCA46_Female_fatbodyGFP_adult_3dcgGAL4LamGFPT_Jasper_sample1,ACTGTGACAGTCGGAA-6d9f44c6__FCA46_Female_fatbodyGFP_adult_3dcgGAL4LamGFPT_Jasper_sample1,CAACAGTCATGACAAA-6d9f44c6__FCA46_Female_fatbodyGFP_adult_3dcgGAL4LamGFPT_Jasper_sample1,TCCAGAATCGCTCCTA-6d9f44c6__FCA46_Female_fatbodyGFP_adult_3dcgGAL4LamGFPT_Jasper_sample1,TCATTACGTCAATCTG-6d9f44c6__FCA46_Female_fatbody…	adult fat body
487	adult fat body_487	1.86319	1.45485	0.622816	0	0	0.0828851	0	0	0	0	0	0	0	0	0	0	0	0	0.0828851	0	0	0	0	0	0	0	0	0	adult fat body	4628.72	5337	ATCTCTATCTACACTT-6d9f44c6__FCA46_Female_fatbodyGFP_adult_3dcgGAL4LamGFPT_Jasper_sample1,ACACGCGCATTCACAG-6d9f44c6__FCA46_Female_fatbodyGFP_adult_3dcgGAL4LamGFPT_Jasper_sample1,CATGCGGCAATGGCCC-6d9f44c6__FCA46_Female_fatbodyGFP_adult_3dcgGAL4LamGFPT_Jasper_sample1,GAGGCCTGTATACCCA-6d9f44c6__FCA46_Female_fatbodyGFP_adult_3dcgGAL4LamGFPT_Jasper_sample1,GACTCAATCAACTGAC-6d9f44c6__FCA46_Female_fatbody…	adult fat body
488	adult fat body_488	1.83083	1.33059	0.453	0	0	0	0	0	0	0	0	0	0	0	0	0.0786823	0	0	0	0	0	0	0	0.0786823	0	0.0786823	0	0	adult fat body	4886.36	6817	CCTCACACAGGTAGTG-a417df9a__FCA45_Male_fatbody_adult_3dcgGAL4LamGFP_Jasper_sample1,GTTGTCCCAATAGAGT-a417df9a__FCA45_Male_fatbody_adult_3dcgGAL4LamGFP_Jasper_sample1,CATGCGGTCCGTGGCA-a417df9a__FCA45_Male_fatbody_adult_3dcgGAL4LamGFP_Jasper_sample1,CCCAACTAGGTGCTAG-a417df9a__FCA45_Male_fatbody_adult_3dcgGAL4LamGFP_Jasper_sample1,CCAATGAGTTCTAAGC-a417df9a__FCA45_Male_fatbody_adult_3dcgGAL4LamGFP_Jasp…	adult fat body
489	adult fat body_489	1.56212	1.01481	0	0	0	0	0	0	0	0	0	0	0	0.118344	0	0	0	0	0	0	0	0	0	0	0	0	0	0	adult fat body	3183.92	4772	CGATCGGTCAGGTGTT-6d9f44c6__FCA46_Female_fatbodyGFP_adult_3dcgGAL4LamGFPT_Jasper_sample1,TCAGTTTGTGACTCTA-6d9f44c6__FCA46_Female_fatbodyGFP_adult_3dcgGAL4LamGFPT_Jasper_sample1,CAGCCAGCATGACAGG-6d9f44c6__FCA46_Female_fatbodyGFP_adult_3dcgGAL4LamGFPT_Jasper_sample1,GCAGCTGCACGTACTA-6d9f44c6__FCA46_Female_fatbodyGFP_adult_3dcgGAL4LamGFPT_Jasper_sample1,GCTTGGGGTTGGGTTT-6d9f44c6__FCA46_Female_fatbody…	adult fat body
490	adult fat body_490	1.66141	1.0611	0.850563	0	0	0	0	0	0	0	0	0	0	0	0	0	0	0	0.0591675	0	0	0	0	0	0	0	0	0	adult fat body	6562.44	6630	CCTATCGCAGAACTCT-a417df9a__FCA45_Male_fatbody_adult_3dcgGAL4LamGFP_Jasper_sample1,CTCCTCCTCCAGCCTT-a417df9a__FCA45_Male_fatbody_adult_3dcgGAL4LamGFP_Jasper_sample1,TAACGACCAATTGGTC-a417df9a__FCA45_Male_fatbody_adult_3dcgGAL4LamGFP_Jasper_sample1,AATGCCACACCAGCGT-a417df9a__FCA45_Male_fatbody_adult_3dcgGAL4LamGFP_Jasper_sample1,GTAGGTTCATTACGGT-a417df9a__FCA45_Male_fatbody_adult_3dcgGAL4LamGFP_Jasp…	adult fat body
491	adult fat body_491	2.51289	1.79076	0.418849	0	0	0.098978	0	0	0	0	0	0	0	0	0	0	0	0	0.098978	0	0	0	0	0	0	0	0	0	adult fat body	3844.6	5822	CCCTCTCGTGGACTAG-6d9f44c6__FCA46_Female_fatbodyGFP_adult_3dcgGAL4LamGFPT_Jasper_sample1,CGAGTGCAGCATCCTA-6d9f44c6__FCA46_Female_fatbodyGFP_adult_3dcgGAL4LamGFPT_Jasper_sample1,TATCTTGCAACTTGCA-6d9f44c6__FCA46_Female_fatbodyGFP_adult_3dcgGAL4LamGFPT_Jasper_sample1,TCACGCTTCGCATTAG-6d9f44c6__FCA46_Female_fatbodyGFP_adult_3dcgGAL4LamGFPT_Jasper_sample1,CTCATGCTCCATCGTC-6d9f44c6__FCA46_Female_fatbody…	adult fat body
492	adult fat body_492	1.39587	1.14005	0.0964752	0	0	0	0	0	0	0	0	0	0	0	0	0.0964752	0	0	0	0	0	0	0	0	0	0.0964752	0	0	adult fat body	3949.36	5661	CGTGCTTCATTGAAAG-a417df9a__FCA45_Male_fatbody_adult_3dcgGAL4LamGFP_Jasper_sample1,ATGGGTTAGAGTCACG-a417df9a__FCA45_Male_fatbody_adult_3dcgGAL4LamGFP_Jasper_sample1,TTCCGGTAGCGACCCT-a417df9a__FCA45_Male_fatbody_adult_3dcgGAL4LamGFP_Jasper_sample1,GGTTGTACAAAGCTAA-a417df9a__FCA45_Male_fatbody_adult_3dcgGAL4LamGFP_Jasper_sample1,TAGAGTCCATCATCTT-a417df9a__FCA45_Male_fatbody_adult_3dcgGAL4LamGFP_Jasp…	adult fat body
493	adult fat body_493	1.30091	0.660329	0.588784	0	0	0	0	0	0	0	0	0	0	0	0	0	0	0	0	0	0	0	0	0	0	0	0	0	adult fat body	2993.28	5608	GTTACCCCAATGCAAA-a417df9a__FCA45_Male_fatbody_adult_3dcgGAL4LamGFP_Jasper_sample1,GTGTCCTTCCATCGTC-a417df9a__FCA45_Male_fatbody_adult_3dcgGAL4LamGFP_Jasper_sample1,AGTACTGTCTGCGTCT-a417df9a__FCA45_Male_fatbody_adult_3dcgGAL4LamGFP_Jasper_sample1,GGGCGTTGTCCAGGTC-a417df9a__FCA45_Male_fatbody_adult_3dcgGAL4LamGFP_Jasper_sample1,CCTCCTCTCTGGCTGG-a417df9a__FCA45_Male_fatbody_adult_3dcgGAL4LamGFP_Jasp…	adult fat body
494	adult fat body_494	1.17185	0	0	0	0	0	0	0	0	0	0	0	0	0	0	0	0	0	0	0	0	0	0	0	0	0.20114	0	0	adult fat body	1795.36	4741	ATCAGGTTCCGAGAAG-6d9f44c6__FCA46_Female_fatbodyGFP_adult_3dcgGAL4LamGFPT_Jasper_sample1,TGTCCTGCACCCTCTA-6d9f44c6__FCA46_Female_fatbodyGFP_adult_3dcgGAL4LamGFPT_Jasper_sample1,AACCTTTGTGGGCTCT-6d9f44c6__FCA46_Female_fatbodyGFP_adult_3dcgGAL4LamGFPT_Jasper_sample1,CTTCCGATCAATCCAG-6d9f44c6__FCA46_Female_fatbodyGFP_adult_3dcgGAL4LamGFPT_Jasper_sample1,GGATGTTCAACGATTC-6d9f44c6__FCA46_Female_fatbody…	adult fat body
495	adult fat body_495	1.14701	0.921115	0.710293	0.0765754	0	0.0765754	0	0	0	0	0	0	0	0	0	0	0	0	0	0	0	0	0	0	0	0	0	0	adult fat body	5026.16	5956	GCGGATCGTCGGCTAC-a417df9a__FCA45_Male_fatbody_adult_3dcgGAL4LamGFP_Jasper_sample1,GTTGCGGAGTTACTCG-a417df9a__FCA45_Male_fatbody_adult_3dcgGAL4LamGFP_Jasper_sample1,TCGTGGGAGTGACACG-a417df9a__FCA45_Male_fatbody_adult_3dcgGAL4LamGFP_Jasper_sample1,AAGCGTTCACAACGCC-a417df9a__FCA45_Male_fatbody_adult_3dcgGAL4LamGFP_Jasper_sample1,TAGACTGGTTGCAACT-a417df9a__FCA45_Male_fatbody_adult_3dcgGAL4LamGFP_Jasp…	adult fat body
496	adult fat body_496	2.46907	2.00829	0.597559	0	0	0	0	0	0	0	0	0	0	0	0	0	0	0	0	0	0	0	0	0	0	0	0	0	adult fat body	4402.72	5720	GGGAGTATCGCGCCAA-6d9f44c6__FCA46_Female_fatbodyGFP_adult_3dcgGAL4LamGFPT_Jasper_sample1,TTCTTGAAGATACAGT-6d9f44c6__FCA46_Female_fatbodyGFP_adult_3dcgGAL4LamGFPT_Jasper_sample1,TTTGATCGTTCGTAAC-6d9f44c6__FCA46_Female_fatbodyGFP_adult_3dcgGAL4LamGFPT_Jasper_sample1,GGCTTTCCATCGCTGG-6d9f44c6__FCA46_Female_fatbodyGFP_adult_3dcgGAL4LamGFPT_Jasper_sample1,AGCCACGGTCAAATCC-6d9f44c6__FCA46_Female_fatbody…	adult fat body
497	adult fat body_497	1.63693	1.82577	0.659948	0	0	0.125334	0	0	0	0	0	0	0	0	0	0	0	0	0	0	0	0	0	0	0	0.125334	0	0	adult fat body	2995.64	4950	GCAACATCATTGAGCT-6d9f44c6__FCA46_Female_fatbodyGFP_adult_3dcgGAL4LamGFPT_Jasper_sample1,TACACCCGTACCCACG-6d9f44c6__FCA46_Female_fatbodyGFP_adult_3dcgGAL4LamGFPT_Jasper_sample1,AACAAAGCAATGTCTG-6d9f44c6__FCA46_Female_fatbodyGFP_adult_3dcgGAL4LamGFPT_Jasper_sample1,ATCGGATTCCCGTAAA-6d9f44c6__FCA46_Female_fatbodyGFP_adult_3dcgGAL4LamGFPT_Jasper_sample1,AACAGGGGTAACGCGA-6d9f44c6__FCA46_Female_fatbody…	adult fat body
498	adult fat body_498	1.34666	1.20496	1.00323	0.0495479	0	0.0495479	0.0495479	0	0	0	0	0	0.0495479	0	0	0	0	0	0	0	0	0	0	0	0	0	0	0	adult fat body	7874.64	6702	CCTCATGTCGATGCTA-a417df9a__FCA45_Male_fatbody_adult_3dcgGAL4LamGFP_Jasper_sample1,TTCAGGATCAAGAGGC-a417df9a__FCA45_Male_fatbody_adult_3dcgGAL4LamGFP_Jasper_sample1,TGCGATAGTTTCTTAC-a417df9a__FCA45_Male_fatbody_adult_3dcgGAL4LamGFP_Jasper_sample1,TAGACTGGTGACACGA-a417df9a__FCA45_Male_fatbody_adult_3dcgGAL4LamGFP_Jasper_sample1,GGTTAACCAGTATACC-a417df9a__FCA45_Male_fatbody_adult_3dcgGAL4LamGFP_Jasp…	adult fat body
499	adult fat body_499	1.84355	1.31204	0.281901	0	0	0	0	0	0	0	0	0	0	0	0	0	0	0	0	0	0	0	0	0	0	0	0	0	adult fat body	3684.96	5010	ACTCTCGCATCGGATT-6d9f44c6__FCA46_Female_fatbodyGFP_adult_3dcgGAL4LamGFPT_Jasper_sample1,GGGACCTCATAAGATG-6d9f44c6__FCA46_Female_fatbodyGFP_adult_3dcgGAL4LamGFPT_Jasper_sample1,GATAGCTGTCGTGATT-6d9f44c6__FCA46_Female_fatbodyGFP_adult_3dcgGAL4LamGFPT_Jasper_sample1,GTCCTCAGTACAATAG-6d9f44c6__FCA46_Female_fatbodyGFP_adult_3dcgGAL4LamGFPT_Jasper_sample1,GTGAGTTCAAATCCCA-6d9f44c6__FCA46_Female_fatbody…	adult fat body
500	adult fat body_500	1.48519	1.29445	0.873055	0	0	0	0	0	0	0	0	0	0	0	0	0.0673882	0	0	0	0	0	0	0	0	0	0	0	0	adult fat body	5738	6299	GCTACAACACCATAAC-a417df9a__FCA45_Male_fatbody_adult_3dcgGAL4LamGFP_Jasper_sample1,TCTACCGAGGAGACCT-a417df9a__FCA45_Male_fatbody_adult_3dcgGAL4LamGFP_Jasper_sample1,GTACAACCAGATTAAG-a417df9a__FCA45_Male_fatbody_adult_3dcgGAL4LamGFP_Jasper_sample1,ATGTCTTGTTCGTACA-a417df9a__FCA45_Male_fatbody_adult_3dcgGAL4LamGFP_Jasper_sample1,CCTGTTGTCAGAACCT-a417df9a__FCA45_Male_fatbody_adult_3dcgGAL4LamGFP_Jasp…	adult fat body
501	adult fat body_501	1.84628	1.65166	0.427633	0	0	0	0	0	0	0	0	0	0	0	0	0	0	0.0519873	0	0	0	0	0	0	0	0	0	0	adult fat body	7495.92	6201	AAAGGATTCCATTGTT-6d9f44c6__FCA46_Female_fatbodyGFP_adult_3dcgGAL4LamGFPT_Jasper_sample1,AGGTTGTTCGCGCCAA-6d9f44c6__FCA46_Female_fatbodyGFP_adult_3dcgGAL4LamGFPT_Jasper_sample1,ACTTTGTTCCTCTCGA-6d9f44c6__FCA46_Female_fatbodyGFP_adult_3dcgGAL4LamGFPT_Jasper_sample1,CCCGAAGGTAGTTCCA-6d9f44c6__FCA46_Female_fatbodyGFP_adult_3dcgGAL4LamGFPT_Jasper_sample1,CGGGCATTCTCGAGTA-6d9f44c6__FCA46_Female_fatbody…	adult fat body
502	adult fat body_502	2.06204	1.8113	0.670993	0	0	0.0547209	0	0	0	0	0	0	0	0	0	0	0	0	0.0547209	0	0	0	0	0	0	0	0	0	adult fat body	7111.64	6542	GCTGCAGCAGTTCCAA-6d9f44c6__FCA46_Female_fatbodyGFP_adult_3dcgGAL4LamGFPT_Jasper_sample1,CCTGCATGTTGATGTC-6d9f44c6__FCA46_Female_fatbodyGFP_adult_3dcgGAL4LamGFPT_Jasper_sample1,CATCCGTTCCTCTCTT-6d9f44c6__FCA46_Female_fatbodyGFP_adult_3dcgGAL4LamGFPT_Jasper_sample1,GTGCGTGGTTGACTGT-6d9f44c6__FCA46_Female_fatbodyGFP_adult_3dcgGAL4LamGFPT_Jasper_sample1,CGGACACCACTCCACT-6d9f44c6__FCA46_Female_fatbody…	adult fat body
503	adult fat body_503	1.99113	1.35243	0.080951	0.155837	0	0	0	0	0	0	0	0	0	0	0	0.080951	0	0	0	0	0	0	0	0	0	0	0	0	adult fat body	4743.96	6474	TATATCCAGGGTAGCT-a417df9a__FCA45_Male_fatbody_adult_3dcgGAL4LamGFP_Jasper_sample1,TGCAGATGTTCTCCTG-a417df9a__FCA45_Male_fatbody_adult_3dcgGAL4LamGFP_Jasper_sample1,TCTCACGGTACCATAC-a417df9a__FCA45_Male_fatbody_adult_3dcgGAL4LamGFP_Jasper_sample1,CACTGTCAGAATCGAT-a417df9a__FCA45_Male_fatbody_adult_3dcgGAL4LamGFP_Jasper_sample1,GGCAGTCTCATAAGGA-a417df9a__FCA45_Male_fatbody_adult_3dcgGAL4LamGFP_Jasp…	adult fat body
504	adult fat body_504	2.20685	1.96102	0.50692	0	0	0	0	0	0	0	0	0	0	0	0	0	0	0	0	0	0	0	0	0	0	0	0	0	adult fat body	4847.24	5525	AATGAAGCACGGTGAA-6d9f44c6__FCA46_Female_fatbodyGFP_adult_3dcgGAL4LamGFPT_Jasper_sample1,TCATCCGGTTCGGTCG-6d9f44c6__FCA46_Female_fatbodyGFP_adult_3dcgGAL4LamGFPT_Jasper_sample1,GAACACTCAACTTGCA-6d9f44c6__FCA46_Female_fatbodyGFP_adult_3dcgGAL4LamGFPT_Jasper_sample1,CATTGCCGTTGGAGAC-6d9f44c6__FCA46_Female_fatbodyGFP_adult_3dcgGAL4LamGFPT_Jasper_sample1,CTATCTAAGCCTCAGC-6d9f44c6__FCA46_Female_fatbody…	adult fat body
505	adult fat body_505	1.69347	1.54119	0.413507	0	0	0.0819043	0	0	0	0	0	0	0	0	0	0	0	0	0	0	0	0	0	0	0	0	0	0	adult fat body	4686.48	6020	TACTTCAGTTGCCATA-6d9f44c6__FCA46_Female_fatbodyGFP_adult_3dcgGAL4LamGFPT_Jasper_sample1,TCTGTCGTCTAACGGT-6d9f44c6__FCA46_Female_fatbodyGFP_adult_3dcgGAL4LamGFPT_Jasper_sample1,AATTCCTAGAGAGGTA-6d9f44c6__FCA46_Female_fatbodyGFP_adult_3dcgGAL4LamGFPT_Jasper_sample1,AGTAGTCCACACGTGC-6d9f44c6__FCA46_Female_fatbodyGFP_adult_3dcgGAL4LamGFPT_Jasper_sample1,CACAGGCAGTTCCGGC-6d9f44c6__FCA46_Female_fatbody…	adult fat body
506	adult fat body_506	1.74425	1.34364	0.41547	0	0	0	0	0	0	0	0	0	0	0	0	0	0	0	0	0	0	0	0	0	0	0	0	0	adult fat body	4659.44	6209	TCCTCCCCATACCACA-6d9f44c6__FCA46_Female_fatbodyGFP_adult_3dcgGAL4LamGFPT_Jasper_sample1,ATGGAGGAGATTACCC-6d9f44c6__FCA46_Female_fatbodyGFP_adult_3dcgGAL4LamGFPT_Jasper_sample1,CACAGATAGCGCTGCT-6d9f44c6__FCA46_Female_fatbodyGFP_adult_3dcgGAL4LamGFPT_Jasper_sample1,ATGCGATTCTTACTGT-6d9f44c6__FCA46_Female_fatbodyGFP_adult_3dcgGAL4LamGFPT_Jasper_sample1,CCTGCATCAGTCGCTG-6d9f44c6__FCA46_Female_fatbody…	adult fat body
507	adult fat body_507	1.76007	1.44737	0.501006	0	0	0	0	0	0	0	0	0	0	0	0	0	0	0	0	0	0	0	0	0	0	0	0	0	adult fat body	3075.12	4748	CGCCATTCATTCGGGC-6d9f44c6__FCA46_Female_fatbodyGFP_adult_3dcgGAL4LamGFPT_Jasper_sample1,AGGATCTCATCCAATG-6d9f44c6__FCA46_Female_fatbodyGFP_adult_3dcgGAL4LamGFPT_Jasper_sample1,CGATGGCGTCCACACG-6d9f44c6__FCA46_Female_fatbodyGFP_adult_3dcgGAL4LamGFPT_Jasper_sample1,TTGTTTGAGAATGTTG-6d9f44c6__FCA46_Female_fatbodyGFP_adult_3dcgGAL4LamGFPT_Jasper_sample1,CTGAATGTCTGCGGAC-6d9f44c6__FCA46_Female_fatbody…	adult fat body
508	adult fat body_508	2.44318	2.2215	0.613857	0	0	0	0	0	0	0	0	0	0	0	0	0	0	0	0	0	0	0	0	0	0	0	0	0	adult fat body	4719.52	5559	GGGTTTATCGCTTGCT-6d9f44c6__FCA46_Female_fatbodyGFP_adult_3dcgGAL4LamGFPT_Jasper_sample1,TAGAGTCCATAGGAGC-6d9f44c6__FCA46_Female_fatbodyGFP_adult_3dcgGAL4LamGFPT_Jasper_sample1,GTAATGCTCCTCTCGA-6d9f44c6__FCA46_Female_fatbodyGFP_adult_3dcgGAL4LamGFPT_Jasper_sample1,CTACATTAGCTGTTCA-6d9f44c6__FCA46_Female_fatbodyGFP_adult_3dcgGAL4LamGFPT_Jasper_sample1,GTCACTCAGCAATTCC-6d9f44c6__FCA46_Female_fatbody…	adult fat body
509	adult fat body_509	1.76407	1.24802	0.502915	0	0	0.122843	0	0	0	0	0	0	0	0	0	0	0	0	0	0	0	0.122843	0	0	0	0	0	0	adult fat body	3060.28	5277	TGTTCATGTCTGTAAC-6d9f44c6__FCA46_Female_fatbodyGFP_adult_3dcgGAL4LamGFPT_Jasper_sample1,ACAGGGACACGATTCA-6d9f44c6__FCA46_Female_fatbodyGFP_adult_3dcgGAL4LamGFPT_Jasper_sample1,CTGAATGGTGACTGTT-6d9f44c6__FCA46_Female_fatbodyGFP_adult_3dcgGAL4LamGFPT_Jasper_sample1,GAATCACGTTCTCCAC-6d9f44c6__FCA46_Female_fatbodyGFP_adult_3dcgGAL4LamGFPT_Jasper_sample1,GGTAATCAGCACTCGC-6d9f44c6__FCA46_Female_fatbody…	adult fat body
510	adult fat body_510	1.35892	0.958066	0.559484	0	0	0	0	0	0	0	0	0	0	0	0	0	0	0	0	0	0	0	0	0	0	0	0	0	adult fat body	3734.48	5318	TCGTCCAAGAAGGGAT-6d9f44c6__FCA46_Female_fatbodyGFP_adult_3dcgGAL4LamGFPT_Jasper_sample1,AGAAATGTCGTTTACT-6d9f44c6__FCA46_Female_fatbodyGFP_adult_3dcgGAL4LamGFPT_Jasper_sample1,TCTCTGGCACGCTGCA-6d9f44c6__FCA46_Female_fatbodyGFP_adult_3dcgGAL4LamGFPT_Jasper_sample1,TCCACCACAGCTTTGA-6d9f44c6__FCA46_Female_fatbodyGFP_adult_3dcgGAL4LamGFPT_Jasper_sample1,AGTGTTGAGAAGTCCG-6d9f44c6__FCA46_Female_fatbody…	adult fat body
511	adult fat body_511	2.06736	1.51589	0.265884	0	0	0.0966983	0	0	0	0	0	0	0	0	0	0	0	0	0	0	0	0	0	0	0	0	0	0	adult fat body	3939.8	5768	TAGTGCACACCGAATT-6d9f44c6__FCA46_Female_fatbodyGFP_adult_3dcgGAL4LamGFPT_Jasper_sample1,CCCTCAATCGAACGCC-6d9f44c6__FCA46_Female_fatbodyGFP_adult_3dcgGAL4LamGFPT_Jasper_sample1,TCAATTCGTCGCATGC-6d9f44c6__FCA46_Female_fatbodyGFP_adult_3dcgGAL4LamGFPT_Jasper_sample1,TCAGGTATCCGCTGTT-6d9f44c6__FCA46_Female_fatbodyGFP_adult_3dcgGAL4LamGFPT_Jasper_sample1,TTCCACGGTCGTACTA-6d9f44c6__FCA46_Female_fatbody…	adult fat body
512	adult fat body_512	1.73612	1.59272	0.321413	0.11899	0	0	0	0	0	0	0	0	0	0	0	0	0	0	0	0	0	0	0	0	0	0	0	0	adult fat body	3165.6	5090	ACTATTCTCCAGTGTA-6d9f44c6__FCA46_Female_fatbodyGFP_adult_3dcgGAL4LamGFPT_Jasper_sample1,TACGTCCTCGAGTCTA-6d9f44c6__FCA46_Female_fatbodyGFP_adult_3dcgGAL4LamGFPT_Jasper_sample1,GGGTCACGTGCTCTCT-6d9f44c6__FCA46_Female_fatbodyGFP_adult_3dcgGAL4LamGFPT_Jasper_sample1,TTTCAGTAGGCATCGA-6d9f44c6__FCA46_Female_fatbodyGFP_adult_3dcgGAL4LamGFPT_Jasper_sample1,TCTCACGTCCTTATAC-6d9f44c6__FCA46_Female_fatbody…	adult fat body
513	adult fat body_513	1.67315	1.52163	0.287428	0	0	0.154006	0	0	0	0	0	0	0	0	0	0	0	0	0	0	0	0	0	0	0	0	0	0	adult fat body	4804.88	5750	CTATAGGGTATGCAAA-6d9f44c6__FCA46_Female_fatbodyGFP_adult_3dcgGAL4LamGFPT_Jasper_sample1,TGCTGAAAGGAATGTT-6d9f44c6__FCA46_Female_fatbodyGFP_adult_3dcgGAL4LamGFPT_Jasper_sample1,TATTTCGTCCACCTGT-6d9f44c6__FCA46_Female_fatbodyGFP_adult_3dcgGAL4LamGFPT_Jasper_sample1,GGGAGTATCTGAGAGG-6d9f44c6__FCA46_Female_fatbodyGFP_adult_3dcgGAL4LamGFPT_Jasper_sample1,TACCTGCGTAAGTTGA-6d9f44c6__FCA46_Female_fatbody…	adult fat body
514	adult fat body_514	1.53973	1.18118	0.643583	0	0	0.0489641	0	0	0	0	0	0	0	0	0	0	0	0	0	0	0	0	0	0	0	0	0	0	adult fat body	7970.88	7418	AGGAAATCAGGTTCGC-a417df9a__FCA45_Male_fatbody_adult_3dcgGAL4LamGFP_Jasper_sample1,AGTCTCCTCCAGTGTA-a417df9a__FCA45_Male_fatbody_adult_3dcgGAL4LamGFP_Jasper_sample1,AGTACCATCAAGGAGC-a417df9a__FCA45_Male_fatbody_adult_3dcgGAL4LamGFP_Jasper_sample1,CTGTAGATCTGAACGT-a417df9a__FCA45_Male_fatbody_adult_3dcgGAL4LamGFP_Jasper_sample1,ACATGCATCTCGCAGG-a417df9a__FCA45_Male_fatbody_adult_3dcgGAL4LamGFP_Jasp…	adult fat body
515	adult fat body_515	1.75759	1.20429	0.711726	0	0	0	0	0	0	0	0	0	0	0	0.121942	0	0	0	0	0	0	0	0	0.121942	0	0	0	0	adult fat body	3084.32	5114	AGCATCAGTAACCCTA-6d9f44c6__FCA46_Female_fatbodyGFP_adult_3dcgGAL4LamGFPT_Jasper_sample1,ATCGCCTTCCATCGTC-6d9f44c6__FCA46_Female_fatbodyGFP_adult_3dcgGAL4LamGFPT_Jasper_sample1,GGTTCTCTCTCATTGT-6d9f44c6__FCA46_Female_fatbodyGFP_adult_3dcgGAL4LamGFPT_Jasper_sample1,ATAGAGACACCCGTAG-6d9f44c6__FCA46_Female_fatbodyGFP_adult_3dcgGAL4LamGFPT_Jasper_sample1,CATACTTTCGGCTTGG-6d9f44c6__FCA46_Female_fatbody…	adult fat body
516	adult fat body_516	2.17844	1.8381	0.507161	0	0	0	0	0	0	0	0	0	0	0	0	0	0	0	0	0	0	0	0	0	0	0	0	0	adult fat body	4238.76	5734	ACATGCATCGTTAGTG-6d9f44c6__FCA46_Female_fatbodyGFP_adult_3dcgGAL4LamGFPT_Jasper_sample1,ACTGCAAGTGAGATTA-6d9f44c6__FCA46_Female_fatbodyGFP_adult_3dcgGAL4LamGFPT_Jasper_sample1,CGGGTGTGTGGTCCCA-6d9f44c6__FCA46_Female_fatbodyGFP_adult_3dcgGAL4LamGFPT_Jasper_sample1,CTCGAGGTCTCACGAA-6d9f44c6__FCA46_Female_fatbodyGFP_adult_3dcgGAL4LamGFPT_Jasper_sample1,GTAGAGGTCTCGTTTA-6d9f44c6__FCA46_Female_fatbody…	adult fat body
517	adult fat body_517	1.37923	1.151	0	0	0	0	0	0	0	0	0	0	0	0	0	0	0	0	0	0	0	0	0	0	0	0	0	0	adult fat body	1480.56	4350	ACTGCAATCGTAGTCA-6d9f44c6__FCA46_Female_fatbodyGFP_adult_3dcgGAL4LamGFPT_Jasper_sample1,GGGCGTTTCTCGCTTG-6d9f44c6__FCA46_Female_fatbodyGFP_adult_3dcgGAL4LamGFPT_Jasper_sample1,CGTGTCTCATCAACCA-6d9f44c6__FCA46_Female_fatbodyGFP_adult_3dcgGAL4LamGFPT_Jasper_sample1,TTACGCCAGACGCAGT-6d9f44c6__FCA46_Female_fatbodyGFP_adult_3dcgGAL4LamGFPT_Jasper_sample1,CGCCATTGTTGTAAAG-6d9f44c6__FCA46_Female_fatbody…	adult fat body
518	adult fat body_518	1.02482	1.04247	0.689416	0.0484354	0	0	0	0	0	0	0	0	0	0	0	0	0	0	0	0	0	0	0	0	0	0	0.0484354	0	adult fat body	8060.04	7153	TGGAGGAGTTTATGCG-a417df9a__FCA45_Male_fatbody_adult_3dcgGAL4LamGFP_Jasper_sample1,CTCCATGTCCTCGCAT-a417df9a__FCA45_Male_fatbody_adult_3dcgGAL4LamGFP_Jasper_sample1,TGCAGATAGATTGACA-a417df9a__FCA45_Male_fatbody_adult_3dcgGAL4LamGFP_Jasper_sample1,AACGAAAAGGGTTAAT-a417df9a__FCA45_Male_fatbody_adult_3dcgGAL4LamGFP_Jasper_sample1,AGGAGGTGTAACACGG-a417df9a__FCA45_Male_fatbody_adult_3dcgGAL4LamGFP_Jasp…	adult fat body
519	adult fat body_519	1.81617	1.16515	0.21926	0	0	0	0	0	0	0	0	0	0	0	0	0	0	0	0.21926	0	0	0.115627	0	0	0	0	0	0	adult fat body	3263.24	5676	GGTAGAGGTTATGGTC-6d9f44c6__FCA46_Female_fatbodyGFP_adult_3dcgGAL4LamGFPT_Jasper_sample1,AATGAAGAGTGTTCCA-6d9f44c6__FCA46_Female_fatbodyGFP_adult_3dcgGAL4LamGFPT_Jasper_sample1,ATTACTCGTGACTGAG-6d9f44c6__FCA46_Female_fatbodyGFP_adult_3dcgGAL4LamGFPT_Jasper_sample1,ACTTTGTAGAGAGCCT-6d9f44c6__FCA46_Female_fatbodyGFP_adult_3dcgGAL4LamGFPT_Jasper_sample1,GTTCGCTAGATAGTCA-6d9f44c6__FCA46_Female_fatbody…	adult fat body
520	adult fat body_520	1.90269	1.56438	0.773931	0	0	0	0	0	0	0	0	0	0	0	0	0	0	0	0	0	0	0	0	0	0	0	0	0	adult fat body	5820.56	6134	CAACCAAGTACCGTGC-6d9f44c6__FCA46_Female_fatbodyGFP_adult_3dcgGAL4LamGFPT_Jasper_sample1,GAAGTAACACGACCTG-6d9f44c6__FCA46_Female_fatbodyGFP_adult_3dcgGAL4LamGFPT_Jasper_sample1,GTGCTTCCATGGGATG-6d9f44c6__FCA46_Female_fatbodyGFP_adult_3dcgGAL4LamGFPT_Jasper_sample1,CCGGGTACAGAACATA-6d9f44c6__FCA46_Female_fatbodyGFP_adult_3dcgGAL4LamGFPT_Jasper_sample1,CCTATCGGTGACCTGC-6d9f44c6__FCA46_Female_fatbody…	adult fat body
521	adult fat body_521	1.55043	0.988782	0.126665	0	0	0	0	0	0	0	0	0	0	0	0	0	0	0	0	0	0	0	0	0	0	0	0	0	adult fat body	5924.32	6056	TCCACGTTCTACAGGT-a417df9a__FCA45_Male_fatbody_adult_3dcgGAL4LamGFP_Jasper_sample1,CCGAACGAGTTTCAGC-a417df9a__FCA45_Male_fatbody_adult_3dcgGAL4LamGFP_Jasper_sample1,CTGCTCACAAGTTCCA-a417df9a__FCA45_Male_fatbody_adult_3dcgGAL4LamGFP_Jasper_sample1,GGAGAACTCTGGTCAA-a417df9a__FCA45_Male_fatbody_adult_3dcgGAL4LamGFP_Jasper_sample1,ACTGTGACAATGTCAC-a417df9a__FCA45_Male_fatbody_adult_3dcgGAL4LamGFP_Jasp…	adult fat body
522	adult fat body_522	2.05913	1.7414	0.537235	0	0	0	0	0	0	0	0	0	0	0	0	0	0	0	0	0	0	0	0	0	0	0	0	0	adult fat body	7310.88	6479	AGTTCGAGTGCTGCAC-6d9f44c6__FCA46_Female_fatbodyGFP_adult_3dcgGAL4LamGFPT_Jasper_sample1,AGATGAACAATTTCTC-6d9f44c6__FCA46_Female_fatbodyGFP_adult_3dcgGAL4LamGFPT_Jasper_sample1,GCATCTCCAGCATACT-6d9f44c6__FCA46_Female_fatbodyGFP_adult_3dcgGAL4LamGFPT_Jasper_sample1,AACGGGAAGCTGGCTC-6d9f44c6__FCA46_Female_fatbodyGFP_adult_3dcgGAL4LamGFPT_Jasper_sample1,GTTAGTGAGCTGCCTG-6d9f44c6__FCA46_Female_fatbody…	adult fat body
523	adult fat body_523	1.78806	1.58697	0.698693	0	0	0	0	0	0	0	0	0	0	0	0	0	0	0	0	0	0	0	0	0	0	0	0	0	adult fat body	5142.8	5926	ATGGATCCAGGTGTTT-6d9f44c6__FCA46_Female_fatbodyGFP_adult_3dcgGAL4LamGFPT_Jasper_sample1,GAGTCATGTATCGCTA-6d9f44c6__FCA46_Female_fatbodyGFP_adult_3dcgGAL4LamGFPT_Jasper_sample1,CGCATGGTCCAAGCAT-6d9f44c6__FCA46_Female_fatbodyGFP_adult_3dcgGAL4LamGFPT_Jasper_sample1,TCATATCGTACGATGG-6d9f44c6__FCA46_Female_fatbodyGFP_adult_3dcgGAL4LamGFPT_Jasper_sample1,ACACGCGGTTTCTATC-6d9f44c6__FCA46_Female_fatbody…	adult fat body
524	adult fat body_524	1.70427	1.29349	0.42468	0	0	0	0	0	0	0	0	0	0	0.124229	0	0	0	0	0	0	0	0	0	0	0	0	0	0	adult fat body	3024	4983	TTACGCCGTCTGATAC-6d9f44c6__FCA46_Female_fatbodyGFP_adult_3dcgGAL4LamGFPT_Jasper_sample1,AGATCCATCTCGTGGG-6d9f44c6__FCA46_Female_fatbodyGFP_adult_3dcgGAL4LamGFPT_Jasper_sample1,CTCCGATGTATCTCTT-6d9f44c6__FCA46_Female_fatbodyGFP_adult_3dcgGAL4LamGFPT_Jasper_sample1,ACGGAAGTCCCACAGG-6d9f44c6__FCA46_Female_fatbodyGFP_adult_3dcgGAL4LamGFPT_Jasper_sample1,TCTCTGGTCTGCGTCT-6d9f44c6__FCA46_Female_fatbody…	adult fat body
525	adult fat body_525	1.91983	1.60302	0.641548	0	0	0.0515549	0	0	0	0	0	0	0	0	0	0	0	0	0	0	0	0	0	0	0	0	0	0	adult fat body	7560.44	6338	CCGTTCAAGTTCCTGA-6d9f44c6__FCA46_Female_fatbodyGFP_adult_3dcgGAL4LamGFPT_Jasper_sample1,AGACAGGTCAGCCTTC-6d9f44c6__FCA46_Female_fatbodyGFP_adult_3dcgGAL4LamGFPT_Jasper_sample1,CCTCATGGTGAGAACC-6d9f44c6__FCA46_Female_fatbodyGFP_adult_3dcgGAL4LamGFPT_Jasper_sample1,GAAGCCCGTTTCCAAG-6d9f44c6__FCA46_Female_fatbodyGFP_adult_3dcgGAL4LamGFPT_Jasper_sample1,TTGGGCGCACAGAGCA-6d9f44c6__FCA46_Female_fatbody…	adult fat body
526	adult fat body_526	1.45442	1.00926	0.541127	0	0	0	0	0	0	0	0	0	0	0	0	0	0	0	0	0	0	0	0	0	0	0	0	0	adult fat body	3900.04	5771	TGGGAAGGTGTAGGAC-a417df9a__FCA45_Male_fatbody_adult_3dcgGAL4LamGFP_Jasper_sample1,AATTTCCGTCTCTCAC-a417df9a__FCA45_Male_fatbody_adult_3dcgGAL4LamGFP_Jasper_sample1,TAGTGCAAGGTTGGTG-a417df9a__FCA45_Male_fatbody_adult_3dcgGAL4LamGFP_Jasper_sample1,TGCTTGCCACTCATAG-a417df9a__FCA45_Male_fatbody_adult_3dcgGAL4LamGFP_Jasper_sample1,AGTGCCGTCGGAATGG-a417df9a__FCA45_Male_fatbody_adult_3dcgGAL4LamGFP_Jasp…	adult fat body
527	adult fat body_527	2.2833	1.54125	0.151114	0.0784088	0	0.0784088	0	0	0	0	0	0	0	0	0	0	0	0	0	0	0	0	0	0	0	0	0	0	adult fat body	4904.08	6095	TGGGAAGCAGGACATG-6d9f44c6__FCA46_Female_fatbodyGFP_adult_3dcgGAL4LamGFPT_Jasper_sample1,AGGTTGTGTCACTCTC-6d9f44c6__FCA46_Female_fatbodyGFP_adult_3dcgGAL4LamGFPT_Jasper_sample1,GGGACAATCGTGACTA-6d9f44c6__FCA46_Female_fatbodyGFP_adult_3dcgGAL4LamGFPT_Jasper_sample1,ACCTGAAAGGTTCTTG-6d9f44c6__FCA46_Female_fatbodyGFP_adult_3dcgGAL4LamGFPT_Jasper_sample1,TAGATCGTCCGGACGT-6d9f44c6__FCA46_Female_fatbody…	adult fat body
528	adult fat body_528	1.29071	1.02101	0.840567	0.0557095	0	0	0	0	0	0	0	0	0	0	0	0.0557095	0	0	0	0	0	0	0	0	0.0557095	0	0	0	adult fat body	6981.96	7101	CGTAAGTAGCTGTGCC-a417df9a__FCA45_Male_fatbody_adult_3dcgGAL4LamGFP_Jasper_sample1,GCCCGAATCGTTGCCT-a417df9a__FCA45_Male_fatbody_adult_3dcgGAL4LamGFP_Jasper_sample1,TCAGTCCAGAGGGCGA-a417df9a__FCA45_Male_fatbody_adult_3dcgGAL4LamGFP_Jasper_sample1,CAATACGAGGCGTTAG-a417df9a__FCA45_Male_fatbody_adult_3dcgGAL4LamGFP_Jasper_sample1,ATGAAAGCACAGAAGC-a417df9a__FCA45_Male_fatbody_adult_3dcgGAL4LamGFP_Jasp…	adult fat body
529	adult fat body_529	1.61304	1.1875	0.702851	0	0	0.113276	0.0582413	0	0	0	0	0	0	0	0.0582413	0	0	0.0582413	0	0	0	0	0	0	0	0	0	0	adult fat body	6669.92	6855	GAAGGGTTCATCGACA-a417df9a__FCA45_Male_fatbody_adult_3dcgGAL4LamGFP_Jasper_sample1,CTGATCCAGGAGTCTG-a417df9a__FCA45_Male_fatbody_adult_3dcgGAL4LamGFP_Jasper_sample1,AATCACGTCTAGACCA-a417df9a__FCA45_Male_fatbody_adult_3dcgGAL4LamGFP_Jasper_sample1,GCGTTTCTCGTGGTAT-a417df9a__FCA45_Male_fatbody_adult_3dcgGAL4LamGFP_Jasper_sample1,TTCAATCAGTTAGTAG-a417df9a__FCA45_Male_fatbody_adult_3dcgGAL4LamGFP_Jasp…	adult fat body
530	adult fat body_530	1.25596	0.992792	0.710018	0	0	0	0.0712588	0	0	0	0	0	0	0	0	0.0712588	0	0	0	0	0	0	0	0	0	0	0	0	adult fat body	5415.72	6611	AAGCATCGTTGGTAGG-a417df9a__FCA45_Male_fatbody_adult_3dcgGAL4LamGFP_Jasper_sample1,ATGTCCCGTATTCCGA-a417df9a__FCA45_Male_fatbody_adult_3dcgGAL4LamGFP_Jasper_sample1,TGAGGAGCACATTACG-a417df9a__FCA45_Male_fatbody_adult_3dcgGAL4LamGFP_Jasper_sample1,TGATTTCGTGGATGAC-a417df9a__FCA45_Male_fatbody_adult_3dcgGAL4LamGFP_Jasper_sample1,TGGTGATCACTACGGC-a417df9a__FCA45_Male_fatbody_adult_3dcgGAL4LamGFP_Jasp…	adult fat body
531	adult fat body_531	0.947837	1.3258	0.332916	0	0	0	0	0	0	0	0	0	0	0	0	0	0	0	0	0	0	0	0	0	0	0	0	0	adult fat body	2025.16	4631	TTCCTAACACTATCGA-6d9f44c6__FCA46_Female_fatbodyGFP_adult_3dcgGAL4LamGFPT_Jasper_sample1,TTCTTCCTCGCGTGAC-6d9f44c6__FCA46_Female_fatbodyGFP_adult_3dcgGAL4LamGFPT_Jasper_sample1,CTGTCGTTCAGTCCGG-6d9f44c6__FCA46_Female_fatbodyGFP_adult_3dcgGAL4LamGFPT_Jasper_sample1,TGCACGGAGTTGCCCG-6d9f44c6__FCA46_Female_fatbodyGFP_adult_3dcgGAL4LamGFPT_Jasper_sample1,CAACGGCCACCGGTCA-6d9f44c6__FCA46_Female_fatbody…	adult fat body
532	adult fat body_532	1.27021	0.617271	0.5374	0	0	0	0	0	0	0	0	0	0	0	0	0	0	0	0	0	0	0	0	0	0	0	0	0	adult fat body	2810.76	5936	ATCGTGACAGAAGCTG-a417df9a__FCA45_Male_fatbody_adult_3dcgGAL4LamGFP_Jasper_sample1,ACTTTGTGTCTAGTGT-a417df9a__FCA45_Male_fatbody_adult_3dcgGAL4LamGFP_Jasper_sample1,ACTCCCATCGATTCCC-a417df9a__FCA45_Male_fatbody_adult_3dcgGAL4LamGFP_Jasper_sample1,CACAGATGTCGATGCC-a417df9a__FCA45_Male_fatbody_adult_3dcgGAL4LamGFP_Jasper_sample1,CATAGACAGTTGTCAC-a417df9a__FCA45_Male_fatbody_adult_3dcgGAL4LamGFP_Jasp…	adult fat body
533	adult fat body_533	1.94158	1.46009	0.866108	0	0	0	0	0	0	0	0	0	0	0	0	0	0	0	0	0	0	0	0	0	0	0	0	0	adult fat body	4355.28	6436	CTCGAGGAGTGCTCAT-a417df9a__FCA45_Male_fatbody_adult_3dcgGAL4LamGFP_Jasper_sample1,GTAAGTCTCTCATTGT-a417df9a__FCA45_Male_fatbody_adult_3dcgGAL4LamGFP_Jasper_sample1,AACCTGAAGTCACGAG-a417df9a__FCA45_Male_fatbody_adult_3dcgGAL4LamGFP_Jasper_sample1,CGGAGAACAGTCGAGA-a417df9a__FCA45_Male_fatbody_adult_3dcgGAL4LamGFP_Jasper_sample1,ATGATCGGTCAGTCGC-a417df9a__FCA45_Male_fatbody_adult_3dcgGAL4LamGFP_Jasp…	adult fat body
534	adult fat body_534	1.67904	1.43946	0.27114	0	0	0	0	0	0	0	0	0	0	0	0	0	0	0	0	0	0	0	0	0	0	0	0	0	adult fat body	3852.84	5816	CTGCCTAGTCCATACA-6d9f44c6__FCA46_Female_fatbodyGFP_adult_3dcgGAL4LamGFPT_Jasper_sample1,ATGTCCCCACTACCCT-6d9f44c6__FCA46_Female_fatbodyGFP_adult_3dcgGAL4LamGFPT_Jasper_sample1,TGGATCATCTCGCCTA-6d9f44c6__FCA46_Female_fatbodyGFP_adult_3dcgGAL4LamGFPT_Jasper_sample1,GAGTCATGTATCGCTA-6d9f44c6__FCA46_Female_fatbodyGFP_adult_3dcgGAL4LamGFPT_Jasper_sample1,GTTCGCTCAGTCTGGC-6d9f44c6__FCA46_Female_fatbody…	adult fat body
535	adult fat body_535	1.94238	1.47575	0.572832	0	0	0.0679374	0	0	0	0	0	0	0	0	0	0	0	0	0	0	0	0	0	0	0	0	0	0	adult fat body	5690.04	5895	ATGGTTGTCTTTCAGT-6d9f44c6__FCA46_Female_fatbodyGFP_adult_3dcgGAL4LamGFPT_Jasper_sample1,TCAATTCGTTCAGGTT-6d9f44c6__FCA46_Female_fatbodyGFP_adult_3dcgGAL4LamGFPT_Jasper_sample1,TGAACGTGTAGCCAGA-6d9f44c6__FCA46_Female_fatbodyGFP_adult_3dcgGAL4LamGFPT_Jasper_sample1,GAGTCATTCAGACATC-a417df9a__FCA45_Male_fatbody_adult_3dcgGAL4LamGFP_Jasper_sample1,GACCTTCTCCGATAAC-6d9f44c6__FCA46_Female_fatbodyGFP_ad…	adult fat body
536	adult fat body_536	1.81186	1.63954	0.677522	0	0	0	0	0	0	0	0	0	0	0	0	0	0	0	0	0	0	0	0	0	0	0	0	0	adult fat body	2889.6	5107	TGCGGCAAGTCATGCT-6d9f44c6__FCA46_Female_fatbodyGFP_adult_3dcgGAL4LamGFPT_Jasper_sample1,TCACATTCAACCGCTG-6d9f44c6__FCA46_Female_fatbodyGFP_adult_3dcgGAL4LamGFPT_Jasper_sample1,GGTGTTACATCACAGT-6d9f44c6__FCA46_Female_fatbodyGFP_adult_3dcgGAL4LamGFPT_Jasper_sample1,ATCGGATTCCAGTGCG-6d9f44c6__FCA46_Female_fatbodyGFP_adult_3dcgGAL4LamGFPT_Jasper_sample1,TGTGGCGAGCTTACGT-6d9f44c6__FCA46_Female_fatbody…	adult fat body
537	adult fat body_537	1.37349	0.808331	0.868108	0	0	0	0	0	0	0	0	0	0	0	0	0.0450498	0	0	0	0	0	0	0	0	0	0	0	0	adult fat body	8680.56	7151	CGACAGCAGCTCCACG-a417df9a__FCA45_Male_fatbody_adult_3dcgGAL4LamGFP_Jasper_sample1,GGAGCAAAGGGATCGT-a417df9a__FCA45_Male_fatbody_adult_3dcgGAL4LamGFP_Jasper_sample1,AAGCGTTGTAGTTCCA-a417df9a__FCA45_Male_fatbody_adult_3dcgGAL4LamGFP_Jasper_sample1,AGCGCCAGTGCCTGAC-a417df9a__FCA45_Male_fatbody_adult_3dcgGAL4LamGFP_Jasper_sample1,GATCACAGTAACATCC-a417df9a__FCA45_Male_fatbody_adult_3dcgGAL4LamGFP_Jasp…	adult fat body
538	adult fat body_538	2.50327	1.80983	0.375828	0	0	0	0	0	0	0	0	0	0	0	0	0	0	0	0	0	0	0	0	0	0	0	0	0	adult fat body	4384.08	5936	TGCTTGCAGTACAGCG-6d9f44c6__FCA46_Female_fatbodyGFP_adult_3dcgGAL4LamGFPT_Jasper_sample1,GTCGTTCGTCTCGACG-6d9f44c6__FCA46_Female_fatbodyGFP_adult_3dcgGAL4LamGFPT_Jasper_sample1,AGGCCACGTAGGAGTC-6d9f44c6__FCA46_Female_fatbodyGFP_adult_3dcgGAL4LamGFPT_Jasper_sample1,ATCCACCGTACGAAAT-6d9f44c6__FCA46_Female_fatbodyGFP_adult_3dcgGAL4LamGFPT_Jasper_sample1,TGGGATTAGGAAGTAG-6d9f44c6__FCA46_Female_fatbody…	adult fat body
539	adult fat body_539	2.07016	1.98375	0.869293	0	0	0	0	0	0	0	0	0	0	0	0	0	0	0	0	0	0	0	0	0	0	0	0	0	adult fat body	5486.48	6144	GTGCGTGGTTGACTGT-6d9f44c6__FCA46_Female_fatbodyGFP_adult_3dcgGAL4LamGFPT_Jasper_sample1,CGAAGGATCACTGTTT-6d9f44c6__FCA46_Female_fatbodyGFP_adult_3dcgGAL4LamGFPT_Jasper_sample1,TTGTTCAGTCGGATTT-6d9f44c6__FCA46_Female_fatbodyGFP_adult_3dcgGAL4LamGFPT_Jasper_sample1,CGTCCATAGATACATG-6d9f44c6__FCA46_Female_fatbodyGFP_adult_3dcgGAL4LamGFPT_Jasper_sample1,TGCATCCCAGACAAAT-6d9f44c6__FCA46_Female_fatbody…	adult fat body
540	adult fat body_540	1.56724	1.34044	0.396313	0	0	0.0928224	0	0	0	0	0	0	0	0	0	0	0	0	0	0	0	0	0	0	0	0	0	0	adult fat body	4112.4	4989	TGGGATTGTTCTCCCA-6d9f44c6__FCA46_Female_fatbodyGFP_adult_3dcgGAL4LamGFPT_Jasper_sample1,GGTGTTAAGTGAACAT-6d9f44c6__FCA46_Female_fatbodyGFP_adult_3dcgGAL4LamGFPT_Jasper_sample1,ACTATTCGTTCCGCGA-6d9f44c6__FCA46_Female_fatbodyGFP_adult_3dcgGAL4LamGFPT_Jasper_sample1,GTGAGCCCAGTTGAAA-6d9f44c6__FCA46_Female_fatbodyGFP_adult_3dcgGAL4LamGFPT_Jasper_sample1,AGCTCAAAGGGCAGAG-6d9f44c6__FCA46_Female_fatbody…	adult fat body
541	adult fat body_541	1.81706	1.20456	0.216387	0.0774495	0	0.0774495	0	0	0	0	0	0	0	0	0	0	0	0	0	0	0	0	0	0	0	0	0	0	adult fat body	4967.24	6518	GTTGAACGTGTTGACT-a417df9a__FCA45_Male_fatbody_adult_3dcgGAL4LamGFP_Jasper_sample1,TTCCTTCGTTCCAAAC-a417df9a__FCA45_Male_fatbody_adult_3dcgGAL4LamGFP_Jasper_sample1,AGATGCTCACCTTCGT-a417df9a__FCA45_Male_fatbody_adult_3dcgGAL4LamGFP_Jasper_sample1,GGCTGTGGTTCTCGCT-a417df9a__FCA45_Male_fatbody_adult_3dcgGAL4LamGFP_Jasper_sample1,GTGAGCCGTGGAGGTT-a417df9a__FCA45_Male_fatbody_adult_3dcgGAL4LamGFP_Jasp…	adult fat body
542	adult fat body_542	1.19234	0.651239	0.20659	0	0	0	0	0	0	0	0	0	0	0	0	0	0	0	0	0	0	0	0	0	0	0	0	0	adult fat body	1743.08	3703	ATACCTTGTCTCCTGT-6d9f44c6__FCA46_Female_fatbodyGFP_adult_3dcgGAL4LamGFPT_Jasper_sample1,GTGCGTGTCAAGTCTG-6d9f44c6__FCA46_Female_fatbodyGFP_adult_3dcgGAL4LamGFPT_Jasper_sample1,GATTCGATCTCTATGT-6d9f44c6__FCA46_Female_fatbodyGFP_adult_3dcgGAL4LamGFPT_Jasper_sample1,TCGGGACAGTTTCTTC-6d9f44c6__FCA46_Female_fatbodyGFP_adult_3dcgGAL4LamGFPT_Jasper_sample1,TCAGCAAAGGACGCTA-6d9f44c6__FCA46_Female_fatbody…	adult fat body
543	adult fat body_543	1.91799	1.52166	0.334869	0	0	0	0	0	0	0	0	0	0	0	0	0	0	0	0	0	0	0	0	0	0	0	0.0765455	0	adult fat body	5028.2	6554	GGTGATTTCAACGAGG-a417df9a__FCA45_Male_fatbody_adult_3dcgGAL4LamGFP_Jasper_sample1,GTCGTAAGTCGCTCGA-a417df9a__FCA45_Male_fatbody_adult_3dcgGAL4LamGFP_Jasper_sample1,TATCGCCGTCCATACA-a417df9a__FCA45_Male_fatbody_adult_3dcgGAL4LamGFP_Jasper_sample1,GGCAGTCCAGCGGTCT-a417df9a__FCA45_Male_fatbody_adult_3dcgGAL4LamGFP_Jasper_sample1,GACTATGGTTACACTG-a417df9a__FCA45_Male_fatbody_adult_3dcgGAL4LamGFP_Jasp…	adult fat body
544	adult fat body_544	1.70954	1.39882	0.733521	0	0	0	0	0	0	0	0	0	0	0	0	0	0	0	0	0	0	0	0	0	0	0	0	0	adult fat body	4065.04	5220	GCAGCCAGTACTGGGA-6d9f44c6__FCA46_Female_fatbodyGFP_adult_3dcgGAL4LamGFPT_Jasper_sample1,GCAGCTGAGCTCCACG-6d9f44c6__FCA46_Female_fatbodyGFP_adult_3dcgGAL4LamGFPT_Jasper_sample1,TGGGAGAAGCCGCACT-6d9f44c6__FCA46_Female_fatbodyGFP_adult_3dcgGAL4LamGFPT_Jasper_sample1,TTGATGGCACCTGAAT-6d9f44c6__FCA46_Female_fatbodyGFP_adult_3dcgGAL4LamGFPT_Jasper_sample1,GATCAGTAGCCTGAAG-6d9f44c6__FCA46_Female_fatbody…	adult fat body
545	adult fat body_545	1.67993	1.50978	0.985415	0	0	0	0	0	0	0	0	0	0	0	0	0	0	0	0	0	0	0	0	0	0	0	0	0	adult fat body	2382.48	4647	TGGAGAGTCACGTCCT-6d9f44c6__FCA46_Female_fatbodyGFP_adult_3dcgGAL4LamGFPT_Jasper_sample1,CTCATCGAGATTGTGA-6d9f44c6__FCA46_Female_fatbodyGFP_adult_3dcgGAL4LamGFPT_Jasper_sample1,GTTACAGCATTACGGT-6d9f44c6__FCA46_Female_fatbodyGFP_adult_3dcgGAL4LamGFPT_Jasper_sample1,TTGTTGTTCGAACCTA-6d9f44c6__FCA46_Female_fatbodyGFP_adult_3dcgGAL4LamGFPT_Jasper_sample1,CGGAATTCATGAAGCG-6d9f44c6__FCA46_Female_fatbody…	adult fat body
546	adult fat body_546	0.975107	0.779145	0	0	0	0	0	0	0	0	0	0	0	0	0	0	0	0	0	0	0	0	0	0	0	0	0	0	adult fat body	1695.48	4577	TACAACGGTTAGAAGT-6d9f44c6__FCA46_Female_fatbodyGFP_adult_3dcgGAL4LamGFPT_Jasper_sample1,TGGGATTGTTCTAACG-6d9f44c6__FCA46_Female_fatbodyGFP_adult_3dcgGAL4LamGFPT_Jasper_sample1,TTCGGTCAGGCCTAGA-6d9f44c6__FCA46_Female_fatbodyGFP_adult_3dcgGAL4LamGFPT_Jasper_sample1,CGGGCATTCCTAGCCT-6d9f44c6__FCA46_Female_fatbodyGFP_adult_3dcgGAL4LamGFPT_Jasper_sample1,CCCTTAGAGCGTGAGT-6d9f44c6__FCA46_Female_fatbody…	adult fat body
547	adult fat body_547	2.29202	1.3775	0.225013	0	0	0	0	0.0611748	0.0611748	0	0	0	0	0	0	0	0	0.0611748	0.118822	0	0	0	0	0	0	0	0	0	adult fat body	6340.68	7023	TCGACGGGTAGCTTAC-a417df9a__FCA45_Male_fatbody_adult_3dcgGAL4LamGFP_Jasper_sample1,TCCGATCCAGCTGGTC-a417df9a__FCA45_Male_fatbody_adult_3dcgGAL4LamGFP_Jasper_sample1,AAGGAATAGGCCTGCT-a417df9a__FCA45_Male_fatbody_adult_3dcgGAL4LamGFP_Jasper_sample1,GTGTTCCGTAGCACAG-a417df9a__FCA45_Male_fatbody_adult_3dcgGAL4LamGFP_Jasper_sample1,ATTTCACGTACTGAGG-a417df9a__FCA45_Male_fatbody_adult_3dcgGAL4LamGFP_Jasp…	adult fat body
548	adult fat body_548	1.49263	1.0388	0.265669	0	0	0	0	0	0	0	0	0	0	0	0	0	0	0	0	0	0	0	0	0	0	0.0966132	0	0	adult fat body	3943.44	6311	TCAAGTGAGTACAACA-a417df9a__FCA45_Male_fatbody_adult_3dcgGAL4LamGFP_Jasper_sample1,TCACTCGAGCTAGATA-a417df9a__FCA45_Male_fatbody_adult_3dcgGAL4LamGFP_Jasper_sample1,TGATCAGTCTTAGCTT-a417df9a__FCA45_Male_fatbody_adult_3dcgGAL4LamGFP_Jasper_sample1,AAACGAAAGGCCTTGC-a417df9a__FCA45_Male_fatbody_adult_3dcgGAL4LamGFP_Jasper_sample1,TGTTGGAGTACTCGCG-a417df9a__FCA45_Male_fatbody_adult_3dcgGAL4LamGFP_Jasp…	adult fat body
549	adult fat body_549	1.44262	1.60787	0.451273	0	0	0	0	0	0	0	0	0	0	0	0	0	0	0	0	0	0	0	0	0	0	0	0	0	adult fat body	2104.12	4471	TGTGGCGTCAGAGCGA-6d9f44c6__FCA46_Female_fatbodyGFP_adult_3dcgGAL4LamGFPT_Jasper_sample1,ACTTAGGTCTTTCGAT-6d9f44c6__FCA46_Female_fatbodyGFP_adult_3dcgGAL4LamGFPT_Jasper_sample1,CTGATCCGTTTCCATT-6d9f44c6__FCA46_Female_fatbodyGFP_adult_3dcgGAL4LamGFPT_Jasper_sample1,CACACAAAGTACAGAT-6d9f44c6__FCA46_Female_fatbodyGFP_adult_3dcgGAL4LamGFPT_Jasper_sample1,ACCAACAAGTCTAACC-6d9f44c6__FCA46_Female_fatbody…	adult fat body
550	adult fat body_550	1.41274	0.937504	0.830587	0	0	0	0	0.0827876	0	0	0	0	0	0	0	0	0	0	0	0	0	0	0	0	0	0	0	0	adult fat body	4634.4	6102	GTGGAAGTCCGTGGCA-a417df9a__FCA45_Male_fatbody_adult_3dcgGAL4LamGFP_Jasper_sample1,CCTGCATTCGAGAAAT-a417df9a__FCA45_Male_fatbody_adult_3dcgGAL4LamGFP_Jasper_sample1,GTATTTCCAAGTGCAG-a417df9a__FCA45_Male_fatbody_adult_3dcgGAL4LamGFP_Jasper_sample1,GAGTGTTGTACTGAGG-a417df9a__FCA45_Male_fatbody_adult_3dcgGAL4LamGFP_Jasper_sample1,GTGTGATAGGAGCTGT-a417df9a__FCA45_Male_fatbody_adult_3dcgGAL4LamGFP_Jasp…	adult fat body
551	adult fat body_551	1.65435	0.927184	0.462132	0	0	0	0	0	0	0	0	0	0	0	0	0	0	0	0	0	0	0	0	0	0	0	0	0	adult fat body	3404.52	5922	TCATTACGTAGCTGAG-a417df9a__FCA45_Male_fatbody_adult_3dcgGAL4LamGFP_Jasper_sample1,ACGGTCGAGATACTGA-a417df9a__FCA45_Male_fatbody_adult_3dcgGAL4LamGFP_Jasper_sample1,CAGTTCCGTTACGATC-a417df9a__FCA45_Male_fatbody_adult_3dcgGAL4LamGFP_Jasper_sample1,TCACTATAGCCTTTCC-a417df9a__FCA45_Male_fatbody_adult_3dcgGAL4LamGFP_Jasper_sample1,CCTTCAGGTGCTCGTG-a417df9a__FCA45_Male_fatbody_adult_3dcgGAL4LamGFP_Jasp…	adult fat body
552	adult fat body_552	1.88052	1.38208	0.852435	0	0	0.161677	0	0	0	0	0	0	0.0568467	0	0	0.0568467	0	0	0	0	0	0	0	0	0	0	0	0	adult fat body	6838.36	7237	TTTCGATGTCACTGAT-a417df9a__FCA45_Male_fatbody_adult_3dcgGAL4LamGFP_Jasper_sample1,TTACCGCCATATCTCT-a417df9a__FCA45_Male_fatbody_adult_3dcgGAL4LamGFP_Jasper_sample1,TGTAGACAGGGTTAAT-a417df9a__FCA45_Male_fatbody_adult_3dcgGAL4LamGFP_Jasper_sample1,TACTGCCCATTGTCGA-a417df9a__FCA45_Male_fatbody_adult_3dcgGAL4LamGFP_Jasper_sample1,ATTCGTTTCATGCCCT-a417df9a__FCA45_Male_fatbody_adult_3dcgGAL4LamGFP_Jasp…	adult fat body
553	adult fat body_553	1.61083	0.956586	0.148661	0	0	0	0	0	0	0	0	0	0	0	0	0	0	0	0	0	0	0	0	0	0	0	0	0	adult fat body	2495.64	5858	GTCAAGTAGGACATCG-a417df9a__FCA45_Male_fatbody_adult_3dcgGAL4LamGFP_Jasper_sample1,CCTTGTGTCAGCACCG-a417df9a__FCA45_Male_fatbody_adult_3dcgGAL4LamGFP_Jasper_sample1,CCTCAACAGGGAGTGG-a417df9a__FCA45_Male_fatbody_adult_3dcgGAL4LamGFP_Jasper_sample1,AACCATGTCGTTGCCT-a417df9a__FCA45_Male_fatbody_adult_3dcgGAL4LamGFP_Jasper_sample1,TCGATTTCATTCTTCA-a417df9a__FCA45_Male_fatbody_adult_3dcgGAL4LamGFP_Jasp…	adult fat body
554	adult fat body_554	1.85272	1.32001	0.104124	0	0	0	0	0	0	0	0	0	0	0	0	0	0	0	0.104124	0	0	0	0	0	0	0.104124	0	0	adult fat body	3645.04	5173	CCCGAAGCATGTCAGT-6d9f44c6__FCA46_Female_fatbodyGFP_adult_3dcgGAL4LamGFPT_Jasper_sample1,AGATGCTTCGTTCGCT-6d9f44c6__FCA46_Female_fatbodyGFP_adult_3dcgGAL4LamGFPT_Jasper_sample1,GCGTTTCCAGATCCAT-6d9f44c6__FCA46_Female_fatbodyGFP_adult_3dcgGAL4LamGFPT_Jasper_sample1,CATCGGGCAATCACGT-6d9f44c6__FCA46_Female_fatbodyGFP_adult_3dcgGAL4LamGFPT_Jasper_sample1,CTGCTCATCTAAGCCA-6d9f44c6__FCA46_Female_fatbody…	adult fat body
555	adult fat body_555	1.51679	1.2834	0.851846	0	0	0	0	0	0	0	0	0	0	0	0	0	0	0	0.0760875	0	0	0	0	0	0	0	0	0	adult fat body	5059.64	6815	CTGGACGTCACCATAG-a417df9a__FCA45_Male_fatbody_adult_3dcgGAL4LamGFP_Jasper_sample1,GTGACGCCAAGTCGTT-a417df9a__FCA45_Male_fatbody_adult_3dcgGAL4LamGFP_Jasper_sample1,GGGAGATGTGTCCGGT-a417df9a__FCA45_Male_fatbody_adult_3dcgGAL4LamGFP_Jasper_sample1,CACCAAAAGCATGCGA-a417df9a__FCA45_Male_fatbody_adult_3dcgGAL4LamGFP_Jasper_sample1,TGTAACGAGATGCAGC-a417df9a__FCA45_Male_fatbody_adult_3dcgGAL4LamGFP_Jasp…	adult fat body
556	adult fat body_556	1.74774	1.70484	0.278742	0.215998	0	0	0	0	0	0	0	0	0	0	0	0	0	0	0	0	0	0	0	0	0	0	0	0	adult fat body	4977.2	6156	ACGGAAGCAAGTTCCA-6d9f44c6__FCA46_Female_fatbodyGFP_adult_3dcgGAL4LamGFPT_Jasper_sample1,TTAGGCACAGAAATCA-6d9f44c6__FCA46_Female_fatbodyGFP_adult_3dcgGAL4LamGFPT_Jasper_sample1,GTAAGTCTCCTACACC-6d9f44c6__FCA46_Female_fatbodyGFP_adult_3dcgGAL4LamGFPT_Jasper_sample1,GAGAGGTTCTATCCAT-6d9f44c6__FCA46_Female_fatbodyGFP_adult_3dcgGAL4LamGFPT_Jasper_sample1,CTAGACATCGTGCTCT-6d9f44c6__FCA46_Female_fatbody…	adult fat body
557	adult fat body_557	1.74635	1.43846	0.718775	0.056796	0	0.056796	0.056796	0	0	0	0	0	0	0	0	0	0	0	0	0	0	0	0	0	0	0	0	0	adult fat body	6844.64	7258	TGACCCTGTGGGATTG-a417df9a__FCA45_Male_fatbody_adult_3dcgGAL4LamGFP_Jasper_sample1,TGAGGTTGTTGTGCCG-a417df9a__FCA45_Male_fatbody_adult_3dcgGAL4LamGFP_Jasper_sample1,CTGGACGTCACCATAG-a417df9a__FCA45_Male_fatbody_adult_3dcgGAL4LamGFP_Jasper_sample1,ACATTTCTCAGGCGAA-a417df9a__FCA45_Male_fatbody_adult_3dcgGAL4LamGFP_Jasper_sample1,AGGATAAGTTACCTTT-a417df9a__FCA45_Male_fatbody_adult_3dcgGAL4LamGFP_Jasp…	adult fat body
558	adult fat body_558	2.25495	1.83792	0.594896	0	0	0	0	0	0	0	0	0	0	0	0	0	0	0	0	0	0	0	0	0	0	0	0	0	adult fat body	4921	6060	GCAGCTGGTGGTAACG-6d9f44c6__FCA46_Female_fatbodyGFP_adult_3dcgGAL4LamGFPT_Jasper_sample1,GTAGAGGGTTAATCGC-6d9f44c6__FCA46_Female_fatbodyGFP_adult_3dcgGAL4LamGFPT_Jasper_sample1,GGGAGTATCGCGCCAA-6d9f44c6__FCA46_Female_fatbodyGFP_adult_3dcgGAL4LamGFPT_Jasper_sample1,AGCTACATCCTTATGT-6d9f44c6__FCA46_Female_fatbodyGFP_adult_3dcgGAL4LamGFPT_Jasper_sample1,TCCACGTTCAGTCATG-6d9f44c6__FCA46_Female_fatbody…	adult fat body
559	adult fat body_559	1.66734	1.32704	0.323569	0	0	0	0	0	0	0	0	0	0	0	0	0	0	0	0.0912226	0	0	0	0	0	0	0.0912226	0	0	adult fat body	4187.92	5417	CTGCTCATCTAAGCCA-6d9f44c6__FCA46_Female_fatbodyGFP_adult_3dcgGAL4LamGFPT_Jasper_sample1,ATGAGGGCACGTCGTG-6d9f44c6__FCA46_Female_fatbodyGFP_adult_3dcgGAL4LamGFPT_Jasper_sample1,TCATTACAGCCGTAAG-6d9f44c6__FCA46_Female_fatbodyGFP_adult_3dcgGAL4LamGFPT_Jasper_sample1,GCTTCACAGCACCTGC-6d9f44c6__FCA46_Female_fatbodyGFP_adult_3dcgGAL4LamGFPT_Jasper_sample1,CCTAACCAGCTGCCAC-6d9f44c6__FCA46_Female_fatbody…	adult fat body
560	adult fat body_560	1.9312	1.46118	0.188089	0	0	0	0	0	0	0	0	0	0	0	0	0	0	0	0	0	0	0	0	0	0	0	0	0	adult fat body	3865.84	6023	GCATCTCGTATCCTCC-6d9f44c6__FCA46_Female_fatbodyGFP_adult_3dcgGAL4LamGFPT_Jasper_sample1,CTGGTCTAGCTAAGTA-6d9f44c6__FCA46_Female_fatbodyGFP_adult_3dcgGAL4LamGFPT_Jasper_sample1,TTACAGGGTACCATAC-6d9f44c6__FCA46_Female_fatbodyGFP_adult_3dcgGAL4LamGFPT_Jasper_sample1,CGGAACCGTTGGCTAT-6d9f44c6__FCA46_Female_fatbodyGFP_adult_3dcgGAL4LamGFPT_Jasper_sample1,GGGATGAAGGCATCTT-6d9f44c6__FCA46_Female_fatbody…	adult fat body
561	adult fat body_561	1.87881	1.57977	0.755158	0	0	0	0	0	0	0	0	0	0	0	0	0	0	0	0	0	0	0	0	0	0	0	0	0	adult fat body	4255.52	5609	TTACGCCCAAACTGCT-6d9f44c6__FCA46_Female_fatbodyGFP_adult_3dcgGAL4LamGFPT_Jasper_sample1,TGTCCTGTCCGCTAGG-6d9f44c6__FCA46_Female_fatbodyGFP_adult_3dcgGAL4LamGFPT_Jasper_sample1,GTTTGGAAGGTAGATT-6d9f44c6__FCA46_Female_fatbodyGFP_adult_3dcgGAL4LamGFPT_Jasper_sample1,CGTGAATGTAGGGTAC-6d9f44c6__FCA46_Female_fatbodyGFP_adult_3dcgGAL4LamGFPT_Jasper_sample1,CTGGTCTAGCTCGACC-6d9f44c6__FCA46_Female_fatbody…	adult fat body
562	adult fat body_562	2.23015	1.92911	0.394449	0.0775113	0	0	0	0	0	0	0	0	0	0	0	0	0	0	0.0775113	0	0	0	0	0	0	0	0	0	adult fat body	4963.12	6130	CTGTGAAGTCAGACTT-6d9f44c6__FCA46_Female_fatbodyGFP_adult_3dcgGAL4LamGFPT_Jasper_sample1,TAGATCGTCCGGACGT-6d9f44c6__FCA46_Female_fatbodyGFP_adult_3dcgGAL4LamGFPT_Jasper_sample1,GTAGAGGTCTCGTTTA-6d9f44c6__FCA46_Female_fatbodyGFP_adult_3dcgGAL4LamGFPT_Jasper_sample1,ACAACCAAGTTCACTG-6d9f44c6__FCA46_Female_fatbodyGFP_adult_3dcgGAL4LamGFPT_Jasper_sample1,ATCGGCGGTCACCCTT-6d9f44c6__FCA46_Female_fatbody…	adult fat body
563	adult fat body_563	1.58062	1.2636	0.536888	0	0	0	0	0	0	0	0	0	0	0	0	0.0966955	0	0	0	0	0	0	0	0	0	0	0	0	adult fat body	3939.92	5698	GCGGAAATCGACGCGT-a417df9a__FCA45_Male_fatbody_adult_3dcgGAL4LamGFP_Jasper_sample1,CAAGAGGCACGCGTCA-a417df9a__FCA45_Male_fatbody_adult_3dcgGAL4LamGFP_Jasper_sample1,AGGACTTAGACGCCAA-a417df9a__FCA45_Male_fatbody_adult_3dcgGAL4LamGFP_Jasper_sample1,ATGTCTTGTTCGTACA-a417df9a__FCA45_Male_fatbody_adult_3dcgGAL4LamGFP_Jasper_sample1,TACCGAAGTAAGATTG-a417df9a__FCA45_Male_fatbody_adult_3dcgGAL4LamGFP_Jasp…	adult fat body
564	adult fat body_564	2.0409	1.69085	0.313841	0	0	0.0596316	0	0	0	0	0	0	0	0	0	0	0	0	0	0	0	0	0	0	0	0	0	0	adult fat body	6509.84	6610	CGTGAATCACAGCCTG-6d9f44c6__FCA46_Female_fatbodyGFP_adult_3dcgGAL4LamGFPT_Jasper_sample1,CACGTTCCACGGTGAA-6d9f44c6__FCA46_Female_fatbodyGFP_adult_3dcgGAL4LamGFPT_Jasper_sample1,GTTGCTCCACGCTGCA-6d9f44c6__FCA46_Female_fatbodyGFP_adult_3dcgGAL4LamGFPT_Jasper_sample1,GGGACAATCGTGACTA-6d9f44c6__FCA46_Female_fatbodyGFP_adult_3dcgGAL4LamGFPT_Jasper_sample1,TGGGATTCAAGCAGGT-6d9f44c6__FCA46_Female_fatbody…	adult fat body
565	adult fat body_565	1.84553	1.50034	0.30412	0	0	0	0	0	0	0	0	0	0	0	0	0	0	0	0	0	0	0	0	0	0	0	0	0	adult fat body	5626.96	6338	TCTCTGGTCACCCTGT-6d9f44c6__FCA46_Female_fatbodyGFP_adult_3dcgGAL4LamGFPT_Jasper_sample1,ACCAAACAGCATCCTA-6d9f44c6__FCA46_Female_fatbodyGFP_adult_3dcgGAL4LamGFPT_Jasper_sample1,AGCGTATAGTGTACCT-6d9f44c6__FCA46_Female_fatbodyGFP_adult_3dcgGAL4LamGFPT_Jasper_sample1,CCGAACGGTACGGTTT-6d9f44c6__FCA46_Female_fatbodyGFP_adult_3dcgGAL4LamGFPT_Jasper_sample1,CCGTTCATCAGCCTCT-6d9f44c6__FCA46_Female_fatbody…	adult fat body
566	adult fat body_566	1.4795	0.963805	0.366218	0	0	0	0	0	0	0	0	0	0	0	0	0	0	0	0	0	0	0	0	0	0	0	0	0	adult fat body	2713.28	5586	TGGATGTCATAATGCC-a417df9a__FCA45_Male_fatbody_adult_3dcgGAL4LamGFP_Jasper_sample1,CAACGATCAGGTGAGT-a417df9a__FCA45_Male_fatbody_adult_3dcgGAL4LamGFP_Jasper_sample1,GGGTGTCCAGCGATTT-a417df9a__FCA45_Male_fatbody_adult_3dcgGAL4LamGFP_Jasper_sample1,CATTCTAGTCGCTGCA-a417df9a__FCA45_Male_fatbody_adult_3dcgGAL4LamGFP_Jasper_sample1,GGGTGTCAGCTATCTG-a417df9a__FCA45_Male_fatbody_adult_3dcgGAL4LamGFP_Jasp…	adult fat body
567	adult fat body_567	2.00368	1.5923	0.625944	0.0529487	0	0	0	0	0	0	0	0	0	0	0	0	0	0	0	0	0	0	0	0	0	0	0	0	adult fat body	7356.24	6571	AATCGACAGCGACCCT-6d9f44c6__FCA46_Female_fatbodyGFP_adult_3dcgGAL4LamGFPT_Jasper_sample1,CCCTCAACACAGACGA-6d9f44c6__FCA46_Female_fatbodyGFP_adult_3dcgGAL4LamGFPT_Jasper_sample1,TCAGGGCTCAAAGACA-6d9f44c6__FCA46_Female_fatbodyGFP_adult_3dcgGAL4LamGFPT_Jasper_sample1,CTGCAGGGTAACAGGC-6d9f44c6__FCA46_Female_fatbodyGFP_adult_3dcgGAL4LamGFPT_Jasper_sample1,GTGTGGCCATCGCCTT-6d9f44c6__FCA46_Female_fatbody…	adult fat body
568	adult fat body_568	2.25945	2.17837	0.31696	0	0	0	0	0	0	0	0	0	0	0	0	0	0	0	0	0	0	0	0	0	0	0	0	0	adult fat body	5362.68	5748	TGATCTTCACGATTCA-6d9f44c6__FCA46_Female_fatbodyGFP_adult_3dcgGAL4LamGFPT_Jasper_sample1,CAGCAGCAGTTCACTG-6d9f44c6__FCA46_Female_fatbodyGFP_adult_3dcgGAL4LamGFPT_Jasper_sample1,AGCATCACAAGAGCTG-6d9f44c6__FCA46_Female_fatbodyGFP_adult_3dcgGAL4LamGFPT_Jasper_sample1,AGAAGCGGTAGACAGC-6d9f44c6__FCA46_Female_fatbodyGFP_adult_3dcgGAL4LamGFPT_Jasper_sample1,TAACGACCACTGCGAC-6d9f44c6__FCA46_Female_fatbody…	adult fat body
569	adult fat body_569	1.6138	1.28796	0.443784	0	0	0	0	0	0	0	0	0	0.054355	0	0	0	0	0	0	0	0	0	0	0	0	0	0	0	adult fat body	7160.84	6434	GTGGGAATCTAGTCAG-6d9f44c6__FCA46_Female_fatbodyGFP_adult_3dcgGAL4LamGFPT_Jasper_sample1,AGCGCCATCACCCATC-6d9f44c6__FCA46_Female_fatbodyGFP_adult_3dcgGAL4LamGFPT_Jasper_sample1,TGATCTTTCGGTGCAC-6d9f44c6__FCA46_Female_fatbodyGFP_adult_3dcgGAL4LamGFPT_Jasper_sample1,TCAGTTTTCTATACTC-6d9f44c6__FCA46_Female_fatbodyGFP_adult_3dcgGAL4LamGFPT_Jasper_sample1,CAATCGAGTTGCCGAC-6d9f44c6__FCA46_Female_fatbody…	adult fat body
570	adult fat body_570	1.80673	1.15166	0	0	0	0	0	0	0	0	0	0	0	0	0	0	0	0	0	0	0	0	0	0	0	0.119792	0	0	adult fat body	3143.12	5568	TCCGAAACATATTCGG-6d9f44c6__FCA46_Female_fatbodyGFP_adult_3dcgGAL4LamGFPT_Jasper_sample1,CTTAGGAAGGCACTAG-6d9f44c6__FCA46_Female_fatbodyGFP_adult_3dcgGAL4LamGFPT_Jasper_sample1,TTCTTGACAAATGAAC-6d9f44c6__FCA46_Female_fatbodyGFP_adult_3dcgGAL4LamGFPT_Jasper_sample1,AGCGCTGTCGTGGGTC-6d9f44c6__FCA46_Female_fatbodyGFP_adult_3dcgGAL4LamGFPT_Jasper_sample1,GGGAAGTGTGACTAAA-6d9f44c6__FCA46_Female_fatbody…	adult fat body
571	adult fat body_571	1.74699	1.69794	0.481133	0	0	0	0	0	0	0	0	0	0	0	0	0	0	0	0	0	0	0	0	0	0	0	0	0	adult fat body	5826.12	5940	GATAGAACAGTCGTTA-6d9f44c6__FCA46_Female_fatbodyGFP_adult_3dcgGAL4LamGFPT_Jasper_sample1,GCTACAAGTAGTGATA-6d9f44c6__FCA46_Female_fatbodyGFP_adult_3dcgGAL4LamGFPT_Jasper_sample1,GTTAGTGAGCTGCCTG-6d9f44c6__FCA46_Female_fatbodyGFP_adult_3dcgGAL4LamGFPT_Jasper_sample1,TGGTACAAGCCTCAGC-6d9f44c6__FCA46_Female_fatbodyGFP_adult_3dcgGAL4LamGFPT_Jasper_sample1,CAACCTCTCGGAATGG-6d9f44c6__FCA46_Female_fatbody…	adult fat body
572	adult fat body_572	2.02861	1.31348	0.678597	0	0	0	0	0	0	0	0	0	0.0926803	0	0	0	0	0	0	0	0	0	0	0	0	0.0926803	0	0	adult fat body	4119	6419	TGTAGACAGCACTGGA-a417df9a__FCA45_Male_fatbody_adult_3dcgGAL4LamGFP_Jasper_sample1,CACTGGGCACTTCATT-a417df9a__FCA45_Male_fatbody_adult_3dcgGAL4LamGFP_Jasper_sample1,CGATGCGCACAAACGG-a417df9a__FCA45_Male_fatbody_adult_3dcgGAL4LamGFP_Jasper_sample1,CTGCGAGTCACTAGCA-a417df9a__FCA45_Male_fatbody_adult_3dcgGAL4LamGFP_Jasper_sample1,CAGCACGGTTGCTCAA-a417df9a__FCA45_Male_fatbody_adult_3dcgGAL4LamGFP_Jasp…	adult fat body
573	adult fat body_573	1.82555	1.66534	0.771837	0	0	0	0	0	0	0	0	0	0	0	0	0.115557	0	0	0.0594469	0	0	0	0	0	0	0	0	0	adult fat body	6530.68	6666	GAAGGACGTAGACACG-a417df9a__FCA45_Male_fatbody_adult_3dcgGAL4LamGFP_Jasper_sample1,ACAGCCGGTAACGATA-a417df9a__FCA45_Male_fatbody_adult_3dcgGAL4LamGFP_Jasper_sample1,CTACAGATCGATTGGT-a417df9a__FCA45_Male_fatbody_adult_3dcgGAL4LamGFP_Jasper_sample1,GCGTGCAAGTTCGCAT-a417df9a__FCA45_Male_fatbody_adult_3dcgGAL4LamGFP_Jasper_sample1,ACTGTGACACGAGAAC-a417df9a__FCA45_Male_fatbody_adult_3dcgGAL4LamGFP_Jasp…	adult fat body
574	adult fat body_574	1.62566	0.66369	0.74143	0	0	0.145822	0	0	0	0	0	0	0	0	0	0	0	0	0	0	0	0	0	0	0	0	0	0	adult fat body	2547.92	5562	GATCAGTTCCCGATCT-a417df9a__FCA45_Male_fatbody_adult_3dcgGAL4LamGFP_Jasper_sample1,CAGATTGTCTATACGG-a417df9a__FCA45_Male_fatbody_adult_3dcgGAL4LamGFP_Jasper_sample1,ATACCTTCAGCGTTTA-a417df9a__FCA45_Male_fatbody_adult_3dcgGAL4LamGFP_Jasper_sample1,ACTATCTGTAGTTACC-a417df9a__FCA45_Male_fatbody_adult_3dcgGAL4LamGFP_Jasper_sample1,GTAGTACTCCTACCAC-a417df9a__FCA45_Male_fatbody_adult_3dcgGAL4LamGFP_Jasp…	adult fat body
575	adult fat body_575	1.86848	1.49146	0.272355	0	0	0	0	0	0	0	0	0	0	0	0	0	0	0	0	0	0	0	0	0	0	0	0	0	adult fat body	2555.48	5177	AGGACTTAGGGACAGG-6d9f44c6__FCA46_Female_fatbodyGFP_adult_3dcgGAL4LamGFPT_Jasper_sample1,GTCTGTCGTATTCTCT-6d9f44c6__FCA46_Female_fatbodyGFP_adult_3dcgGAL4LamGFPT_Jasper_sample1,GAGGCAATCTATACTC-6d9f44c6__FCA46_Female_fatbodyGFP_adult_3dcgGAL4LamGFPT_Jasper_sample1,CAATACGGTTCTGAGT-6d9f44c6__FCA46_Female_fatbodyGFP_adult_3dcgGAL4LamGFPT_Jasper_sample1,TTCTTGACAAATGAAC-6d9f44c6__FCA46_Female_fatbody…	adult fat body
576	adult fat body_576	2.28357	1.88953	0.255026	0	0	0	0	0	0	0	0	0	0	0	0	0	0	0	0	0	0	0	0	0	0	0	0	0	adult fat body	4130.88	5675	TGTTTGTAGCGTCAGA-6d9f44c6__FCA46_Female_fatbodyGFP_adult_3dcgGAL4LamGFPT_Jasper_sample1,GCAGCTGGTATCAGCT-6d9f44c6__FCA46_Female_fatbodyGFP_adult_3dcgGAL4LamGFPT_Jasper_sample1,TTCTAGTCAGGGATAC-6d9f44c6__FCA46_Female_fatbodyGFP_adult_3dcgGAL4LamGFPT_Jasper_sample1,AGCATCACAAACTAAG-6d9f44c6__FCA46_Female_fatbodyGFP_adult_3dcgGAL4LamGFPT_Jasper_sample1,GATCCCTCATGCGGTC-6d9f44c6__FCA46_Female_fatbody…	adult fat body
577	adult fat body_577	2.26172	2.08486	0.343238	0	0	0	0	0	0	0	0	0	0	0	0	0	0	0	0	0	0	0	0	0	0	0	0	0	adult fat body	4883.96	6207	CAACCAATCGAGAACG-6d9f44c6__FCA46_Female_fatbodyGFP_adult_3dcgGAL4LamGFPT_Jasper_sample1,TTGAGTGCACCCATAA-6d9f44c6__FCA46_Female_fatbodyGFP_adult_3dcgGAL4LamGFPT_Jasper_sample1,CACAGATGTAGCGCCT-6d9f44c6__FCA46_Female_fatbodyGFP_adult_3dcgGAL4LamGFPT_Jasper_sample1,GTGCAGCGTAGCTTGT-6d9f44c6__FCA46_Female_fatbodyGFP_adult_3dcgGAL4LamGFPT_Jasper_sample1,CGAATTGAGCATGTTC-6d9f44c6__FCA46_Female_fatbody…	adult fat body
578	adult fat body_578	1.43566	1.07208	0.640103	0	0	0	0	0	0	0	0	0	0	0	0	0	0	0	0	0	0	0	0	0.120532	0	0	0	0	adult fat body	3122.64	5439	CTAACCCGTACCGTCG-a417df9a__FCA45_Male_fatbody_adult_3dcgGAL4LamGFP_Jasper_sample1,GCAGGCTGTAGCGAGT-a417df9a__FCA45_Male_fatbody_adult_3dcgGAL4LamGFP_Jasper_sample1,TCACTCGTCTCTCCGA-a417df9a__FCA45_Male_fatbody_adult_3dcgGAL4LamGFP_Jasper_sample1,TAACACGTCCACGGGT-a417df9a__FCA45_Male_fatbody_adult_3dcgGAL4LamGFP_Jasper_sample1,TACTGCCCAAAGTGTA-a417df9a__FCA45_Male_fatbody_adult_3dcgGAL4LamGFP_Jasp…	adult fat body
579	adult fat body_579	1.53231	1.21157	0.309603	0	0	0	0	0	0	0	0	0	0	0	0	0	0	0	0	0	0	0	0	0	0	0	0	0	adult fat body	2204.56	4932	TGTTGAGAGCCATATC-6d9f44c6__FCA46_Female_fatbodyGFP_adult_3dcgGAL4LamGFPT_Jasper_sample1,CTTAGGACAATACGCT-6d9f44c6__FCA46_Female_fatbodyGFP_adult_3dcgGAL4LamGFPT_Jasper_sample1,GGTAATCAGCACTCGC-6d9f44c6__FCA46_Female_fatbodyGFP_adult_3dcgGAL4LamGFPT_Jasper_sample1,GAGAAATAGCGGTAAC-6d9f44c6__FCA46_Female_fatbodyGFP_adult_3dcgGAL4LamGFPT_Jasper_sample1,GCAGCCAGTCAGGTAG-6d9f44c6__FCA46_Female_fatbody…	adult fat body
580	adult fat body_580	1.23951	0.958486	0.613119	0.081228	0	0	0	0	0	0	0	0	0.081228	0	0	0	0	0	0	0	0	0	0	0	0	0	0	0	adult fat body	4727.12	6259	TCATGGAAGCAGTCTT-a417df9a__FCA45_Male_fatbody_adult_3dcgGAL4LamGFP_Jasper_sample1,CTTAGGACACGCGCTA-a417df9a__FCA45_Male_fatbody_adult_3dcgGAL4LamGFP_Jasper_sample1,GAAGCGAAGAACTTCC-a417df9a__FCA45_Male_fatbody_adult_3dcgGAL4LamGFP_Jasper_sample1,TGTAACGTCTGGACCG-a417df9a__FCA45_Male_fatbody_adult_3dcgGAL4LamGFP_Jasper_sample1,ACTCCCAAGGTCACAG-a417df9a__FCA45_Male_fatbody_adult_3dcgGAL4LamGFP_Jasp…	adult fat body
581	adult fat body_581	1.38076	1.2741	0.590473	0	0	0	0	0	0	0	0	0	0	0	0	0.0774093	0	0	0	0	0	0	0	0	0	0	0	0	adult fat body	4969.92	6385	ATGGGAGGTAATCAAG-a417df9a__FCA45_Male_fatbody_adult_3dcgGAL4LamGFP_Jasper_sample1,GGAGCAAGTCACTACA-a417df9a__FCA45_Male_fatbody_adult_3dcgGAL4LamGFP_Jasper_sample1,CTGAGGCCAGGTGGAT-a417df9a__FCA45_Male_fatbody_adult_3dcgGAL4LamGFP_Jasper_sample1,GCTTGGGTCTCACGAA-a417df9a__FCA45_Male_fatbody_adult_3dcgGAL4LamGFP_Jasper_sample1,TCCGGGACACACCTGG-a417df9a__FCA45_Male_fatbody_adult_3dcgGAL4LamGFP_Jasp…	adult fat body
582	adult fat body_582	1.64823	1.13104	0.299968	0	0	0	0	0	0	0	0	0	0	0	0	0	0	0	0	0	0	0	0	0	0	0	0	0	adult fat body	2286.92	5422	ATGTCTTAGGACACTG-a417df9a__FCA45_Male_fatbody_adult_3dcgGAL4LamGFP_Jasper_sample1,GCATGATAGACTACGG-a417df9a__FCA45_Male_fatbody_adult_3dcgGAL4LamGFP_Jasper_sample1,TTACCGCGTACCTTCC-a417df9a__FCA45_Male_fatbody_adult_3dcgGAL4LamGFP_Jasper_sample1,GATCAGTTCCCGATCT-a417df9a__FCA45_Male_fatbody_adult_3dcgGAL4LamGFP_Jasper_sample1,ACCCTCAGTGGATACG-a417df9a__FCA45_Male_fatbody_adult_3dcgGAL4LamGFP_Jasp…	adult fat body
583	adult fat body_583	2.023	1.64926	0.847025	0	0	0	0	0	0	0	0	0	0	0	0	0.0499872	0	0	0	0	0	0	0	0	0	0	0	0	adult fat body	7803.72	6969	GACCTTCGTATAGGAT-a417df9a__FCA45_Male_fatbody_adult_3dcgGAL4LamGFP_Jasper_sample1,GTAATGCGTTTGAAAG-a417df9a__FCA45_Male_fatbody_adult_3dcgGAL4LamGFP_Jasper_sample1,ACAGCCGGTAACGATA-a417df9a__FCA45_Male_fatbody_adult_3dcgGAL4LamGFP_Jasper_sample1,CGTGTCTTCACCATGA-a417df9a__FCA45_Male_fatbody_adult_3dcgGAL4LamGFP_Jasper_sample1,ACCAACACATCTGGGC-a417df9a__FCA45_Male_fatbody_adult_3dcgGAL4LamGFP_Jasp…	adult fat body
584	adult fat body_584	1.0435	0.551387	0	0	0	0	0	0	0	0	0	0	0	0	0	0	0	0	0	0	0	0	0	0	0	0	0	0	adult fat body	2174.92	4161	CCACGAGTCACCGACG-6d9f44c6__FCA46_Female_fatbodyGFP_adult_3dcgGAL4LamGFPT_Jasper_sample1,GCTACCTAGTATGAAC-6d9f44c6__FCA46_Female_fatbodyGFP_adult_3dcgGAL4LamGFPT_Jasper_sample1,AGAACCTAGGTTACCT-6d9f44c6__FCA46_Female_fatbodyGFP_adult_3dcgGAL4LamGFPT_Jasper_sample1,CCGTAGGCAGCTAACT-6d9f44c6__FCA46_Female_fatbodyGFP_adult_3dcgGAL4LamGFPT_Jasper_sample1,GTAGAAACAGGAACCA-6d9f44c6__FCA46_Female_fatbody…	adult fat body
585	adult fat body_585	1.8809	1.5295	0.734654	0	0	0	0	0	0	0	0	0	0	0	0	0	0	0	0	0	0	0	0	0	0	0	0	0	adult fat body	8849.88	6719	GCTGCAGGTGAAAGTT-6d9f44c6__FCA46_Female_fatbodyGFP_adult_3dcgGAL4LamGFPT_Jasper_sample1,TTTCATGGTGCGAGTA-6d9f44c6__FCA46_Female_fatbodyGFP_adult_3dcgGAL4LamGFPT_Jasper_sample1,GATTCGATCAAAGGAT-6d9f44c6__FCA46_Female_fatbodyGFP_adult_3dcgGAL4LamGFPT_Jasper_sample1,CTTCCGATCCAATGCA-6d9f44c6__FCA46_Female_fatbodyGFP_adult_3dcgGAL4LamGFPT_Jasper_sample1,GCTGGGTAGGATACCG-6d9f44c6__FCA46_Female_fatbody…	adult fat body
586	adult fat body_586	0.315031	0.554232	0	0	0	0	0	0	0	0	0	0	0	0	0	0	0	0	0	0	0	0	0	0	0	0	0	0	adult fat body	1080.2	3691	CAGGGCTGTTAAGACA-6d9f44c6__FCA46_Female_fatbodyGFP_adult_3dcgGAL4LamGFPT_Jasper_sample1,AGGAAATGTGGACCTC-6d9f44c6__FCA46_Female_fatbodyGFP_adult_3dcgGAL4LamGFPT_Jasper_sample1,GAAACCTAGGTCTGGA-6d9f44c6__FCA46_Female_fatbodyGFP_adult_3dcgGAL4LamGFPT_Jasper_sample1,CTGGTCTTCGTTATCT-6d9f44c6__FCA46_Female_fatbodyGFP_adult_3dcgGAL4LamGFPT_Jasper_sample1,CTCCTCCAGTCGGGAT-6d9f44c6__FCA46_Female_fatbody…	adult fat body
587	adult fat body_587	1.8428	1.17674	0.53565	0	0	0	0	0	0	0	0	0	0	0	0	0	0	0	0	0	0	0	0	0	0	0	0	0	adult fat body	3387.16	5089	GACCAATTCCTACGGG-6d9f44c6__FCA46_Female_fatbodyGFP_adult_3dcgGAL4LamGFPT_Jasper_sample1,CCCTTAGCAGAGTTCT-6d9f44c6__FCA46_Female_fatbodyGFP_adult_3dcgGAL4LamGFPT_Jasper_sample1,CACTGGGTCTGCCTCA-6d9f44c6__FCA46_Female_fatbodyGFP_adult_3dcgGAL4LamGFPT_Jasper_sample1,TCGACGGAGCGGTAGT-6d9f44c6__FCA46_Female_fatbodyGFP_adult_3dcgGAL4LamGFPT_Jasper_sample1,AAAGTGACAGAGCTAG-6d9f44c6__FCA46_Female_fatbody…	adult fat body
588	adult fat body_588	1.44493	1.31338	0.272847	0	0	0.0994529	0	0	0	0	0	0	0	0	0	0	0	0	0	0	0	0	0	0	0	0	0	0	adult fat body	3825.32	5201	ACCACAATCATAGCAC-6d9f44c6__FCA46_Female_fatbodyGFP_adult_3dcgGAL4LamGFPT_Jasper_sample1,AGTAGTCCATGTCTAG-6d9f44c6__FCA46_Female_fatbodyGFP_adult_3dcgGAL4LamGFPT_Jasper_sample1,ACAACCATCGGCCAAC-6d9f44c6__FCA46_Female_fatbodyGFP_adult_3dcgGAL4LamGFPT_Jasper_sample1,CTTTCAAGTTCTTGCC-6d9f44c6__FCA46_Female_fatbodyGFP_adult_3dcgGAL4LamGFPT_Jasper_sample1,AGCTCAAAGGGCAGAG-6d9f44c6__FCA46_Female_fatbody…	adult fat body
589	adult fat body_589	1.8152	1.3386	0.255473	0	0	0	0	0	0	0	0	0	0	0	0	0	0	0	0	0	0	0.0926013	0	0	0	0	0	0	adult fat body	4122.68	5769	GATCATGCAAAGTGTA-6d9f44c6__FCA46_Female_fatbodyGFP_adult_3dcgGAL4LamGFPT_Jasper_sample1,ACATCGAAGGTTACAA-6d9f44c6__FCA46_Female_fatbodyGFP_adult_3dcgGAL4LamGFPT_Jasper_sample1,TACTTCAAGCCATTGT-6d9f44c6__FCA46_Female_fatbodyGFP_adult_3dcgGAL4LamGFPT_Jasper_sample1,GTCAAACCAGTGCCTG-6d9f44c6__FCA46_Female_fatbodyGFP_adult_3dcgGAL4LamGFPT_Jasper_sample1,ACTGATGCAGCGGTTC-6d9f44c6__FCA46_Female_fatbody…	adult fat body
590	adult fat body_590	2.47425	1.7937	0.0815281	0	0	0.156908	0	0	0	0	0	0	0	0	0	0	0	0	0	0	0	0	0	0	0	0	0	0	adult fat body	4709	6111	GACTTCCGTCTGTAGT-6d9f44c6__FCA46_Female_fatbodyGFP_adult_3dcgGAL4LamGFPT_Jasper_sample1,GGTCTGGCACCGGTCA-6d9f44c6__FCA46_Female_fatbodyGFP_adult_3dcgGAL4LamGFPT_Jasper_sample1,GCTGGGTGTATGAAGT-6d9f44c6__FCA46_Female_fatbodyGFP_adult_3dcgGAL4LamGFPT_Jasper_sample1,ATCCACCCAAGTTTGC-6d9f44c6__FCA46_Female_fatbodyGFP_adult_3dcgGAL4LamGFPT_Jasper_sample1,CCCTCTCCATCCGAAT-6d9f44c6__FCA46_Female_fatbody…	adult fat body
591	adult fat body_591	1.99693	1.676	0.559036	0.139585	0	0.0722263	0	0	0	0	0	0	0	0	0	0	0	0	0	0	0	0	0	0	0	0.0722263	0	0	adult fat body	5340.56	6197	GCCCGAACATTGCAAC-6d9f44c6__FCA46_Female_fatbodyGFP_adult_3dcgGAL4LamGFPT_Jasper_sample1,CTTCCTTTCGCCAACG-6d9f44c6__FCA46_Female_fatbodyGFP_adult_3dcgGAL4LamGFPT_Jasper_sample1,GGCTTTCTCTCGACGG-6d9f44c6__FCA46_Female_fatbodyGFP_adult_3dcgGAL4LamGFPT_Jasper_sample1,GTAAGTCTCCTACACC-6d9f44c6__FCA46_Female_fatbodyGFP_adult_3dcgGAL4LamGFPT_Jasper_sample1,CTCCGATAGAAGCTCG-6d9f44c6__FCA46_Female_fatbody…	adult fat body
592	adult fat body_592	2.16393	2.10485	0.356326	0	0	0.0689153	0	0	0	0	0	0	0	0	0	0	0	0	0	0	0	0	0	0	0	0	0	0	adult fat body	5606.52	5998	GGCTTTCAGTCCCGGT-6d9f44c6__FCA46_Female_fatbodyGFP_adult_3dcgGAL4LamGFPT_Jasper_sample1,AAACCCAAGCCTGGAA-6d9f44c6__FCA46_Female_fatbodyGFP_adult_3dcgGAL4LamGFPT_Jasper_sample1,GTTACGACATGTCAGT-6d9f44c6__FCA46_Female_fatbodyGFP_adult_3dcgGAL4LamGFPT_Jasper_sample1,CCGTTCAAGTCACAGG-6d9f44c6__FCA46_Female_fatbodyGFP_adult_3dcgGAL4LamGFPT_Jasper_sample1,GTAATGCAGGAGAGTA-6d9f44c6__FCA46_Female_fatbody…	adult fat body
593	adult fat body_593	1.66953	1.10793	0.700145	0	0	0	0	0	0	0	0	0	0	0	0	0	0	0	0	0	0	0	0	0	0	0	0	0	adult fat body	1577.84	4125	GTTAGTGAGATGAAGG-6d9f44c6__FCA46_Female_fatbodyGFP_adult_3dcgGAL4LamGFPT_Jasper_sample1,ACTTTGTGTCGGTGTC-6d9f44c6__FCA46_Female_fatbodyGFP_adult_3dcgGAL4LamGFPT_Jasper_sample1,CCGGTAGAGGAGTCTG-6d9f44c6__FCA46_Female_fatbodyGFP_adult_3dcgGAL4LamGFPT_Jasper_sample1,TGAATGCCAAGAGTAT-6d9f44c6__FCA46_Female_fatbodyGFP_adult_3dcgGAL4LamGFPT_Jasper_sample1,TCTCTGGGTTAAGCAA-6d9f44c6__FCA46_Female_fatbody…	adult fat body
594	adult fat body_594	1.80607	1.34766	0.341401	0	0	0.0656188	0	0	0	0	0	0	0	0	0	0	0	0	0	0	0	0	0	0	0	0	0	0	adult fat body	5898	7012	ATTCCCGGTTGGAGGT-a417df9a__FCA45_Male_fatbody_adult_3dcgGAL4LamGFP_Jasper_sample1,GCCAGTGTCCGTCCTA-a417df9a__FCA45_Male_fatbody_adult_3dcgGAL4LamGFP_Jasper_sample1,GAAGAATGTGGTAACG-a417df9a__FCA45_Male_fatbody_adult_3dcgGAL4LamGFP_Jasper_sample1,TCGAAGTCAGGAAGTC-a417df9a__FCA45_Male_fatbody_adult_3dcgGAL4LamGFP_Jasper_sample1,TACCTCGCACTCCGGA-a417df9a__FCA45_Male_fatbody_adult_3dcgGAL4LamGFP_Jasp…	adult fat body
595	adult fat body_595	1.91703	1.6239	0.268919	0.0598806	0	0	0	0	0	0	0	0	0	0	0	0	0	0	0	0	0	0	0	0	0	0	0	0	adult fat body	6481.96	6613	CATGAGTTCTGGGAGA-6d9f44c6__FCA46_Female_fatbodyGFP_adult_3dcgGAL4LamGFPT_Jasper_sample1,TCGTCCAAGTAGACCG-6d9f44c6__FCA46_Female_fatbodyGFP_adult_3dcgGAL4LamGFPT_Jasper_sample1,AGATAGAAGGTAAGTT-6d9f44c6__FCA46_Female_fatbodyGFP_adult_3dcgGAL4LamGFPT_Jasper_sample1,AACAGGGGTATCATGC-6d9f44c6__FCA46_Female_fatbodyGFP_adult_3dcgGAL4LamGFPT_Jasper_sample1,CCACGAGAGATGACCG-6d9f44c6__FCA46_Female_fatbody…	adult fat body
596	adult fat body_596	1.34262	1.14914	0.628962	0	0	0.126384	0.126384	0	0	0	0	0	0	0	0	0	0	0	0.0651871	0	0	0	0	0	0	0	0	0	adult fat body	5938.36	6902	GACGTTACACCTCAGG-a417df9a__FCA45_Male_fatbody_adult_3dcgGAL4LamGFP_Jasper_sample1,AACAAAGGTAGGGTAC-a417df9a__FCA45_Male_fatbody_adult_3dcgGAL4LamGFP_Jasper_sample1,CTAACTTGTAGCCCTG-a417df9a__FCA45_Male_fatbody_adult_3dcgGAL4LamGFP_Jasper_sample1,GTAAGTCAGGGAGATA-a417df9a__FCA45_Male_fatbody_adult_3dcgGAL4LamGFP_Jasper_sample1,TGTCCTGGTATCCTTT-a417df9a__FCA45_Male_fatbody_adult_3dcgGAL4LamGFP_Jasp…	adult fat body
597	adult fat body_597	2.05146	1.91503	0.507653	0	0	0.0794333	0	0	0	0	0	0	0	0	0	0	0	0	0	0	0	0	0	0	0	0	0	0	adult fat body	4838.32	5325	AGTGACTGTGCGTCGT-6d9f44c6__FCA46_Female_fatbodyGFP_adult_3dcgGAL4LamGFPT_Jasper_sample1,TCACGGGAGTCTGTAC-6d9f44c6__FCA46_Female_fatbodyGFP_adult_3dcgGAL4LamGFPT_Jasper_sample1,TCGTAGAAGGTGCCAA-6d9f44c6__FCA46_Female_fatbodyGFP_adult_3dcgGAL4LamGFPT_Jasper_sample1,CAGTTCCGTTAGTTCG-6d9f44c6__FCA46_Female_fatbodyGFP_adult_3dcgGAL4LamGFPT_Jasper_sample1,GAATCGTGTGACGCCT-6d9f44c6__FCA46_Female_fatbody…	adult fat body
598	adult fat body_598	2.3576	1.69615	0.345224	0	0	0.0792374	0	0	0	0	0	0	0	0	0	0	0	0	0	0	0	0	0	0	0	0	0	0	adult fat body	4850.76	6115	AGTGATCAGGGAGGGT-6d9f44c6__FCA46_Female_fatbodyGFP_adult_3dcgGAL4LamGFPT_Jasper_sample1,TGAGACTAGAAGTATC-6d9f44c6__FCA46_Female_fatbodyGFP_adult_3dcgGAL4LamGFPT_Jasper_sample1,ATCGGCGCAGTGGTGA-6d9f44c6__FCA46_Female_fatbodyGFP_adult_3dcgGAL4LamGFPT_Jasper_sample1,ACCCAAAGTAGGGTAC-6d9f44c6__FCA46_Female_fatbodyGFP_adult_3dcgGAL4LamGFPT_Jasper_sample1,CATACTTTCATGCCAA-6d9f44c6__FCA46_Female_fatbody…	adult fat body
599	adult fat body_599	1.58255	0.923987	0.867603	0	0	0.129377	0	0	0	0	0	0	0	0	0	0	0	0	0.129377	0	0	0	0	0	0	0	0	0	adult fat body	2896.04	4979	TCAAGACTCGCTCCTA-6d9f44c6__FCA46_Female_fatbodyGFP_adult_3dcgGAL4LamGFPT_Jasper_sample1,TGCTGAAAGCAGATAT-6d9f44c6__FCA46_Female_fatbodyGFP_adult_3dcgGAL4LamGFPT_Jasper_sample1,GTACAGTTCGGACTTA-6d9f44c6__FCA46_Female_fatbodyGFP_adult_3dcgGAL4LamGFPT_Jasper_sample1,CTGCAGGGTAGCTTAC-6d9f44c6__FCA46_Female_fatbodyGFP_adult_3dcgGAL4LamGFPT_Jasper_sample1,CATCGTCCATACCATG-6d9f44c6__FCA46_Female_fatbody…	adult fat body
600	adult fat body_600	1.84693	1.10834	0.495209	0	0	0	0	0	0	0	0	0	0	0	0	0	0	0	0	0	0	0	0	0	0	0	0	0	adult fat body	3745.08	5681	GGATCTAGTAGTCACT-6d9f44c6__FCA46_Female_fatbodyGFP_adult_3dcgGAL4LamGFPT_Jasper_sample1,GAAGAATAGGTATCTC-6d9f44c6__FCA46_Female_fatbodyGFP_adult_3dcgGAL4LamGFPT_Jasper_sample1,CTAACTTGTCACCCTT-6d9f44c6__FCA46_Female_fatbodyGFP_adult_3dcgGAL4LamGFPT_Jasper_sample1,TAGACCAGTGAACTAA-6d9f44c6__FCA46_Female_fatbodyGFP_adult_3dcgGAL4LamGFPT_Jasper_sample1,ATTTACCTCGCTCTAC-6d9f44c6__FCA46_Female_fatbody…	adult fat body
601	adult fat body_601	1.67006	1.33828	0.384411	0	0	0.0896119	0	0	0	0	0	0	0	0	0	0	0	0	0	0	0	0	0	0	0	0	0	0	adult fat body	4266.68	5231	CTAGACAGTTCAATCG-6d9f44c6__FCA46_Female_fatbodyGFP_adult_3dcgGAL4LamGFPT_Jasper_sample1,CAACCTCTCGGAATGG-6d9f44c6__FCA46_Female_fatbodyGFP_adult_3dcgGAL4LamGFPT_Jasper_sample1,CCGATGGAGCTCCACG-6d9f44c6__FCA46_Female_fatbodyGFP_adult_3dcgGAL4LamGFPT_Jasper_sample1,TACAACGCATCGGAGA-6d9f44c6__FCA46_Female_fatbodyGFP_adult_3dcgGAL4LamGFPT_Jasper_sample1,AGACAGGGTTGCACGC-6d9f44c6__FCA46_Female_fatbody…	adult fat body
602	adult fat body_602	1.3025	0.84983	0.84983	0	0	0	0	0	0	0	0	0	0	0	0	0	0	0	0	0	0	0	0	0	0	0	0	0	adult fat body	2389.4	5946	GTGGAAGAGTATGAAC-a417df9a__FCA45_Male_fatbody_adult_3dcgGAL4LamGFP_Jasper_sample1,AAAGGTAAGTCACTAC-a417df9a__FCA45_Male_fatbody_adult_3dcgGAL4LamGFP_Jasper_sample1,TTCTAACGTATTGGCT-a417df9a__FCA45_Male_fatbody_adult_3dcgGAL4LamGFP_Jasper_sample1,GCTTGGGGTATCGCAT-a417df9a__FCA45_Male_fatbody_adult_3dcgGAL4LamGFP_Jasper_sample1,GGGTTATAGTAGGTTA-a417df9a__FCA45_Male_fatbody_adult_3dcgGAL4LamGFP_Jasp…	adult fat body
603	adult fat body_603	2.06706	1.66758	0.333604	0.0550279	0	0.0550279	0	0	0	0	0	0	0	0	0	0	0	0	0	0	0	0	0	0	0	0	0	0	adult fat body	7070.88	6260	TATATCCCAGAGTGAC-6d9f44c6__FCA46_Female_fatbodyGFP_adult_3dcgGAL4LamGFPT_Jasper_sample1,TTGCTGCGTCGTAATC-6d9f44c6__FCA46_Female_fatbodyGFP_adult_3dcgGAL4LamGFPT_Jasper_sample1,TCCGAAATCAAGCCCG-6d9f44c6__FCA46_Female_fatbodyGFP_adult_3dcgGAL4LamGFPT_Jasper_sample1,GCAACCGCAAGCACCC-6d9f44c6__FCA46_Female_fatbodyGFP_adult_3dcgGAL4LamGFPT_Jasper_sample1,ATCTCTATCTTCGGTC-6d9f44c6__FCA46_Female_fatbody…	adult fat body
604	adult fat body_604	2.09927	1.74718	0.611058	0	0	0	0	0	0	0	0	0	0	0	0	0	0	0	0	0	0	0	0	0	0	0	0	0	adult fat body	3798.76	5542	TTGCCTGCACAGCTTA-6d9f44c6__FCA46_Female_fatbodyGFP_adult_3dcgGAL4LamGFPT_Jasper_sample1,CTCCTTTCATGAATCC-6d9f44c6__FCA46_Female_fatbodyGFP_adult_3dcgGAL4LamGFPT_Jasper_sample1,TCGTAGAGTCTAACGT-6d9f44c6__FCA46_Female_fatbodyGFP_adult_3dcgGAL4LamGFPT_Jasper_sample1,TGAGGAGTCGATACAC-6d9f44c6__FCA46_Female_fatbodyGFP_adult_3dcgGAL4LamGFPT_Jasper_sample1,ATCGTAGGTGTCCACG-6d9f44c6__FCA46_Female_fatbody…	adult fat body
605	adult fat body_605	1.7112	1.33646	0.73018	0	0	0	0.0456986	0	0	0	0	0	0	0	0.0456986	0	0	0	0	0	0	0	0	0	0	0	0	0	adult fat body	8554.52	7064	CATGCGGAGGGAACAA-a417df9a__FCA45_Male_fatbody_adult_3dcgGAL4LamGFP_Jasper_sample1,TGGAACTGTCGTTATG-a417df9a__FCA45_Male_fatbody_adult_3dcgGAL4LamGFP_Jasper_sample1,GTAATGCGTTTGAAAG-a417df9a__FCA45_Male_fatbody_adult_3dcgGAL4LamGFP_Jasper_sample1,TGCGATATCTGCATGA-a417df9a__FCA45_Male_fatbody_adult_3dcgGAL4LamGFP_Jasper_sample1,CTGGACGCACAGCCTG-a417df9a__FCA45_Male_fatbody_adult_3dcgGAL4LamGFP_Jasp…	adult fat body
606	adult fat body_606	1.44692	0.790139	0	0	0	0	0	0	0	0	0	0	0	0	0	0	0	0	0	0	0	0	0	0	0	0	0	0	adult fat body	3323.08	5756	TGTGAGTCAGTAACCT-6d9f44c6__FCA46_Female_fatbodyGFP_adult_3dcgGAL4LamGFPT_Jasper_sample1,GAATCACAGTGTAGAT-6d9f44c6__FCA46_Female_fatbodyGFP_adult_3dcgGAL4LamGFPT_Jasper_sample1,TTCTCTCTCTCGGCTT-6d9f44c6__FCA46_Female_fatbodyGFP_adult_3dcgGAL4LamGFPT_Jasper_sample1,GACGTTAAGGCATCAG-6d9f44c6__FCA46_Female_fatbodyGFP_adult_3dcgGAL4LamGFPT_Jasper_sample1,TGACAGTAGTATGGAT-6d9f44c6__FCA46_Female_fatbody…	adult fat body
607	adult fat body_607	1.9522	1.19168	0.0991302	0	0	0.0991302	0	0	0	0	0	0	0	0	0	0	0	0	0	0	0	0	0	0	0	0.0991302	0	0	adult fat body	3838.4	5818	GCCATTCGTCCTTGTC-6d9f44c6__FCA46_Female_fatbodyGFP_adult_3dcgGAL4LamGFPT_Jasper_sample1,ATTCCTAGTGTCATCA-6d9f44c6__FCA46_Female_fatbodyGFP_adult_3dcgGAL4LamGFPT_Jasper_sample1,GCCGTGATCCTGGCTT-6d9f44c6__FCA46_Female_fatbodyGFP_adult_3dcgGAL4LamGFPT_Jasper_sample1,ACGTCCTGTCTCGACG-6d9f44c6__FCA46_Female_fatbodyGFP_adult_3dcgGAL4LamGFPT_Jasper_sample1,ATTCCTAAGGTGCCAA-6d9f44c6__FCA46_Female_fatbody…	adult fat body
608	adult fat body_608	1.85535	1.04248	0.108643	0	0	0	0	0	0	0	0	0	0	0	0	0	0	0	0	0	0	0	0	0	0	0	0	0	adult fat body	3485.4	5896	TGTACAGTCCATAGGT-6d9f44c6__FCA46_Female_fatbodyGFP_adult_3dcgGAL4LamGFPT_Jasper_sample1,TGCAGATAGAAACACT-6d9f44c6__FCA46_Female_fatbodyGFP_adult_3dcgGAL4LamGFPT_Jasper_sample1,GACGCTGAGGATATGT-6d9f44c6__FCA46_Female_fatbodyGFP_adult_3dcgGAL4LamGFPT_Jasper_sample1,ATAGAGAGTGTGTTTG-6d9f44c6__FCA46_Female_fatbodyGFP_adult_3dcgGAL4LamGFPT_Jasper_sample1,TGACAGTCAAGTGGCA-6d9f44c6__FCA46_Female_fatbody…	adult fat body
609	adult fat body_609	2.17994	1.79664	0.69608	0	0	0	0	0	0	0	0	0	0	0	0	0	0	0	0.0958441	0	0	0	0	0	0	0	0	0	adult fat body	3976.64	5629	GTGTTAGGTAGAATGT-6d9f44c6__FCA46_Female_fatbodyGFP_adult_3dcgGAL4LamGFPT_Jasper_sample1,TCGGTCTTCGCACGAC-6d9f44c6__FCA46_Female_fatbodyGFP_adult_3dcgGAL4LamGFPT_Jasper_sample1,GTGGCGTGTTGGTGTT-6d9f44c6__FCA46_Female_fatbodyGFP_adult_3dcgGAL4LamGFPT_Jasper_sample1,CCAATTTGTCGCATTA-6d9f44c6__FCA46_Female_fatbodyGFP_adult_3dcgGAL4LamGFPT_Jasper_sample1,GAAGAATGTTTCGGCG-6d9f44c6__FCA46_Female_fatbody…	adult fat body
610	adult fat body_610	1.88925	1.77432	0.649182	0	0	0	0	0	0	0	0	0	0	0	0	0	0	0	0	0	0	0	0	0	0	0	0	0	adult fat body	6127.08	6071	CATGCCTAGAGATTCA-6d9f44c6__FCA46_Female_fatbodyGFP_adult_3dcgGAL4LamGFPT_Jasper_sample1,CAAGAGGGTGGACCTC-6d9f44c6__FCA46_Female_fatbodyGFP_adult_3dcgGAL4LamGFPT_Jasper_sample1,AGTACTGCAACTTGGT-6d9f44c6__FCA46_Female_fatbodyGFP_adult_3dcgGAL4LamGFPT_Jasper_sample1,CAGGGCTGTAGGACCA-6d9f44c6__FCA46_Female_fatbodyGFP_adult_3dcgGAL4LamGFPT_Jasper_sample1,TGGATCATCAGGCGAA-6d9f44c6__FCA46_Female_fatbody…	adult fat body
611	adult fat body_611	1.68366	1.27367	0.17451	0	0	0	0.0910572	0	0.0910572	0	0	0	0	0	0	0	0	0	0.0910572	0	0	0	0	0	0	0	0	0	adult fat body	4195.88	6443	ACAAAGATCCGAAATC-a417df9a__FCA45_Male_fatbody_adult_3dcgGAL4LamGFP_Jasper_sample1,TGTCCCACACTGCATA-a417df9a__FCA45_Male_fatbody_adult_3dcgGAL4LamGFP_Jasper_sample1,GCCATTCTCTAAGAAG-a417df9a__FCA45_Male_fatbody_adult_3dcgGAL4LamGFP_Jasper_sample1,GTCTACCGTTGACTGT-a417df9a__FCA45_Male_fatbody_adult_3dcgGAL4LamGFP_Jasper_sample1,GTGCGTGGTAAGTCAA-a417df9a__FCA45_Male_fatbody_adult_3dcgGAL4LamGFP_Jasp…	adult fat body
612	adult fat body_612	1.81373	1.39577	0.421212	0	0	0.0996294	0	0	0	0	0	0	0	0	0	0	0	0	0	0	0	0	0	0	0	0	0	0	adult fat body	3818.2	5808	TCATTGTAGGGTACAC-6d9f44c6__FCA46_Female_fatbodyGFP_adult_3dcgGAL4LamGFPT_Jasper_sample1,TTTACGTAGCCTCTTC-6d9f44c6__FCA46_Female_fatbodyGFP_adult_3dcgGAL4LamGFPT_Jasper_sample1,AAGCATCAGGTAGGCT-6d9f44c6__FCA46_Female_fatbodyGFP_adult_3dcgGAL4LamGFPT_Jasper_sample1,ATTACCTTCTATCGTT-6d9f44c6__FCA46_Female_fatbodyGFP_adult_3dcgGAL4LamGFPT_Jasper_sample1,ATTTACCTCTGGGATT-6d9f44c6__FCA46_Female_fatbody…	adult fat body
613	adult fat body_613	1.98024	2.00307	0.940446	0.0542556	0	0.0542556	0	0	0	0	0	0	0	0	0	0	0	0	0	0	0	0	0	0	0	0	0	0	adult fat body	7174.32	7211	AGTCTCCTCCAGTGTA-a417df9a__FCA45_Male_fatbody_adult_3dcgGAL4LamGFP_Jasper_sample1,TCACTCGCACATTCTT-a417df9a__FCA45_Male_fatbody_adult_3dcgGAL4LamGFP_Jasper_sample1,AGTGATCGTCCGGTCA-a417df9a__FCA45_Male_fatbody_adult_3dcgGAL4LamGFP_Jasper_sample1,AGTACCATCAAGGAGC-a417df9a__FCA45_Male_fatbody_adult_3dcgGAL4LamGFP_Jasper_sample1,GACCCAGCATCGAACT-a417df9a__FCA45_Male_fatbody_adult_3dcgGAL4LamGFP_Jasp…	adult fat body
614	adult fat body_614	1.18498	0.374402	0	0	0	0	0	0	0	0	0	0	0	0	0	0	0	0	0	0	0	0.204622	0	0	0	0.204622	0	0	adult fat body	1761.64	4598	TGCGGCAGTCGCATGC-6d9f44c6__FCA46_Female_fatbodyGFP_adult_3dcgGAL4LamGFPT_Jasper_sample1,TAGGAGGCATCGATGT-6d9f44c6__FCA46_Female_fatbodyGFP_adult_3dcgGAL4LamGFPT_Jasper_sample1,AACCTTTGTGGGCTCT-6d9f44c6__FCA46_Female_fatbodyGFP_adult_3dcgGAL4LamGFPT_Jasper_sample1,TGCGGGTCAATCAGCT-6d9f44c6__FCA46_Female_fatbodyGFP_adult_3dcgGAL4LamGFPT_Jasper_sample1,TCCTTTCGTACGACTT-6d9f44c6__FCA46_Female_fatbody…	adult fat body
615	adult fat body_615	1.77466	0.949625	0	0	0	0	0	0	0	0	0	0	0	0	0	0	0	0	0	0	0	0	0	0	0	0	0	0	adult fat body	2776.48	5200	CCCTAACCAGCGGTCT-6d9f44c6__FCA46_Female_fatbodyGFP_adult_3dcgGAL4LamGFPT_Jasper_sample1,ACAAGCTGTGCGTCGT-6d9f44c6__FCA46_Female_fatbodyGFP_adult_3dcgGAL4LamGFPT_Jasper_sample1,GCATCGGCACGCACCA-6d9f44c6__FCA46_Female_fatbodyGFP_adult_3dcgGAL4LamGFPT_Jasper_sample1,GCACATAAGACCTTTG-6d9f44c6__FCA46_Female_fatbodyGFP_adult_3dcgGAL4LamGFPT_Jasper_sample1,AGTGATCGTCTTGGTA-6d9f44c6__FCA46_Female_fatbody…	adult fat body
616	adult fat body_616	0.772432	0.574749	0.177452	0	0	0	0	0	0	0	0	0	0	0	0	0	0	0	0	0	0	0	0	0	0	0	0	0	adult fat body	2060.04	4661	CACGGGTGTGGCTTAT-6d9f44c6__FCA46_Female_fatbodyGFP_adult_3dcgGAL4LamGFPT_Jasper_sample1,GACTTCCCACTTTATC-6d9f44c6__FCA46_Female_fatbodyGFP_adult_3dcgGAL4LamGFPT_Jasper_sample1,GCTGAATCATGCGGTC-6d9f44c6__FCA46_Female_fatbodyGFP_adult_3dcgGAL4LamGFPT_Jasper_sample1,TGGGATTAGGTACAGC-6d9f44c6__FCA46_Female_fatbodyGFP_adult_3dcgGAL4LamGFPT_Jasper_sample1,CCTGTTGGTTCTTGTT-6d9f44c6__FCA46_Female_fatbody…	adult fat body
617	adult fat body_617	1.76071	1.28119	0.853832	0	0	0	0	0	0	0	0	0	0	0	0	0	0	0	0.176187	0	0	0	0	0.0919689	0	0	0	0	adult fat body	4152.36	6480	TGACGCGGTGAGATAT-a417df9a__FCA45_Male_fatbody_adult_3dcgGAL4LamGFP_Jasper_sample1,ATGGAGGGTTTACTTC-a417df9a__FCA45_Male_fatbody_adult_3dcgGAL4LamGFP_Jasper_sample1,CGAGTGCTCTTGGATG-a417df9a__FCA45_Male_fatbody_adult_3dcgGAL4LamGFP_Jasper_sample1,CAATGACAGAATAACC-a417df9a__FCA45_Male_fatbody_adult_3dcgGAL4LamGFP_Jasper_sample1,ACGGTCGAGGATATAC-a417df9a__FCA45_Male_fatbody_adult_3dcgGAL4LamGFP_Jasp…	adult fat body
618	adult fat body_618	1.81232	1.51013	0.756784	0.0644324	0	0	0	0	0	0	0	0	0	0	0	0	0	0	0	0	0	0	0	0	0	0	0	0	adult fat body	6010.2	5863	GAATCACAGGAGGCAG-6d9f44c6__FCA46_Female_fatbodyGFP_adult_3dcgGAL4LamGFPT_Jasper_sample1,ATTACTCAGGTGCGAT-6d9f44c6__FCA46_Female_fatbodyGFP_adult_3dcgGAL4LamGFPT_Jasper_sample1,AACAACCGTATGACAA-6d9f44c6__FCA46_Female_fatbodyGFP_adult_3dcgGAL4LamGFPT_Jasper_sample1,TATATCCCAGAGTGAC-6d9f44c6__FCA46_Female_fatbodyGFP_adult_3dcgGAL4LamGFPT_Jasper_sample1,AGACACTCATCCTGTC-6d9f44c6__FCA46_Female_fatbody…	adult fat body
619	adult fat body_619	1.39867	1.36679	0.410986	0	0	0	0	0	0	0	0	0	0	0	0	0	0	0	0	0	0	0	0	0	0	0	0	0	adult fat body	3147.72	5169	TGGGATTGTTGCTCCT-a417df9a__FCA45_Male_fatbody_adult_3dcgGAL4LamGFP_Jasper_sample1,GTGGCGTTCTATACGG-a417df9a__FCA45_Male_fatbody_adult_3dcgGAL4LamGFP_Jasper_sample1,AGACCCGTCTCATTAC-a417df9a__FCA45_Male_fatbody_adult_3dcgGAL4LamGFP_Jasper_sample1,TGACAGTGTAGACGTG-a417df9a__FCA45_Male_fatbody_adult_3dcgGAL4LamGFP_Jasper_sample1,GCTTTCGTCGCATGAT-a417df9a__FCA45_Male_fatbody_adult_3dcgGAL4LamGFP_Jasp…	adult fat body
620	adult fat body_620	2.0852	1.83811	0.669969	0	0	0.136972	0	0	0	0	0	0	0	0	0	0	0	0	0	0	0	0	0	0	0	0	0	0	adult fat body	5449.72	6012	AATGGAAGTCGCTTAA-6d9f44c6__FCA46_Female_fatbodyGFP_adult_3dcgGAL4LamGFPT_Jasper_sample1,AGTCTCCAGATCCGAG-6d9f44c6__FCA46_Female_fatbodyGFP_adult_3dcgGAL4LamGFPT_Jasper_sample1,TTACAGGGTACTGACT-6d9f44c6__FCA46_Female_fatbodyGFP_adult_3dcgGAL4LamGFPT_Jasper_sample1,TCATTACGTCATATGC-6d9f44c6__FCA46_Female_fatbodyGFP_adult_3dcgGAL4LamGFPT_Jasper_sample1,TCCTTTCAGCCAGAGT-6d9f44c6__FCA46_Female_fatbody…	adult fat body
621	adult fat body_621	1.69312	1.31134	0.803047	0	0	0	0	0.116211	0	0	0	0	0	0	0	0	0	0	0	0	0	0	0	0	0	0	0	0	adult fat body	3245.88	5891	CTGCCTACAAGTGGTG-a417df9a__FCA45_Male_fatbody_adult_3dcgGAL4LamGFP_Jasper_sample1,GTGTCCTTCCATCGTC-a417df9a__FCA45_Male_fatbody_adult_3dcgGAL4LamGFP_Jasper_sample1,GATTCTTCAGCGTAGA-a417df9a__FCA45_Male_fatbody_adult_3dcgGAL4LamGFP_Jasper_sample1,AGACAAAGTTAGTTCG-a417df9a__FCA45_Male_fatbody_adult_3dcgGAL4LamGFP_Jasper_sample1,TCGCACTGTACACGCC-a417df9a__FCA45_Male_fatbody_adult_3dcgGAL4LamGFP_Jasp…	adult fat body
622	adult fat body_622	1.65981	1.50361	0.829733	0	0	0.205488	0	0	0	0	0	0	0	0	0	0	0	0	0	0	0	0	0	0	0	0	0	0	adult fat body	5260.28	6888	TCAGCAAAGGTAGCAC-a417df9a__FCA45_Male_fatbody_adult_3dcgGAL4LamGFP_Jasper_sample1,AACAAAGAGAAACCAT-a417df9a__FCA45_Male_fatbody_adult_3dcgGAL4LamGFP_Jasper_sample1,ATGCCTCGTCTTCAAG-a417df9a__FCA45_Male_fatbody_adult_3dcgGAL4LamGFP_Jasper_sample1,CAGTTCCAGATCACCT-a417df9a__FCA45_Male_fatbody_adult_3dcgGAL4LamGFP_Jasper_sample1,GTGGCGTGTGCCGAAA-a417df9a__FCA45_Male_fatbody_adult_3dcgGAL4LamGFP_Jasp…	adult fat body
623	adult fat body_623	1.8442	1.49353	0.696673	0	0	0	0	0	0	0	0	0	0	0	0	0	0	0	0	0	0	0	0	0	0	0	0.134414	0	adult fat body	2780.36	4838	GTCTAGAGTTGGACTT-6d9f44c6__FCA46_Female_fatbodyGFP_adult_3dcgGAL4LamGFPT_Jasper_sample1,GAGGGTATCAGACATC-6d9f44c6__FCA46_Female_fatbodyGFP_adult_3dcgGAL4LamGFPT_Jasper_sample1,GCTGAATTCGGATTAC-6d9f44c6__FCA46_Female_fatbodyGFP_adult_3dcgGAL4LamGFPT_Jasper_sample1,ACACAGTCATGTTTGG-6d9f44c6__FCA46_Female_fatbodyGFP_adult_3dcgGAL4LamGFPT_Jasper_sample1,AGTGATCGTTCGAAGG-6d9f44c6__FCA46_Female_fatbody…	adult fat body
624	adult fat body_624	2.27602	2.27602	0.484973	0	0	0.0854082	0	0	0	0	0	0	0	0	0	0	0	0	0	0	0	0	0	0	0	0	0	0	adult fat body	4486.24	5401	ACGATCAAGGAGGCAG-6d9f44c6__FCA46_Female_fatbodyGFP_adult_3dcgGAL4LamGFPT_Jasper_sample1,TGTAACGAGTAGGATT-6d9f44c6__FCA46_Female_fatbodyGFP_adult_3dcgGAL4LamGFPT_Jasper_sample1,TTTACTGAGAAACCCG-6d9f44c6__FCA46_Female_fatbodyGFP_adult_3dcgGAL4LamGFPT_Jasper_sample1,TGGAGAGAGAAGTCAT-6d9f44c6__FCA46_Female_fatbodyGFP_adult_3dcgGAL4LamGFPT_Jasper_sample1,GTTGCTCAGAGTGTTA-6d9f44c6__FCA46_Female_fatbody…	adult fat body
625	adult fat body_625	2.04779	1.52842	0.273068	0	0	0.0755686	0	0	0	0	0	0	0	0	0	0	0	0	0	0	0	0	0	0	0	0	0	0	adult fat body	5095.72	6291	ACGGTCGTCAACTGGT-6d9f44c6__FCA46_Female_fatbodyGFP_adult_3dcgGAL4LamGFPT_Jasper_sample1,ATCGCCTTCCGCCTAT-6d9f44c6__FCA46_Female_fatbodyGFP_adult_3dcgGAL4LamGFPT_Jasper_sample1,TTAGGCATCTGAGATC-6d9f44c6__FCA46_Female_fatbodyGFP_adult_3dcgGAL4LamGFPT_Jasper_sample1,TCAGTGATCTCACTCG-6d9f44c6__FCA46_Female_fatbodyGFP_adult_3dcgGAL4LamGFPT_Jasper_sample1,CTGAATGCACTTGAGT-6d9f44c6__FCA46_Female_fatbody…	adult fat body
626	adult fat body_626	1.51613	1.39422	0.858277	0	0	0	0	0	0	0	0	0	0	0	0	0	0	0	0	0	0	0	0	0.0994341	0	0	0	0	adult fat body	3826.08	5706	TCATTGTAGGCATGCA-a417df9a__FCA45_Male_fatbody_adult_3dcgGAL4LamGFP_Jasper_sample1,AGGCCACGTCGATTCA-a417df9a__FCA45_Male_fatbody_adult_3dcgGAL4LamGFP_Jasper_sample1,TGGCGTGTCTCACTCG-a417df9a__FCA45_Male_fatbody_adult_3dcgGAL4LamGFP_Jasper_sample1,CTCCGATGTTTCGTAG-a417df9a__FCA45_Male_fatbody_adult_3dcgGAL4LamGFP_Jasper_sample1,TTAATCCAGTCATACC-a417df9a__FCA45_Male_fatbody_adult_3dcgGAL4LamGFP_Jasp…	adult fat body
627	adult fat body_627	1.73116	1.62933	0.375422	0	0	0.167413	0	0	0	0	0	0	0	0	0	0	0	0	0	0	0	0	0	0	0	0	0	0	adult fat body	4389.76	5674	TTACCATTCCGAAATC-6d9f44c6__FCA46_Female_fatbodyGFP_adult_3dcgGAL4LamGFPT_Jasper_sample1,CTGGACGAGAGGGTCT-6d9f44c6__FCA46_Female_fatbodyGFP_adult_3dcgGAL4LamGFPT_Jasper_sample1,TGGGCTGAGGATAATC-6d9f44c6__FCA46_Female_fatbodyGFP_adult_3dcgGAL4LamGFPT_Jasper_sample1,ACACGCGAGGTCGTGA-6d9f44c6__FCA46_Female_fatbodyGFP_adult_3dcgGAL4LamGFPT_Jasper_sample1,GTCCTCATCTCCGATC-6d9f44c6__FCA46_Female_fatbody…	adult fat body
628	adult fat body_628	1.70904	1.47995	0.683161	0	0	0	0	0	0	0	0	0	0	0	0	0	0	0	0	0	0	0	0	0	0	0	0	0	adult fat body	5305.44	5401	GTAACACGTGGTCCGT-6d9f44c6__FCA46_Female_fatbodyGFP_adult_3dcgGAL4LamGFPT_Jasper_sample1,GAATCACAGGAGGCAG-6d9f44c6__FCA46_Female_fatbodyGFP_adult_3dcgGAL4LamGFPT_Jasper_sample1,TTCATGTTCGGCTTCT-6d9f44c6__FCA46_Female_fatbodyGFP_adult_3dcgGAL4LamGFPT_Jasper_sample1,AGAGAATGTTGCTCGG-6d9f44c6__FCA46_Female_fatbodyGFP_adult_3dcgGAL4LamGFPT_Jasper_sample1,ATTACTCAGGTGCGAT-6d9f44c6__FCA46_Female_fatbody…	adult fat body
629	adult fat body_629	1.88383	1.3471	0.586093	0	0	0.055364	0	0	0	0	0	0	0	0	0	0	0	0	0	0	0	0	0	0	0	0	0	0	adult fat body	7026.76	7088	TCATGGAAGGTTACAA-a417df9a__FCA45_Male_fatbody_adult_3dcgGAL4LamGFP_Jasper_sample1,TCTATCAAGCTTTCTT-a417df9a__FCA45_Male_fatbody_adult_3dcgGAL4LamGFP_Jasper_sample1,AGGGTGAGTCGACTGC-a417df9a__FCA45_Male_fatbody_adult_3dcgGAL4LamGFP_Jasper_sample1,GTGTGATGTTGTGTAC-a417df9a__FCA45_Male_fatbody_adult_3dcgGAL4LamGFP_Jasper_sample1,TTTACTGTCTCCACTG-a417df9a__FCA45_Male_fatbody_adult_3dcgGAL4LamGFP_Jasp…	adult fat body
630	adult fat body_630	1.85027	0.811387	0.429282	0	0	0	0	0	0	0	0	0	0	0	0	0	0	0	0	0	0	0	0	0	0	0	0	0	adult fat body	2238.16	4801	TTTACGTTCGGCTGGT-6d9f44c6__FCA46_Female_fatbodyGFP_adult_3dcgGAL4LamGFPT_Jasper_sample1,GTTGTCCGTAAGATCA-6d9f44c6__FCA46_Female_fatbodyGFP_adult_3dcgGAL4LamGFPT_Jasper_sample1,GTGTGATTCGGTCGGT-6d9f44c6__FCA46_Female_fatbodyGFP_adult_3dcgGAL4LamGFPT_Jasper_sample1,AAGGAATCATACCATG-6d9f44c6__FCA46_Female_fatbodyGFP_adult_3dcgGAL4LamGFPT_Jasper_sample1,ATTGTTCAGACCTCCG-6d9f44c6__FCA46_Female_fatbody…	adult fat body
631	adult fat body_631	1.80682	1.86689	1.12302	0	0	0	0	0	0	0	0	0	0	0	0	0	0	0	0	0	0	0	0	0	0	0	0	0	adult fat body	4242.76	5369	CTCTGGTGTACCTATG-6d9f44c6__FCA46_Female_fatbodyGFP_adult_3dcgGAL4LamGFPT_Jasper_sample1,CGGTCAGTCTGAGAGG-6d9f44c6__FCA46_Female_fatbodyGFP_adult_3dcgGAL4LamGFPT_Jasper_sample1,TTTACCAGTTCTTGCC-6d9f44c6__FCA46_Female_fatbodyGFP_adult_3dcgGAL4LamGFPT_Jasper_sample1,ATCCCTGGTTGGAGGT-6d9f44c6__FCA46_Female_fatbodyGFP_adult_3dcgGAL4LamGFPT_Jasper_sample1,CAACCAAGTCAAGTTC-6d9f44c6__FCA46_Female_fatbody…	adult fat body
632	adult fat body_632	1.71714	0.815497	1.0883	0	0	0.0758203	0	0	0	0	0	0	0	0	0	0	0	0	0	0	0	0	0	0	0	0	0	0	adult fat body	5078.16	7646	TGGAGAGCATTGGATC-a417df9a__FCA45_Male_fatbody_adult_3dcgGAL4LamGFP_Jasper_sample1,GCAGGCTAGTTGCCCG-a417df9a__FCA45_Male_fatbody_adult_3dcgGAL4LamGFP_Jasper_sample1,ACAGCCGAGGAACGCT-a417df9a__FCA45_Male_fatbody_adult_3dcgGAL4LamGFP_Jasper_sample1,TTACCGCAGATGACCG-a417df9a__FCA45_Male_fatbody_adult_3dcgGAL4LamGFP_Jasper_sample1,TTGTGGATCCGTATAG-a417df9a__FCA45_Male_fatbody_adult_3dcgGAL4LamGFP_Jasp…	adult fat body
633	adult fat body_633	1.43535	1.12083	0.693324	0	0	0	0	0	0	0	0	0	0	0	0	0.0645606	0	0	0	0	0	0	0	0	0.0645606	0	0	0	adult fat body	5997.88	6743	CATTCCGCACCGTACG-a417df9a__FCA45_Male_fatbody_adult_3dcgGAL4LamGFP_Jasper_sample1,ATCGATGTCGCGGTAC-a417df9a__FCA45_Male_fatbody_adult_3dcgGAL4LamGFP_Jasper_sample1,AGTACTGGTTGGGTTT-a417df9a__FCA45_Male_fatbody_adult_3dcgGAL4LamGFP_Jasper_sample1,TCAGTCCAGAGGGCGA-a417df9a__FCA45_Male_fatbody_adult_3dcgGAL4LamGFP_Jasper_sample1,GTTGAACCATGGCGCT-a417df9a__FCA45_Male_fatbody_adult_3dcgGAL4LamGFP_Jasp…	adult fat body
634	adult fat body_634	1.10972	0.901838	0.341248	0	0	0	0	0	0	0	0	0	0	0	0	0	0	0	0.150729	0	0	0	0	0	0	0	0	0	adult fat body	4917.6	6073	GACTTCCCAGCGGTTC-6d9f44c6__FCA46_Female_fatbodyGFP_adult_3dcgGAL4LamGFPT_Jasper_sample1,AAAGGGCAGATGAATC-6d9f44c6__FCA46_Female_fatbodyGFP_adult_3dcgGAL4LamGFPT_Jasper_sample1,CCTCAGTAGCAACTCT-6d9f44c6__FCA46_Female_fatbodyGFP_adult_3dcgGAL4LamGFPT_Jasper_sample1,GGAGCAAGTTTGTTGG-6d9f44c6__FCA46_Female_fatbodyGFP_adult_3dcgGAL4LamGFPT_Jasper_sample1,TGATTTCAGGGTTGCA-6d9f44c6__FCA46_Female_fatbody…	adult fat body
635	adult fat body_635	0.903856	0.609488	0	0	0	0	0	0	0	0	0	0	0	0	0	0	0	0	0	0	0	0	0	0	0	0	0	0	adult fat body	1905.92	3606	GATGCTAAGCTAATCC-6d9f44c6__FCA46_Female_fatbodyGFP_adult_3dcgGAL4LamGFPT_Jasper_sample1,CTAACTTAGGAACGCT-6d9f44c6__FCA46_Female_fatbodyGFP_adult_3dcgGAL4LamGFPT_Jasper_sample1,CATGCCTAGAGGTTAT-6d9f44c6__FCA46_Female_fatbodyGFP_adult_3dcgGAL4LamGFPT_Jasper_sample1,TACGGGCTCTTCGACC-6d9f44c6__FCA46_Female_fatbodyGFP_adult_3dcgGAL4LamGFPT_Jasper_sample1,CGTGCTTTCTAGATCG-6d9f44c6__FCA46_Female_fatbody…	adult fat body
636	adult fat body_636	1.72739	0.624526	0.515583	0	0	0.0920079	0	0	0	0	0	0	0	0	0	0	0	0	0	0	0	0	0	0	0	0	0	0	adult fat body	4150.52	7235	GGCTGTGGTTCCAAAC-a417df9a__FCA45_Male_fatbody_adult_3dcgGAL4LamGFP_Jasper_sample1,GCAGTTAGTGTATCCA-a417df9a__FCA45_Male_fatbody_adult_3dcgGAL4LamGFP_Jasper_sample1,CACGGGTTCTTCGTGC-a417df9a__FCA45_Male_fatbody_adult_3dcgGAL4LamGFP_Jasper_sample1,CATGCTCCATGGAGAC-a417df9a__FCA45_Male_fatbody_adult_3dcgGAL4LamGFP_Jasper_sample1,TCACTCGTCTATCACT-a417df9a__FCA45_Male_fatbody_adult_3dcgGAL4LamGFP_Jasp…	adult fat body
637	adult fat body_637	1.03833	0.852017	0.454991	0.0916913	0	0	0	0	0	0	0	0	0	0	0	0	0	0	0	0	0	0	0	0	0	0	0	0	adult fat body	4165.52	6313	TTACAGGTCCACAGCG-a417df9a__FCA45_Male_fatbody_adult_3dcgGAL4LamGFP_Jasper_sample1,AAGCATCGTGAATGAT-a417df9a__FCA45_Male_fatbody_adult_3dcgGAL4LamGFP_Jasper_sample1,GAGCTGCGTTGTCCCT-a417df9a__FCA45_Male_fatbody_adult_3dcgGAL4LamGFP_Jasper_sample1,TCACACCGTCAGGTAG-a417df9a__FCA45_Male_fatbody_adult_3dcgGAL4LamGFP_Jasper_sample1,AACGTCAGTTCAAGTC-a417df9a__FCA45_Male_fatbody_adult_3dcgGAL4LamGFP_Jasp…	adult fat body
638	adult fat body_638	1.78926	1.50175	0	0	0	0	0	0	0	0	0	0	0	0	0	0	0	0	0	0	0	0.153723	0	0	0	0	0	0	adult fat body	2407.2	5225	GATGTTGGTAGCTCGC-6d9f44c6__FCA46_Female_fatbodyGFP_adult_3dcgGAL4LamGFPT_Jasper_sample1,GAAACCTTCCCTAGGG-6d9f44c6__FCA46_Female_fatbodyGFP_adult_3dcgGAL4LamGFPT_Jasper_sample1,GAGTTGTCAAAGGCTG-6d9f44c6__FCA46_Female_fatbodyGFP_adult_3dcgGAL4LamGFPT_Jasper_sample1,GAAACCTGTTGTACGT-6d9f44c6__FCA46_Female_fatbodyGFP_adult_3dcgGAL4LamGFPT_Jasper_sample1,CTACCTGGTCAGTCCG-6d9f44c6__FCA46_Female_fatbody…	adult fat body
639	adult fat body_639	1.75155	1.36519	0.795339	0.0474632	0	0	0	0	0	0	0	0	0	0	0	0	0	0	0.0474632	0	0	0	0	0	0	0	0	0	adult fat body	8229.16	7294	TCAGCAATCCGTCACT-a417df9a__FCA45_Male_fatbody_adult_3dcgGAL4LamGFP_Jasper_sample1,GTGAGGACAGTTTCGA-a417df9a__FCA45_Male_fatbody_adult_3dcgGAL4LamGFP_Jasper_sample1,ACTGTGACACGAGAAC-a417df9a__FCA45_Male_fatbody_adult_3dcgGAL4LamGFP_Jasper_sample1,TTGAGTGTCTTTGCAT-a417df9a__FCA45_Male_fatbody_adult_3dcgGAL4LamGFP_Jasper_sample1,TTCATGTTCCAGTGCG-a417df9a__FCA45_Male_fatbody_adult_3dcgGAL4LamGFP_Jasp…	adult fat body
640	adult fat body_640	1.56703	1.19647	0.152623	0	0	0	0	0	0	0	0	0	0	0	0	0	0	0	0	0	0	0.152623	0	0	0	0	0	0	adult fat body	2425.92	5281	AGAGCAGTCGCCATAA-6d9f44c6__FCA46_Female_fatbodyGFP_adult_3dcgGAL4LamGFPT_Jasper_sample1,AAATGGAGTAGGGTAC-6d9f44c6__FCA46_Female_fatbodyGFP_adult_3dcgGAL4LamGFPT_Jasper_sample1,ACTATGGAGATCGCCC-6d9f44c6__FCA46_Female_fatbodyGFP_adult_3dcgGAL4LamGFPT_Jasper_sample1,TCGAAGTAGGTAAACT-6d9f44c6__FCA46_Female_fatbodyGFP_adult_3dcgGAL4LamGFPT_Jasper_sample1,GAGGCCTTCACCACAA-6d9f44c6__FCA46_Female_fatbody…	adult fat body
641	adult fat body_641	1.15821	0.851915	0.289705	0	0	0	0	0	0	0	0	0	0	0	0	0	0	0	0.155307	0	0	0	0	0	0	0	0	0	adult fat body	2380.72	5318	TCACGCTAGGCATCGA-a417df9a__FCA45_Male_fatbody_adult_3dcgGAL4LamGFP_Jasper_sample1,AAGTTCGGTCACAGAG-a417df9a__FCA45_Male_fatbody_adult_3dcgGAL4LamGFP_Jasper_sample1,CTGGTCTAGGGAGTTC-a417df9a__FCA45_Male_fatbody_adult_3dcgGAL4LamGFP_Jasper_sample1,AAATGGAGTAGAGCTG-a417df9a__FCA45_Male_fatbody_adult_3dcgGAL4LamGFP_Jasper_sample1,AGATAGAGTATACGGG-a417df9a__FCA45_Male_fatbody_adult_3dcgGAL4LamGFP_Jasp…	adult fat body
642	adult fat body_642	2.15495	1.6204	0.0921691	0	0	0	0	0	0	0	0	0	0	0	0	0	0	0	0	0	0	0	0	0	0	0	0	0	adult fat body	4142.92	5664	CTGGACGAGAGGGTCT-6d9f44c6__FCA46_Female_fatbodyGFP_adult_3dcgGAL4LamGFPT_Jasper_sample1,ATCGTCCTCGCCTTGT-6d9f44c6__FCA46_Female_fatbodyGFP_adult_3dcgGAL4LamGFPT_Jasper_sample1,ATCGTGAAGGAACTAT-6d9f44c6__FCA46_Female_fatbodyGFP_adult_3dcgGAL4LamGFPT_Jasper_sample1,GTCTCACCAATACGAA-6d9f44c6__FCA46_Female_fatbodyGFP_adult_3dcgGAL4LamGFPT_Jasper_sample1,CGTGAATGTAGGGTAC-6d9f44c6__FCA46_Female_fatbody…	adult fat body
643	adult fat body_643	2.01003	1.27155	0.250879	0	0	0.17404	0	0	0	0	0	0	0	0	0	0	0	0	0	0	0	0	0	0	0	0	0	0	adult fat body	4208.24	5826	GCCAACGAGACGGATC-6d9f44c6__FCA46_Female_fatbodyGFP_adult_3dcgGAL4LamGFPT_Jasper_sample1,TTAGGCAGTCAACACT-6d9f44c6__FCA46_Female_fatbodyGFP_adult_3dcgGAL4LamGFPT_Jasper_sample1,ATCATTCGTCAAACGG-6d9f44c6__FCA46_Female_fatbodyGFP_adult_3dcgGAL4LamGFPT_Jasper_sample1,TTCACGCGTCCTGGTG-6d9f44c6__FCA46_Female_fatbodyGFP_adult_3dcgGAL4LamGFPT_Jasper_sample1,GGATGTTGTGTCATTG-6d9f44c6__FCA46_Female_fatbody…	adult fat body
644	adult fat body_644	1.30009	0.81738	0.81738	0	0	0	0	0	0	0	0	0	0	0	0	0.131473	0	0	0	0	0	0	0	0	0	0	0	0	adult fat body	2846.84	5582	CACGTTCGTTTCGGCG-a417df9a__FCA45_Male_fatbody_adult_3dcgGAL4LamGFP_Jasper_sample1,CTGGTCTGTCTTGAAC-a417df9a__FCA45_Male_fatbody_adult_3dcgGAL4LamGFP_Jasper_sample1,GCTGCAGGTACCTAAC-a417df9a__FCA45_Male_fatbody_adult_3dcgGAL4LamGFP_Jasper_sample1,TGACAGTGTCCCTCAT-a417df9a__FCA45_Male_fatbody_adult_3dcgGAL4LamGFP_Jasper_sample1,ATAGACCGTCTACAAC-a417df9a__FCA45_Male_fatbody_adult_3dcgGAL4LamGFP_Jasp…	adult fat body
645	adult fat body_645	2.09255	1.84991	0.471355	0	0	0	0	0	0	0	0	0	0	0	0	0	0	0	0	0	0	0	0	0	0	0	0	0	adult fat body	6642.72	6468	CTTGAGAAGTTCCGTA-6d9f44c6__FCA46_Female_fatbodyGFP_adult_3dcgGAL4LamGFPT_Jasper_sample1,CATAGACGTACTGCGC-6d9f44c6__FCA46_Female_fatbodyGFP_adult_3dcgGAL4LamGFPT_Jasper_sample1,TGCTCCAGTATCCTTT-6d9f44c6__FCA46_Female_fatbodyGFP_adult_3dcgGAL4LamGFPT_Jasper_sample1,AATGCCACATTGAAAG-6d9f44c6__FCA46_Female_fatbodyGFP_adult_3dcgGAL4LamGFPT_Jasper_sample1,ATGGAGGGTACACTCA-6d9f44c6__FCA46_Female_fatbody…	adult fat body
646	adult fat body_646	1.51868	1.4047	0.745148	0	0	0	0	0	0	0	0	0	0	0	0	0	0	0	0	0	0	0	0	0	0	0	0	0	adult fat body	3252.76	4698	GGGATCCCAGCTCTGG-6d9f44c6__FCA46_Female_fatbodyGFP_adult_3dcgGAL4LamGFPT_Jasper_sample1,TGGATGTCACAGCCTG-6d9f44c6__FCA46_Female_fatbodyGFP_adult_3dcgGAL4LamGFPT_Jasper_sample1,GAGACCCCAGGGATAC-6d9f44c6__FCA46_Female_fatbodyGFP_adult_3dcgGAL4LamGFPT_Jasper_sample1,GGGAAGTAGTCTCGTA-6d9f44c6__FCA46_Female_fatbodyGFP_adult_3dcgGAL4LamGFPT_Jasper_sample1,CGAGGAAAGCAATAAC-6d9f44c6__FCA46_Female_fatbody…	adult fat body
647	adult fat body_647	1.67297	1.24506	0.543097	0	0	0	0	0	0	0	0	0	0	0	0	0	0	0	0	0	0	0	0	0	0	0	0	0	adult fat body	3881.72	6245	TACCTCGCACTCCGGA-a417df9a__FCA45_Male_fatbody_adult_3dcgGAL4LamGFP_Jasper_sample1,AGACCCGCAAAGGCAC-a417df9a__FCA45_Male_fatbody_adult_3dcgGAL4LamGFP_Jasper_sample1,TGCTCGTCAAACGGCA-a417df9a__FCA45_Male_fatbody_adult_3dcgGAL4LamGFP_Jasper_sample1,AAACCCACAGAGCTAG-a417df9a__FCA45_Male_fatbody_adult_3dcgGAL4LamGFP_Jasper_sample1,ATACTTCAGTCTAGCT-a417df9a__FCA45_Male_fatbody_adult_3dcgGAL4LamGFP_Jasp…	adult fat body
648	adult fat body_648	1.9837	1.3849	0.610952	0	0	0	0	0	0	0	0	0	0	0	0	0.0894531	0	0	0	0	0	0	0	0	0	0	0	0	adult fat body	4274.6	6305	CACCAAAAGCATGCGA-a417df9a__FCA45_Male_fatbody_adult_3dcgGAL4LamGFP_Jasper_sample1,GGAGATGGTTTCGCTC-a417df9a__FCA45_Male_fatbody_adult_3dcgGAL4LamGFP_Jasper_sample1,TCGGGACAGCCATTTG-a417df9a__FCA45_Male_fatbody_adult_3dcgGAL4LamGFP_Jasper_sample1,AGTAGTCTCCCAGGAC-a417df9a__FCA45_Male_fatbody_adult_3dcgGAL4LamGFP_Jasper_sample1,ATGGAGGGTTTACTTC-a417df9a__FCA45_Male_fatbody_adult_3dcgGAL4LamGFP_Jasp…	adult fat body
649	adult fat body_649	1.00569	0.722481	0.811898	0	0	0	0	0	0	0	0	0	0.0919605	0	0	0	0	0	0	0	0	0	0	0	0	0	0	0	adult fat body	4152.76	5924	AACACACTCCGAGATT-a417df9a__FCA45_Male_fatbody_adult_3dcgGAL4LamGFP_Jasper_sample1,CCTGTTGCAAGAGTTA-a417df9a__FCA45_Male_fatbody_adult_3dcgGAL4LamGFP_Jasper_sample1,TTTCAGTCACTGAATC-a417df9a__FCA45_Male_fatbody_adult_3dcgGAL4LamGFP_Jasper_sample1,TGCTTGCCACTCATAG-a417df9a__FCA45_Male_fatbody_adult_3dcgGAL4LamGFP_Jasper_sample1,AGCTTCCAGTTCCAGT-a417df9a__FCA45_Male_fatbody_adult_3dcgGAL4LamGFP_Jasp…	adult fat body
650	adult fat body_650	2.31306	1.68962	0.16577	0	0	0	0	0	0	0	0	0	0	0	0	0	0	0	0	0	0	0	0	0	0	0	0	0	adult fat body	4437	6036	TCGAACAGTGCCTACG-6d9f44c6__FCA46_Female_fatbodyGFP_adult_3dcgGAL4LamGFPT_Jasper_sample1,AACAGGGCAGCGTGAA-6d9f44c6__FCA46_Female_fatbodyGFP_adult_3dcgGAL4LamGFPT_Jasper_sample1,GTCAAACCAGAGATTA-6d9f44c6__FCA46_Female_fatbodyGFP_adult_3dcgGAL4LamGFPT_Jasper_sample1,TCATCATAGCTAGTTC-6d9f44c6__FCA46_Female_fatbodyGFP_adult_3dcgGAL4LamGFPT_Jasper_sample1,CTACATTTCCACGGAC-6d9f44c6__FCA46_Female_fatbody…	adult fat body
651	adult fat body_651	1.13506	0.791403	0.263612	0	0	0	0	0	0	0	0	0	0	0	0	0	0	0	0	0	0	0	0	0	0	0	0	0	adult fat body	1326.16	3374	GTGCGTGTCAAGTCTG-6d9f44c6__FCA46_Female_fatbodyGFP_adult_3dcgGAL4LamGFPT_Jasper_sample1,TCGGGACAGTTTCTTC-6d9f44c6__FCA46_Female_fatbodyGFP_adult_3dcgGAL4LamGFPT_Jasper_sample1,ATTTCTGTCGAGAACG-6d9f44c6__FCA46_Female_fatbodyGFP_adult_3dcgGAL4LamGFPT_Jasper_sample1,CTTACCGAGGAACGCT-6d9f44c6__FCA46_Female_fatbodyGFP_adult_3dcgGAL4LamGFPT_Jasper_sample1,TACATTCCATTGAAAG-6d9f44c6__FCA46_Female_fatbody…	adult fat body
652	adult fat body_652	1.47602	0.958346	0	0	0	0	0	0	0	0	0	0	0	0	0	0	0	0	0	0	0	0	0	0	0	0	0	0	adult fat body	2488.52	5225	CTACATTCACTTGGGC-a417df9a__FCA45_Male_fatbody_adult_3dcgGAL4LamGFP_Jasper_sample1,GTCCTCAAGACTACCT-a417df9a__FCA45_Male_fatbody_adult_3dcgGAL4LamGFP_Jasper_sample1,CATCGTCAGGTACAAT-a417df9a__FCA45_Male_fatbody_adult_3dcgGAL4LamGFP_Jasper_sample1,TGTAACGGTCGGATTT-a417df9a__FCA45_Male_fatbody_adult_3dcgGAL4LamGFP_Jasper_sample1,ATTCTTGAGAGTCAAT-a417df9a__FCA45_Male_fatbody_adult_3dcgGAL4LamGFP_Jasp…	adult fat body
653	adult fat body_653	2.09452	1.70354	0.658857	0	0	0.0813774	0	0	0	0	0	0	0	0	0	0	0	0	0	0	0	0	0	0	0	0	0	0	adult fat body	4718.08	5397	AAGATAGGTTACCCTC-6d9f44c6__FCA46_Female_fatbodyGFP_adult_3dcgGAL4LamGFPT_Jasper_sample1,AGTGACTTCTGACGCG-6d9f44c6__FCA46_Female_fatbodyGFP_adult_3dcgGAL4LamGFPT_Jasper_sample1,CTGGCAGGTATCTCGA-6d9f44c6__FCA46_Female_fatbodyGFP_adult_3dcgGAL4LamGFPT_Jasper_sample1,CCCGGAAGTAGATCCT-6d9f44c6__FCA46_Female_fatbodyGFP_adult_3dcgGAL4LamGFPT_Jasper_sample1,GCCAGTGCAGCATCTA-6d9f44c6__FCA46_Female_fatbody…	adult fat body
654	adult fat body_654	1.9695	1.64573	0.688705	0	0	0	0	0	0	0	0	0	0	0	0	0	0	0	0	0	0	0	0	0.104474	0	0	0	0	adult fat body	3632.2	5797	GTCTTTAAGGTGCTGA-a417df9a__FCA45_Male_fatbody_adult_3dcgGAL4LamGFP_Jasper_sample1,CTACAGATCGATTGGT-a417df9a__FCA45_Male_fatbody_adult_3dcgGAL4LamGFP_Jasper_sample1,CACTGGGCATAGCTGT-a417df9a__FCA45_Male_fatbody_adult_3dcgGAL4LamGFP_Jasper_sample1,TCAGTGAGTTTCCAAG-a417df9a__FCA45_Male_fatbody_adult_3dcgGAL4LamGFP_Jasper_sample1,TTTACCAGTTGTATGC-a417df9a__FCA45_Male_fatbody_adult_3dcgGAL4LamGFP_Jasp…	adult fat body
655	adult fat body_655	1.91632	1.56551	0.665917	0	0	0	0	0	0	0	0	0	0	0	0	0	0	0	0	0	0	0	0	0	0	0	0	0	adult fat body	3381.68	5414	TGAGGTTTCCGCACGA-6d9f44c6__FCA46_Female_fatbodyGFP_adult_3dcgGAL4LamGFPT_Jasper_sample1,ATTGGGTTCTGTGCGG-6d9f44c6__FCA46_Female_fatbodyGFP_adult_3dcgGAL4LamGFPT_Jasper_sample1,GTGGGAAAGGTCGACA-6d9f44c6__FCA46_Female_fatbodyGFP_adult_3dcgGAL4LamGFPT_Jasper_sample1,TACCCACCAGGACAGT-6d9f44c6__FCA46_Female_fatbodyGFP_adult_3dcgGAL4LamGFPT_Jasper_sample1,TACCCACCAAGAGTAT-6d9f44c6__FCA46_Female_fatbody…	adult fat body
656	adult fat body_656	1.666	1.35084	0.251588	0	0	0	0	0	0	0	0	0	0	0	0	0	0	0	0	0	0	0	0	0	0	0	0	0	adult fat body	4194.84	6008	GACTTCCCACAACGAG-6d9f44c6__FCA46_Female_fatbodyGFP_adult_3dcgGAL4LamGFPT_Jasper_sample1,GTTACGAGTCCAAAGG-6d9f44c6__FCA46_Female_fatbodyGFP_adult_3dcgGAL4LamGFPT_Jasper_sample1,TTTGATCTCTACGGTA-6d9f44c6__FCA46_Female_fatbodyGFP_adult_3dcgGAL4LamGFPT_Jasper_sample1,TCCACCAGTGAGTTTC-6d9f44c6__FCA46_Female_fatbodyGFP_adult_3dcgGAL4LamGFPT_Jasper_sample1,ACTGTGAAGTCTTCCC-6d9f44c6__FCA46_Female_fatbody…	adult fat body
657	adult fat body_657	1.79305	1.48758	0.301158	0	0	0	0	0	0	0	0	0	0	0	0	0	0	0	0.0842085	0	0	0	0	0	0	0	0	0	adult fat body	4552.92	5676	AACGAAAAGCCTGACC-6d9f44c6__FCA46_Female_fatbodyGFP_adult_3dcgGAL4LamGFPT_Jasper_sample1,AACAGGGGTAACGCGA-6d9f44c6__FCA46_Female_fatbodyGFP_adult_3dcgGAL4LamGFPT_Jasper_sample1,TCGAACAAGGCCTGCT-6d9f44c6__FCA46_Female_fatbodyGFP_adult_3dcgGAL4LamGFPT_Jasper_sample1,CGGGACTCACCATAAC-6d9f44c6__FCA46_Female_fatbodyGFP_adult_3dcgGAL4LamGFPT_Jasper_sample1,GAATCACCACGAAAGC-6d9f44c6__FCA46_Female_fatbody…	adult fat body
658	adult fat body_658	2.15817	1.76722	0.383072	0	0	0.0892525	0	0	0	0	0	0	0	0	0	0	0	0	0	0	0	0	0	0	0	0	0	0	adult fat body	4284.64	5679	CTGTACCGTCAAAGCG-6d9f44c6__FCA46_Female_fatbodyGFP_adult_3dcgGAL4LamGFPT_Jasper_sample1,GCGTGCACACAACGCC-6d9f44c6__FCA46_Female_fatbodyGFP_adult_3dcgGAL4LamGFPT_Jasper_sample1,GATGACTCAGGACTTT-6d9f44c6__FCA46_Female_fatbodyGFP_adult_3dcgGAL4LamGFPT_Jasper_sample1,CACAACATCGCTAAAC-6d9f44c6__FCA46_Female_fatbodyGFP_adult_3dcgGAL4LamGFPT_Jasper_sample1,GGCTTTCCATCGCTGG-6d9f44c6__FCA46_Female_fatbody…	adult fat body
659	adult fat body_659	2.10601	2.25973	0.520305	0	0	0.0930402	0	0	0	0	0	0	0	0	0	0	0	0	0	0	0	0	0	0	0	0	0	0	adult fat body	4102.32	5275	CCAATGAAGACGCCCT-6d9f44c6__FCA46_Female_fatbodyGFP_adult_3dcgGAL4LamGFPT_Jasper_sample1,GAGGGTAGTAGCTTGT-6d9f44c6__FCA46_Female_fatbodyGFP_adult_3dcgGAL4LamGFPT_Jasper_sample1,TTTACTGAGAAACCCG-6d9f44c6__FCA46_Female_fatbodyGFP_adult_3dcgGAL4LamGFPT_Jasper_sample1,CGTTAGAAGGATTTAG-6d9f44c6__FCA46_Female_fatbodyGFP_adult_3dcgGAL4LamGFPT_Jasper_sample1,TGCGACGGTTGGAGAC-6d9f44c6__FCA46_Female_fatbody…	adult fat body
660	adult fat body_660	1.38372	1.2705	0.355647	0	0	0	0	0	0	0	0	0	0	0	0	0	0	0	0	0	0	0	0.101451	0	0	0	0	0	adult fat body	3746.16	5683	ATCCATTTCAGTCTTT-6d9f44c6__FCA46_Female_fatbodyGFP_adult_3dcgGAL4LamGFPT_Jasper_sample1,TTCCACGTCCCAGTGG-6d9f44c6__FCA46_Female_fatbodyGFP_adult_3dcgGAL4LamGFPT_Jasper_sample1,TACATTCCAGGATTCT-6d9f44c6__FCA46_Female_fatbodyGFP_adult_3dcgGAL4LamGFPT_Jasper_sample1,TATTGCTCAGTTGGTT-6d9f44c6__FCA46_Female_fatbodyGFP_adult_3dcgGAL4LamGFPT_Jasper_sample1,AGAAGCGGTGTGTTTG-6d9f44c6__FCA46_Female_fatbody…	adult fat body
661	adult fat body_661	1.62515	1.18363	0.204263	0	0	0	0	0	0	0	0	0	0	0	0	0	0	0	0.107338	0	0	0	0	0	0	0	0.204263	0	adult fat body	3530.12	5688	GTTACGAGTCCAAAGG-6d9f44c6__FCA46_Female_fatbodyGFP_adult_3dcgGAL4LamGFPT_Jasper_sample1,ACTTCGCTCGACGAGA-6d9f44c6__FCA46_Female_fatbodyGFP_adult_3dcgGAL4LamGFPT_Jasper_sample1,TTCCAATGTAAGGCTG-6d9f44c6__FCA46_Female_fatbodyGFP_adult_3dcgGAL4LamGFPT_Jasper_sample1,GTTCTATAGCGAGTAC-6d9f44c6__FCA46_Female_fatbodyGFP_adult_3dcgGAL4LamGFPT_Jasper_sample1,TAGATCGAGACTACGG-6d9f44c6__FCA46_Female_fatbody…	adult fat body
662	adult fat body_662	2.00272	1.5262	0.253131	0	0	0	0	0	0	0	0	0	0	0	0	0	0	0	0	0	0	0	0	0	0	0	0	0	adult fat body	5554.56	6435	GGGACTCCAGCGGTCT-6d9f44c6__FCA46_Female_fatbodyGFP_adult_3dcgGAL4LamGFPT_Jasper_sample1,CCACGTTGTCATTGCA-6d9f44c6__FCA46_Female_fatbodyGFP_adult_3dcgGAL4LamGFPT_Jasper_sample1,GTATTTCTCGGTAGGA-6d9f44c6__FCA46_Female_fatbodyGFP_adult_3dcgGAL4LamGFPT_Jasper_sample1,ACCTGTCGTACCTTCC-6d9f44c6__FCA46_Female_fatbodyGFP_adult_3dcgGAL4LamGFPT_Jasper_sample1,ATCGATGTCGACATTG-6d9f44c6__FCA46_Female_fatbody…	adult fat body
663	adult fat body_663	1.87289	1.27421	0.536837	0	0	0.0850976	0	0	0	0	0	0	0	0	0	0	0	0	0	0	0	0	0	0	0	0	0	0	adult fat body	4503.32	5466	AGTAGTCCATGTCTAG-6d9f44c6__FCA46_Female_fatbodyGFP_adult_3dcgGAL4LamGFPT_Jasper_sample1,ACACAGTCATATGCGT-6d9f44c6__FCA46_Female_fatbodyGFP_adult_3dcgGAL4LamGFPT_Jasper_sample1,GTACAGTTCGTTCGCT-6d9f44c6__FCA46_Female_fatbodyGFP_adult_3dcgGAL4LamGFPT_Jasper_sample1,CTGCATCTCGAGCCTG-6d9f44c6__FCA46_Female_fatbodyGFP_adult_3dcgGAL4LamGFPT_Jasper_sample1,TTCAATCCAAAGGCGT-6d9f44c6__FCA46_Female_fatbody…	adult fat body
664	adult fat body_664	1.46181	1.18267	0.33941	0	0	0.149839	0	0	0	0	0	0	0	0	0	0	0	0	0	0	0	0	0	0	0	0	0	0	adult fat body	4949.04	6744	ACATGCAAGCGAGAAA-a417df9a__FCA45_Male_fatbody_adult_3dcgGAL4LamGFP_Jasper_sample1,AGAGAATGTGCCTGCA-a417df9a__FCA45_Male_fatbody_adult_3dcgGAL4LamGFP_Jasper_sample1,ATCCCTGGTGGTTTAC-a417df9a__FCA45_Male_fatbody_adult_3dcgGAL4LamGFP_Jasper_sample1,AAACCCACAGAGCTAG-a417df9a__FCA45_Male_fatbody_adult_3dcgGAL4LamGFP_Jasper_sample1,TTACAGGAGCTCCGAC-a417df9a__FCA45_Male_fatbody_adult_3dcgGAL4LamGFP_Jasp…	adult fat body
665	adult fat body_665	1.78544	1.60337	0.689359	0	0	0	0	0	0	0	0	0	0	0	0	0.0601797	0	0	0	0	0	0	0	0	0	0	0	0	adult fat body	6448.76	6787	ATAGACCAGCTTACGT-a417df9a__FCA45_Male_fatbody_adult_3dcgGAL4LamGFP_Jasper_sample1,GGTGATTCACCATTCC-a417df9a__FCA45_Male_fatbody_adult_3dcgGAL4LamGFP_Jasper_sample1,GGAGCAAGTCACTACA-a417df9a__FCA45_Male_fatbody_adult_3dcgGAL4LamGFP_Jasper_sample1,GGACGTCTCGTAGGAG-a417df9a__FCA45_Male_fatbody_adult_3dcgGAL4LamGFP_Jasper_sample1,AGCCAGCAGTCGGGAT-a417df9a__FCA45_Male_fatbody_adult_3dcgGAL4LamGFP_Jasp…	adult fat body
666	adult fat body_666	2.00151	0.99574	0.69094	0	0	0	0	0	0	0	0	0	0	0	0	0	0	0	0	0	0	0	0	0	0	0	0	0	adult fat body	2812.4	5828	AGTGTTGCAGTAGAGC-a417df9a__FCA45_Male_fatbody_adult_3dcgGAL4LamGFP_Jasper_sample1,GATAGAAAGGCACTAG-a417df9a__FCA45_Male_fatbody_adult_3dcgGAL4LamGFP_Jasper_sample1,CTAGACACAGTAGTGG-a417df9a__FCA45_Male_fatbody_adult_3dcgGAL4LamGFP_Jasper_sample1,GGGCTACGTATCGTAC-a417df9a__FCA45_Male_fatbody_adult_3dcgGAL4LamGFP_Jasper_sample1,TGGAGGAGTCGGTAAG-a417df9a__FCA45_Male_fatbody_adult_3dcgGAL4LamGFP_Jasp…	adult fat body
667	adult fat body_667	1.38508	0.356191	0.495806	0	0	0	0	0	0	0	0	0	0	0	0	0	0	0	0	0	0	0	0	0	0	0	0	0	adult fat body	1869.68	5533	GCAGTTAGTTACCGTA-a417df9a__FCA45_Male_fatbody_adult_3dcgGAL4LamGFP_Jasper_sample1,TTCCTCTTCATCTCTA-a417df9a__FCA45_Male_fatbody_adult_3dcgGAL4LamGFP_Jasper_sample1,TTGTTCATCTGCATGA-a417df9a__FCA45_Male_fatbody_adult_3dcgGAL4LamGFP_Jasper_sample1,CAGATTGTCAATCCAG-a417df9a__FCA45_Male_fatbody_adult_3dcgGAL4LamGFP_Jasper_sample1,TTCTAACGTATTGGCT-a417df9a__FCA45_Male_fatbody_adult_3dcgGAL4LamGFP_Jasp…	adult fat body
668	adult fat body_668	1.62034	1.35124	0.390038	0	0	0.213916	0	0	0	0	0	0	0	0	0	0	0	0	0	0	0	0	0	0	0	0	0	0	adult fat body	3354.04	4791	CATGAGTGTAGCTTTG-6d9f44c6__FCA46_Female_fatbodyGFP_adult_3dcgGAL4LamGFPT_Jasper_sample1,CCCTCAAGTTCCAGGC-6d9f44c6__FCA46_Female_fatbodyGFP_adult_3dcgGAL4LamGFPT_Jasper_sample1,TACATTCAGCGTCTGC-6d9f44c6__FCA46_Female_fatbodyGFP_adult_3dcgGAL4LamGFPT_Jasper_sample1,AGTGTTGAGCATGAAT-6d9f44c6__FCA46_Female_fatbodyGFP_adult_3dcgGAL4LamGFPT_Jasper_sample1,AATCACGGTGCGTCGT-6d9f44c6__FCA46_Female_fatbody…	adult fat body
669	adult fat body_669	0.8951	0.675519	0.393748	0	0	0	0	0	0	0	0	0	0	0	0	0	0	0	0	0	0	0	0	0	0	0	0	0	adult fat body	3315.88	5786	CTTCCGACAATGGCCC-a417df9a__FCA45_Male_fatbody_adult_3dcgGAL4LamGFP_Jasper_sample1,CGTAATGAGTCACGCC-a417df9a__FCA45_Male_fatbody_adult_3dcgGAL4LamGFP_Jasper_sample1,CCAATGAGTCAAAGAT-a417df9a__FCA45_Male_fatbody_adult_3dcgGAL4LamGFP_Jasper_sample1,TGCCGAGCAAGCGGAT-a417df9a__FCA45_Male_fatbody_adult_3dcgGAL4LamGFP_Jasper_sample1,ATTCTTGGTTTAGACC-a417df9a__FCA45_Male_fatbody_adult_3dcgGAL4LamGFP_Jasp…	adult fat body
670	adult fat body_670	2.02128	1.42752	0.100399	0	0	0.100399	0	0	0	0	0	0	0	0	0	0	0	0	0	0	0	0	0	0	0	0	0	0	adult fat body	3787.44	5892	TCAGGTAAGCCTCGTG-6d9f44c6__FCA46_Female_fatbodyGFP_adult_3dcgGAL4LamGFPT_Jasper_sample1,TGAGCATCAACTAGAA-6d9f44c6__FCA46_Female_fatbodyGFP_adult_3dcgGAL4LamGFPT_Jasper_sample1,ATTTCTGCAAGCTGCC-6d9f44c6__FCA46_Female_fatbodyGFP_adult_3dcgGAL4LamGFPT_Jasper_sample1,AACCCAAAGGTCCGAA-6d9f44c6__FCA46_Female_fatbodyGFP_adult_3dcgGAL4LamGFPT_Jasper_sample1,GCTGGGTGTATGAAGT-6d9f44c6__FCA46_Female_fatbody…	adult fat body
671	adult fat body_671	2.42716	2.13145	0.537771	0	0	0.0496188	0	0	0	0	0	0	0	0	0	0	0	0	0	0	0	0	0	0	0	0	0	0	adult fat body	7863.12	6574	ACATGCACAGAGAATT-6d9f44c6__FCA46_Female_fatbodyGFP_adult_3dcgGAL4LamGFPT_Jasper_sample1,CCTACGTAGGTTACAA-6d9f44c6__FCA46_Female_fatbodyGFP_adult_3dcgGAL4LamGFPT_Jasper_sample1,AGAACAAGTATGAGCG-6d9f44c6__FCA46_Female_fatbodyGFP_adult_3dcgGAL4LamGFPT_Jasper_sample1,CACAGGCAGGGTCTTT-6d9f44c6__FCA46_Female_fatbodyGFP_adult_3dcgGAL4LamGFPT_Jasper_sample1,TGGAACTCATGACGTT-6d9f44c6__FCA46_Female_fatbody…	adult fat body
672	adult fat body_672	1.42087	0.735814	0.612796	0	0	0	0	0	0	0	0	0	0	0	0	0	0	0	0	0	0	0	0	0	0	0	0	0	adult fat body	3311.32	6005	TTTCCTCCATCACCAA-a417df9a__FCA45_Male_fatbody_adult_3dcgGAL4LamGFP_Jasper_sample1,CGAGTTAAGGGCCAAT-a417df9a__FCA45_Male_fatbody_adult_3dcgGAL4LamGFP_Jasper_sample1,ATTCAGGAGGTGGGTT-a417df9a__FCA45_Male_fatbody_adult_3dcgGAL4LamGFP_Jasper_sample1,GCCGTGATCCCTGTTG-a417df9a__FCA45_Male_fatbody_adult_3dcgGAL4LamGFP_Jasper_sample1,CTAACCCAGAGCTGAC-a417df9a__FCA45_Male_fatbody_adult_3dcgGAL4LamGFP_Jasp…	adult fat body
673	adult fat body_673	1.47797	1.0578	0.385265	0	0	0	0	0	0	0	0	0	0	0	0	0	0	0	0	0	0	0	0	0	0	0	0	0	adult fat body	4255.28	5910	TCACGCTAGTTGTACC-a417df9a__FCA45_Male_fatbody_adult_3dcgGAL4LamGFP_Jasper_sample1,CCGGTAGTCACGGTCG-a417df9a__FCA45_Male_fatbody_adult_3dcgGAL4LamGFP_Jasper_sample1,TCGGATACACTCTCGT-a417df9a__FCA45_Male_fatbody_adult_3dcgGAL4LamGFP_Jasper_sample1,TGGGATTGTTGCTCCT-a417df9a__FCA45_Male_fatbody_adult_3dcgGAL4LamGFP_Jasper_sample1,TGAATGCCAGCCCACA-a417df9a__FCA45_Male_fatbody_adult_3dcgGAL4LamGFP_Jasp…	adult fat body
674	adult fat body_674	1.70393	1.44305	0.66599	0	0	0.0759124	0	0.0759124	0	0	0	0	0	0	0	0	0	0	0	0	0	0	0	0	0	0	0	0	adult fat body	5071.76	6801	GTTGCGGCAGAGGGTT-a417df9a__FCA45_Male_fatbody_adult_3dcgGAL4LamGFP_Jasper_sample1,CAGATTGAGTCATGAA-a417df9a__FCA45_Male_fatbody_adult_3dcgGAL4LamGFP_Jasper_sample1,AGATAGAAGTGCAGCA-a417df9a__FCA45_Male_fatbody_adult_3dcgGAL4LamGFP_Jasper_sample1,TGGAGGAAGGCTTCCG-a417df9a__FCA45_Male_fatbody_adult_3dcgGAL4LamGFP_Jasper_sample1,CGGGTGTCATAACGGG-a417df9a__FCA45_Male_fatbody_adult_3dcgGAL4LamGFP_Jasp…	adult fat body
675	adult fat body_675	1.37276	1.14509	0.428974	0	0	0.0855171	0	0	0	0	0	0	0	0	0	0	0	0	0	0	0	0	0	0	0	0	0	0	adult fat body	4480.28	5873	CATTGCCAGTCCTGTA-6d9f44c6__FCA46_Female_fatbodyGFP_adult_3dcgGAL4LamGFPT_Jasper_sample1,GCCGTGATCACAACCA-6d9f44c6__FCA46_Female_fatbodyGFP_adult_3dcgGAL4LamGFPT_Jasper_sample1,AATGAAGAGCTTAGTC-6d9f44c6__FCA46_Female_fatbodyGFP_adult_3dcgGAL4LamGFPT_Jasper_sample1,AACAGGGAGTTAGTAG-6d9f44c6__FCA46_Female_fatbodyGFP_adult_3dcgGAL4LamGFPT_Jasper_sample1,AGTCATGAGTTGTCAC-6d9f44c6__FCA46_Female_fatbody…	adult fat body
676	adult fat body_676	1.6431	1.05157	0.750135	0	0	0	0	0	0	0	0	0	0	0	0	0.0718421	0	0	0.0718421	0	0	0	0	0.0718421	0	0	0	0	adult fat body	5370.16	6641	AGGTCATCATGGGATG-a417df9a__FCA45_Male_fatbody_adult_3dcgGAL4LamGFP_Jasper_sample1,AAACGAATCACTGGTA-a417df9a__FCA45_Male_fatbody_adult_3dcgGAL4LamGFP_Jasper_sample1,CATTCTATCCGAGGCT-a417df9a__FCA45_Male_fatbody_adult_3dcgGAL4LamGFP_Jasper_sample1,CGGGTCAGTTGGGTTT-a417df9a__FCA45_Male_fatbody_adult_3dcgGAL4LamGFP_Jasper_sample1,ATCGCCTAGCGAGTAC-a417df9a__FCA45_Male_fatbody_adult_3dcgGAL4LamGFP_Jasp…	adult fat body
677	adult fat body_677	1.60824	1.01065	0	0	0	0	0	0	0	0	0	0	0	0	0	0	0	0	0	0	0	0	0	0	0	0	0	0	adult fat body	1602.4	4384	TGGAGGAGTTCTTCAT-6d9f44c6__FCA46_Female_fatbodyGFP_adult_3dcgGAL4LamGFPT_Jasper_sample1,GTAATCGAGCTAGAAT-6d9f44c6__FCA46_Female_fatbodyGFP_adult_3dcgGAL4LamGFPT_Jasper_sample1,AGTACTGCAGCCCAGT-6d9f44c6__FCA46_Female_fatbodyGFP_adult_3dcgGAL4LamGFPT_Jasper_sample1,ACGTACAAGGGCAAGG-6d9f44c6__FCA46_Female_fatbodyGFP_adult_3dcgGAL4LamGFPT_Jasper_sample1,TACGCTCAGTAAGACT-6d9f44c6__FCA46_Female_fatbody…	adult fat body
678	adult fat body_678	1.8937	1.51321	0.509217	0	0	0	0	0	0	0	0	0	0	0	0	0	0	0	0	0	0	0	0	0	0	0	0	0	adult fat body	3614.52	5191	TACCGAAGTATTAAGG-6d9f44c6__FCA46_Female_fatbodyGFP_adult_3dcgGAL4LamGFPT_Jasper_sample1,TGTAGACTCTAACACG-6d9f44c6__FCA46_Female_fatbodyGFP_adult_3dcgGAL4LamGFPT_Jasper_sample1,AGGAATAAGTCATGCT-6d9f44c6__FCA46_Female_fatbodyGFP_adult_3dcgGAL4LamGFPT_Jasper_sample1,ATGATCGCAAAGCTAA-6d9f44c6__FCA46_Female_fatbodyGFP_adult_3dcgGAL4LamGFPT_Jasper_sample1,GGCAGTCAGCTAAATG-6d9f44c6__FCA46_Female_fatbody…	adult fat body
679	adult fat body_679	1.61113	1.45387	0.547433	0	0	0	0	0	0	0	0	0	0	0	0	0	0	0	0	0	0	0	0	0	0	0	0	0	adult fat body	2195.36	4483	TTGTTGTAGCACTAGG-6d9f44c6__FCA46_Female_fatbodyGFP_adult_3dcgGAL4LamGFPT_Jasper_sample1,TCGTAGAGTTGCGGAA-6d9f44c6__FCA46_Female_fatbodyGFP_adult_3dcgGAL4LamGFPT_Jasper_sample1,ACTACGACACAGTCGC-6d9f44c6__FCA46_Female_fatbodyGFP_adult_3dcgGAL4LamGFPT_Jasper_sample1,GAAGCCCGTACAGGTG-6d9f44c6__FCA46_Female_fatbodyGFP_adult_3dcgGAL4LamGFPT_Jasper_sample1,TTCAGGAGTAGTTAGA-6d9f44c6__FCA46_Female_fatbody…	adult fat body
680	adult fat body_680	1.75317	1.38758	0.844065	0	0	0.0846966	0	0	0	0	0	0	0	0	0	0	0	0	0.0432447	0	0	0	0	0	0	0	0	0	adult fat body	9051.12	7426	GGCTTTCAGCTGCGAA-a417df9a__FCA45_Male_fatbody_adult_3dcgGAL4LamGFP_Jasper_sample1,GGATGTTTCGGTAACT-a417df9a__FCA45_Male_fatbody_adult_3dcgGAL4LamGFP_Jasper_sample1,ACTATGGTCATCGTAG-a417df9a__FCA45_Male_fatbody_adult_3dcgGAL4LamGFP_Jasper_sample1,AGGGTCCGTGTTCAGT-a417df9a__FCA45_Male_fatbody_adult_3dcgGAL4LamGFP_Jasper_sample1,TTCATGTTCCAGTGCG-a417df9a__FCA45_Male_fatbody_adult_3dcgGAL4LamGFP_Jasp…	adult fat body
681	adult fat body_681	1.68141	1.07646	0.697728	0	0	0	0	0	0	0	0	0	0	0	0	0	0	0	0	0	0	0	0	0	0	0	0	0	adult fat body	4756.32	6761	CAGCACGCAAAGTATG-a417df9a__FCA45_Male_fatbody_adult_3dcgGAL4LamGFP_Jasper_sample1,ATGTCCCCATGTAACC-a417df9a__FCA45_Male_fatbody_adult_3dcgGAL4LamGFP_Jasper_sample1,GACTCTCCACCTCAGG-a417df9a__FCA45_Male_fatbody_adult_3dcgGAL4LamGFP_Jasper_sample1,ATCCTATAGCATCCTA-a417df9a__FCA45_Male_fatbody_adult_3dcgGAL4LamGFP_Jasper_sample1,CGGAGAACAGTCGAGA-a417df9a__FCA45_Male_fatbody_adult_3dcgGAL4LamGFP_Jasp…	adult fat body
682	adult fat body_682	1.69252	0.968224	0	0	0	0	0	0	0	0	0	0	0	0	0	0	0	0	0	0	0	0	0	0	0	0.209712	0	0	adult fat body	1714.36	4449	TGTGTGATCTCATGCC-6d9f44c6__FCA46_Female_fatbodyGFP_adult_3dcgGAL4LamGFPT_Jasper_sample1,TGGGAAGCACGCAGTC-6d9f44c6__FCA46_Female_fatbodyGFP_adult_3dcgGAL4LamGFPT_Jasper_sample1,AGGGCCTAGTCTACCA-6d9f44c6__FCA46_Female_fatbodyGFP_adult_3dcgGAL4LamGFPT_Jasper_sample1,TACAGGTCACTACCGG-6d9f44c6__FCA46_Female_fatbodyGFP_adult_3dcgGAL4LamGFPT_Jasper_sample1,TTGCTGCTCGCTACGG-6d9f44c6__FCA46_Female_fatbody…	adult fat body
683	adult fat body_683	1.49017	1.13065	0.745317	0	0	0	0	0	0	0	0	0	0.0566345	0	0	0	0	0	0	0	0	0	0	0	0	0	0	0	adult fat body	6864.72	6918	TTGGTTTAGAGGCGTT-a417df9a__FCA45_Male_fatbody_adult_3dcgGAL4LamGFP_Jasper_sample1,GGGTGTCGTCTACACA-a417df9a__FCA45_Male_fatbody_adult_3dcgGAL4LamGFP_Jasper_sample1,CGAAGGATCACCTGGG-a417df9a__FCA45_Male_fatbody_adult_3dcgGAL4LamGFP_Jasper_sample1,ACAGAAAGTCTAGGCC-a417df9a__FCA45_Male_fatbody_adult_3dcgGAL4LamGFP_Jasper_sample1,ACCATTTTCTCAACCC-a417df9a__FCA45_Male_fatbody_adult_3dcgGAL4LamGFP_Jasp…	adult fat body
684	adult fat body_684	2.13732	1.57757	0.190312	0.0675426	0	0	0	0	0	0	0	0	0	0	0	0	0	0	0	0	0	0	0	0	0	0	0	0	adult fat body	5724.44	6465	CAACGGCTCACTCACC-6d9f44c6__FCA46_Female_fatbodyGFP_adult_3dcgGAL4LamGFPT_Jasper_sample1,ACTGCAAAGGTCCCTG-6d9f44c6__FCA46_Female_fatbodyGFP_adult_3dcgGAL4LamGFPT_Jasper_sample1,CAAGGGAAGAGAAGGT-6d9f44c6__FCA46_Female_fatbodyGFP_adult_3dcgGAL4LamGFPT_Jasper_sample1,GTATTTCTCGGTAGGA-6d9f44c6__FCA46_Female_fatbodyGFP_adult_3dcgGAL4LamGFPT_Jasper_sample1,ATGAGTCTCGATCCCT-6d9f44c6__FCA46_Female_fatbody…	adult fat body
685	adult fat body_685	2.35528	1.98032	0.624531	0	0	0	0	0	0	0	0	0	0	0	0	0	0	0	0	0	0	0	0	0	0	0	0	0	adult fat body	4611.64	5708	ACGATCATCAGCAGAG-6d9f44c6__FCA46_Female_fatbodyGFP_adult_3dcgGAL4LamGFPT_Jasper_sample1,GAGGCAACAGTCCCGA-6d9f44c6__FCA46_Female_fatbodyGFP_adult_3dcgGAL4LamGFPT_Jasper_sample1,TTTGATCGTTCGTAAC-6d9f44c6__FCA46_Female_fatbodyGFP_adult_3dcgGAL4LamGFPT_Jasper_sample1,CTGCAGGCATCTCAAG-6d9f44c6__FCA46_Female_fatbodyGFP_adult_3dcgGAL4LamGFPT_Jasper_sample1,TTGTTCAGTCGGATTT-6d9f44c6__FCA46_Female_fatbody…	adult fat body
686	adult fat body_686	1.87378	1.43631	0	0	0	0	0	0	0	0	0	0	0	0	0	0	0	0	0	0	0	0	0	0	0	0	0	0	adult fat body	3119.96	5476	TTCTTGACAAATGAAC-6d9f44c6__FCA46_Female_fatbodyGFP_adult_3dcgGAL4LamGFPT_Jasper_sample1,TCACATTTCTAGTGTG-6d9f44c6__FCA46_Female_fatbodyGFP_adult_3dcgGAL4LamGFPT_Jasper_sample1,AATTCCTCAGATACTC-6d9f44c6__FCA46_Female_fatbodyGFP_adult_3dcgGAL4LamGFPT_Jasper_sample1,ACCGTTCGTTGTCCCT-6d9f44c6__FCA46_Female_fatbodyGFP_adult_3dcgGAL4LamGFPT_Jasper_sample1,GCCATGGAGAATACAC-6d9f44c6__FCA46_Female_fatbody…	adult fat body
687	adult fat body_687	1.82222	1.68023	0.693511	0	0	0	0	0	0	0	0	0	0	0	0	0	0	0	0	0	0	0	0	0	0	0	0	0	adult fat body	4396.8	5528	CAGCCAGAGACCAGCA-6d9f44c6__FCA46_Female_fatbodyGFP_adult_3dcgGAL4LamGFPT_Jasper_sample1,GTCCTCAAGCTTTCCC-6d9f44c6__FCA46_Female_fatbodyGFP_adult_3dcgGAL4LamGFPT_Jasper_sample1,TGGAGAGTCACGTCCT-6d9f44c6__FCA46_Female_fatbodyGFP_adult_3dcgGAL4LamGFPT_Jasper_sample1,CTGCGAGCATAGCACT-6d9f44c6__FCA46_Female_fatbodyGFP_adult_3dcgGAL4LamGFPT_Jasper_sample1,TACTGCCGTACGTGAG-6d9f44c6__FCA46_Female_fatbody…	adult fat body
688	adult fat body_688	2.21852	1.76186	0.341304	0	0	0	0	0	0	0	0	0	0	0	0	0	0	0	0	0	0	0	0	0	0	0	0	0	adult fat body	6883.32	6399	CTTTCAAGTTCTTGCC-6d9f44c6__FCA46_Female_fatbodyGFP_adult_3dcgGAL4LamGFPT_Jasper_sample1,GGAGATGGTTGTGTAC-6d9f44c6__FCA46_Female_fatbodyGFP_adult_3dcgGAL4LamGFPT_Jasper_sample1,TCGTAGAGTGTTCGTA-6d9f44c6__FCA46_Female_fatbodyGFP_adult_3dcgGAL4LamGFPT_Jasper_sample1,AAAGGGCAGCTACTGT-6d9f44c6__FCA46_Female_fatbodyGFP_adult_3dcgGAL4LamGFPT_Jasper_sample1,TACCTCGCATTGGATC-6d9f44c6__FCA46_Female_fatbody…	adult fat body
689	adult fat body_689	2.26645	2.03909	0.41114	0	0	0.0701304	0	0	0	0	0	0	0	0	0	0	0	0	0	0	0	0	0	0	0	0	0	0	adult fat body	5506	6301	CTACCTGAGTAGGTTA-6d9f44c6__FCA46_Female_fatbodyGFP_adult_3dcgGAL4LamGFPT_Jasper_sample1,CGAGTTAAGGTTGCCC-6d9f44c6__FCA46_Female_fatbodyGFP_adult_3dcgGAL4LamGFPT_Jasper_sample1,GCCAGTGTCCCATTCG-6d9f44c6__FCA46_Female_fatbodyGFP_adult_3dcgGAL4LamGFPT_Jasper_sample1,TTTACGTGTGTACATC-6d9f44c6__FCA46_Female_fatbodyGFP_adult_3dcgGAL4LamGFPT_Jasper_sample1,AAAGGTAAGCTGCCTG-6d9f44c6__FCA46_Female_fatbody…	adult fat body
690	adult fat body_690	1.71449	1.40534	0.479573	0	0	0	0	0	0	0	0	0	0	0	0	0	0	0	0	0	0	0	0	0	0	0	0	0	adult fat body	3250	5135	CACTTCGTCTCAGAAC-6d9f44c6__FCA46_Female_fatbodyGFP_adult_3dcgGAL4LamGFPT_Jasper_sample1,ACACGCGTCGGTCTAA-6d9f44c6__FCA46_Female_fatbodyGFP_adult_3dcgGAL4LamGFPT_Jasper_sample1,ATTGTTCCACGACGTC-6d9f44c6__FCA46_Female_fatbodyGFP_adult_3dcgGAL4LamGFPT_Jasper_sample1,CTGATCCGTTTCCATT-6d9f44c6__FCA46_Female_fatbodyGFP_adult_3dcgGAL4LamGFPT_Jasper_sample1,TGATTTCGTTTGGCTA-6d9f44c6__FCA46_Female_fatbody…	adult fat body
691	adult fat body_691	1.7056	1.15128	0.307759	0	0	0.165673	0	0	0	0	0	0	0	0	0	0	0	0	0	0	0	0	0.0862633	0	0	0	0	0	adult fat body	4439.84	6096	TTGAGTGCACCGGCTA-6d9f44c6__FCA46_Female_fatbodyGFP_adult_3dcgGAL4LamGFPT_Jasper_sample1,TATTCCAGTGACATCT-6d9f44c6__FCA46_Female_fatbodyGFP_adult_3dcgGAL4LamGFPT_Jasper_sample1,GGTCACGTCGTTGTAG-6d9f44c6__FCA46_Female_fatbodyGFP_adult_3dcgGAL4LamGFPT_Jasper_sample1,TATTTCGAGTCCCTAA-6d9f44c6__FCA46_Female_fatbodyGFP_adult_3dcgGAL4LamGFPT_Jasper_sample1,TCATGCCGTGAGTAAT-6d9f44c6__FCA46_Female_fatbody…	adult fat body
692	adult fat body_692	2.33616	1.55532	0.640158	0	0	0	0	0	0	0	0	0	0	0	0	0	0	0	0	0	0	0	0	0	0	0	0	0	adult fat body	5352.48	5834	GAGGCCTAGTGCTCAT-6d9f44c6__FCA46_Female_fatbodyGFP_adult_3dcgGAL4LamGFPT_Jasper_sample1,GAAGGGTTCTACCTTA-6d9f44c6__FCA46_Female_fatbodyGFP_adult_3dcgGAL4LamGFPT_Jasper_sample1,ACCACAAAGTCATACC-6d9f44c6__FCA46_Female_fatbodyGFP_adult_3dcgGAL4LamGFPT_Jasper_sample1,TTGCCTGCACAGCTTA-6d9f44c6__FCA46_Female_fatbodyGFP_adult_3dcgGAL4LamGFPT_Jasper_sample1,GCAGGCTTCTTAGCAG-6d9f44c6__FCA46_Female_fatbody…	adult fat body
693	adult fat body_693	1.60322	1.07919	0.890195	0	0	0.0810705	0	0	0	0	0	0	0	0	0	0.0810705	0	0.0810705	0	0	0	0	0	0.0810705	0	0	0	0	adult fat body	4736.68	5960	TTGATGGCAACTTGCA-a417df9a__FCA45_Male_fatbody_adult_3dcgGAL4LamGFP_Jasper_sample1,TGTGAGTGTGACCGAA-a417df9a__FCA45_Male_fatbody_adult_3dcgGAL4LamGFP_Jasper_sample1,TCACTATAGTCATAGA-a417df9a__FCA45_Male_fatbody_adult_3dcgGAL4LamGFP_Jasper_sample1,CATACAGGTGCCTTCT-a417df9a__FCA45_Male_fatbody_adult_3dcgGAL4LamGFP_Jasper_sample1,AAGCGTTGTTTGAAAG-a417df9a__FCA45_Male_fatbody_adult_3dcgGAL4LamGFP_Jasp…	adult fat body
694	adult fat body_694	1.78589	1.90765	0.632681	0	0	0.104659	0	0	0	0	0	0	0	0	0	0	0	0	0	0	0	0	0	0	0	0	0	0	adult fat body	3625.44	5461	TCACATTCAACCGCTG-6d9f44c6__FCA46_Female_fatbodyGFP_adult_3dcgGAL4LamGFPT_Jasper_sample1,TGCTTGCAGGTGATCG-6d9f44c6__FCA46_Female_fatbodyGFP_adult_3dcgGAL4LamGFPT_Jasper_sample1,ACTATGGAGAGCCGTA-6d9f44c6__FCA46_Female_fatbodyGFP_adult_3dcgGAL4LamGFPT_Jasper_sample1,CGACAGCGTTCGAACT-6d9f44c6__FCA46_Female_fatbodyGFP_adult_3dcgGAL4LamGFPT_Jasper_sample1,GACTCAAGTACTGTTG-6d9f44c6__FCA46_Female_fatbody…	adult fat body
695	adult fat body_695	1.81643	1.65754	0.239841	0	0	0.0864978	0	0	0	0	0	0	0	0	0	0	0	0	0	0	0	0	0	0	0	0	0	0	adult fat body	4427.28	5591	ATCTTCATCGCTACAA-6d9f44c6__FCA46_Female_fatbodyGFP_adult_3dcgGAL4LamGFPT_Jasper_sample1,ATTCCATCAGCGTTGC-6d9f44c6__FCA46_Female_fatbodyGFP_adult_3dcgGAL4LamGFPT_Jasper_sample1,ATTTCTGAGGCATGCA-6d9f44c6__FCA46_Female_fatbodyGFP_adult_3dcgGAL4LamGFPT_Jasper_sample1,CAGCCAGGTGACATCT-6d9f44c6__FCA46_Female_fatbodyGFP_adult_3dcgGAL4LamGFPT_Jasper_sample1,GCTTCACAGCACCTGC-6d9f44c6__FCA46_Female_fatbody…	adult fat body
696	adult fat body_696	1.89095	1.44935	0.494257	0	0	0	0	0	0	0	0	0	0	0	0	0	0	0	0	0	0	0	0	0	0	0	0	0	adult fat body	6257.04	6680	ATGGGTTTCATACGAC-6d9f44c6__FCA46_Female_fatbodyGFP_adult_3dcgGAL4LamGFPT_Jasper_sample1,GATGGAGCAACTGGTT-6d9f44c6__FCA46_Female_fatbodyGFP_adult_3dcgGAL4LamGFPT_Jasper_sample1,GACACGCGTTTAGTCG-6d9f44c6__FCA46_Female_fatbodyGFP_adult_3dcgGAL4LamGFPT_Jasper_sample1,AATTCCTTCTTACCGC-6d9f44c6__FCA46_Female_fatbodyGFP_adult_3dcgGAL4LamGFPT_Jasper_sample1,TTGCTGCTCCACACCT-6d9f44c6__FCA46_Female_fatbody…	adult fat body
697	adult fat body_697	1.3795	1.12827	0.47242	0	0	0.045405	0	0	0	0	0	0	0	0	0	0	0	0	0	0	0	0	0	0.045405	0.045405	0	0	0	adult fat body	8611.12	7285	CTGGACGTCTTGCAAG-a417df9a__FCA45_Male_fatbody_adult_3dcgGAL4LamGFP_Jasper_sample1,TAGACCAGTGGTCTTA-a417df9a__FCA45_Male_fatbody_adult_3dcgGAL4LamGFP_Jasper_sample1,GGAGATGGTGTACATC-a417df9a__FCA45_Male_fatbody_adult_3dcgGAL4LamGFP_Jasper_sample1,CCTAAGAAGTGGAAGA-a417df9a__FCA45_Male_fatbody_adult_3dcgGAL4LamGFP_Jasper_sample1,GATTCGAGTTACGGAG-a417df9a__FCA45_Male_fatbody_adult_3dcgGAL4LamGFP_Jasp…	adult fat body
698	adult fat body_698	1.94572	1.54575	0.207598	0	0.109176	0	0	0	0.207598	0	0	0	0	0	0	0.207598	0	0	0.109176	0	0	0	0	0	0.109176	0	0	0	adult fat body	3467.44	5897	AGTACTGAGCATCAGG-a417df9a__FCA45_Male_fatbody_adult_3dcgGAL4LamGFP_Jasper_sample1,AGTAGTCGTCGCTTGG-a417df9a__FCA45_Male_fatbody_adult_3dcgGAL4LamGFP_Jasper_sample1,CATTTCATCTGGTGCG-a417df9a__FCA45_Male_fatbody_adult_3dcgGAL4LamGFP_Jasper_sample1,CATCGGGAGTTCCGTA-a417df9a__FCA45_Male_fatbody_adult_3dcgGAL4LamGFP_Jasper_sample1,TCTACCGGTATCGAGG-a417df9a__FCA45_Male_fatbody_adult_3dcgGAL4LamGFP_Jasp…	adult fat body
699	adult fat body_699	1.62213	1.01773	0.843793	0	0	0	0	0	0	0	0	0	0	0	0	0	0	0.0846579	0	0	0	0	0	0	0	0	0	0	adult fat body	4527.72	6509	ATGTCCCCATGTAACC-a417df9a__FCA45_Male_fatbody_adult_3dcgGAL4LamGFP_Jasper_sample1,AGATCGTGTCGAACGA-a417df9a__FCA45_Male_fatbody_adult_3dcgGAL4LamGFP_Jasper_sample1,TCGACGGGTCCAGCAC-a417df9a__FCA45_Male_fatbody_adult_3dcgGAL4LamGFP_Jasper_sample1,CGCCATTTCACCTTAT-a417df9a__FCA45_Male_fatbody_adult_3dcgGAL4LamGFP_Jasper_sample1,TCATGAGGTGTCTCCT-a417df9a__FCA45_Male_fatbody_adult_3dcgGAL4LamGFP_Jasp…	adult fat body
700	adult fat body_700	1.5351	1.38488	0.395799	0	0	0.0778203	0	0	0	0	0	0	0	0	0	0	0	0	0	0	0	0	0	0	0	0	0	0	adult fat body	4942.64	5391	TTCCGTGTCAACTACG-6d9f44c6__FCA46_Female_fatbodyGFP_adult_3dcgGAL4LamGFPT_Jasper_sample1,GTTGTAGCACTCAAGT-6d9f44c6__FCA46_Female_fatbodyGFP_adult_3dcgGAL4LamGFPT_Jasper_sample1,GTGGGAATCTAGTCAG-6d9f44c6__FCA46_Female_fatbodyGFP_adult_3dcgGAL4LamGFPT_Jasper_sample1,TCTCACGGTTATTCTC-6d9f44c6__FCA46_Female_fatbodyGFP_adult_3dcgGAL4LamGFPT_Jasper_sample1,AATCGTGCACTTGGGC-6d9f44c6__FCA46_Female_fatbody…	adult fat body
701	adult fat body_701	1.15362	0.946985	1.05563	0	0	0	0	0	0	0	0	0	0	0	0	0	0	0.0940551	0	0	0	0	0	0	0	0	0	0	adult fat body	4055.96	6196	ATAGACCGTCTACAAC-a417df9a__FCA45_Male_fatbody_adult_3dcgGAL4LamGFP_Jasper_sample1,GCTACAATCTTAGGAC-a417df9a__FCA45_Male_fatbody_adult_3dcgGAL4LamGFP_Jasper_sample1,GGGTCACTCGGTGTAT-a417df9a__FCA45_Male_fatbody_adult_3dcgGAL4LamGFP_Jasper_sample1,TTGTGTTTCGACGATT-a417df9a__FCA45_Male_fatbody_adult_3dcgGAL4LamGFP_Jasper_sample1,TTTGTTGGTAAGGAGA-a417df9a__FCA45_Male_fatbody_adult_3dcgGAL4LamGFP_Jasp…	adult fat body
702	adult fat body_702	1.65563	1.39277	0.837794	0	0	0	0	0	0	0	0	0	0	0	0	0	0	0	0	0	0	0	0	0	0	0	0	0	adult fat body	3965.64	5275	GTGACGCTCCGATTAG-6d9f44c6__FCA46_Female_fatbodyGFP_adult_3dcgGAL4LamGFPT_Jasper_sample1,CCTCTAGCACACACGC-6d9f44c6__FCA46_Female_fatbodyGFP_adult_3dcgGAL4LamGFPT_Jasper_sample1,CCCTCTCGTTGTGCAT-6d9f44c6__FCA46_Female_fatbodyGFP_adult_3dcgGAL4LamGFPT_Jasper_sample1,CAGATACTCGTGAGAG-6d9f44c6__FCA46_Female_fatbodyGFP_adult_3dcgGAL4LamGFPT_Jasper_sample1,CATTCCGAGGCTTTCA-6d9f44c6__FCA46_Female_fatbody…	adult fat body
703	adult fat body_703	1.351	0.713176	0.281521	0	0	0	0	0	0	0	0	0	0	0	0	0.0630018	0	0	0	0	0	0	0	0	0	0	0	0	adult fat body	6151.12	5974	TACGGTAGTGGATACG-a417df9a__FCA45_Male_fatbody_adult_3dcgGAL4LamGFP_Jasper_sample1,GAAATGAAGGGATCAC-a417df9a__FCA45_Male_fatbody_adult_3dcgGAL4LamGFP_Jasper_sample1,GCGGAAACAGAACTAA-a417df9a__FCA45_Male_fatbody_adult_3dcgGAL4LamGFP_Jasper_sample1,AATCGTGAGCTGTCCG-a417df9a__FCA45_Male_fatbody_adult_3dcgGAL4LamGFP_Jasper_sample1,TGACTCCGTACGACTT-a417df9a__FCA45_Male_fatbody_adult_3dcgGAL4LamGFP_Jasp…	adult fat body
704	adult fat body_704	1.93764	1.54824	0.621226	0	0	0	0	0	0	0	0	0	0	0	0	0.0826124	0	0	0	0	0	0	0	0	0	0	0	0	adult fat body	4644.64	6055	TCTGTCGCACTTCTCG-a417df9a__FCA45_Male_fatbody_adult_3dcgGAL4LamGFP_Jasper_sample1,CTCCGATGTTTCGTAG-a417df9a__FCA45_Male_fatbody_adult_3dcgGAL4LamGFP_Jasper_sample1,GAATAGAAGATTCGCT-a417df9a__FCA45_Male_fatbody_adult_3dcgGAL4LamGFP_Jasper_sample1,CTCTCAGCACTCCCTA-a417df9a__FCA45_Male_fatbody_adult_3dcgGAL4LamGFP_Jasper_sample1,GTCGTTCAGGCACTCC-a417df9a__FCA45_Male_fatbody_adult_3dcgGAL4LamGFP_Jasp…	adult fat body
705	adult fat body_705	2.04542	1.53453	0.492774	0	0	0.167172	0	0	0	0	0	0	0	0	0	0	0	0	0	0	0	0	0	0	0	0	0	0	adult fat body	4396.64	5865	ATCACAGGTCTGCATA-6d9f44c6__FCA46_Female_fatbodyGFP_adult_3dcgGAL4LamGFPT_Jasper_sample1,TCCATGCGTTGGGACA-6d9f44c6__FCA46_Female_fatbodyGFP_adult_3dcgGAL4LamGFPT_Jasper_sample1,GCTACCTAGTTTGCTG-6d9f44c6__FCA46_Female_fatbodyGFP_adult_3dcgGAL4LamGFPT_Jasper_sample1,GCTCAAAAGGAAGAAC-6d9f44c6__FCA46_Female_fatbodyGFP_adult_3dcgGAL4LamGFPT_Jasper_sample1,AAGACAAAGAGCCTGA-6d9f44c6__FCA46_Female_fatbody…	adult fat body
706	adult fat body_706	1.98341	1.57311	0.266763	0	0	0	0	0	0	0	0	0	0	0	0	0	0	0	0.142251	0	0	0	0	0	0	0	0	0	adult fat body	2616.68	4742	CCTACGTAGTTGCGCC-6d9f44c6__FCA46_Female_fatbodyGFP_adult_3dcgGAL4LamGFPT_Jasper_sample1,CATACAGCAATTGTGC-6d9f44c6__FCA46_Female_fatbodyGFP_adult_3dcgGAL4LamGFPT_Jasper_sample1,TGATTTCCAGAGTCAG-6d9f44c6__FCA46_Female_fatbodyGFP_adult_3dcgGAL4LamGFPT_Jasper_sample1,GGGCCATAGACTGTTC-6d9f44c6__FCA46_Female_fatbodyGFP_adult_3dcgGAL4LamGFPT_Jasper_sample1,CCCGAAGCATGTCAGT-6d9f44c6__FCA46_Female_fatbody…	adult fat body
707	adult fat body_707	1.64039	1.66138	0.928849	0	0	0	0	0	0	0	0	0	0	0	0	0	0	0.0532562	0.0532562	0	0	0	0	0	0.0532562	0	0	0	adult fat body	7312.64	7053	AGCGATTCAGCTCGGT-a417df9a__FCA45_Male_fatbody_adult_3dcgGAL4LamGFP_Jasper_sample1,AGATGAAGTTAAACAG-a417df9a__FCA45_Male_fatbody_adult_3dcgGAL4LamGFP_Jasper_sample1,TCCAGAATCTCGGTAA-a417df9a__FCA45_Male_fatbody_adult_3dcgGAL4LamGFP_Jasper_sample1,CCTAACCTCGGTCACG-a417df9a__FCA45_Male_fatbody_adult_3dcgGAL4LamGFP_Jasper_sample1,ACTGTGATCTAGTACG-a417df9a__FCA45_Male_fatbody_adult_3dcgGAL4LamGFP_Jasp…	adult fat body
708	adult fat body_708	1.66551	1.42873	0.0822866	0	0	0	0	0	0	0	0	0	0	0	0	0	0	0	0.0822866	0	0	0	0	0	0	0.0822866	0	0	adult fat body	4663.8	6166	CTGAATGGTGACTGTT-6d9f44c6__FCA46_Female_fatbodyGFP_adult_3dcgGAL4LamGFPT_Jasper_sample1,CATAGACGTAGTAAGT-6d9f44c6__FCA46_Female_fatbodyGFP_adult_3dcgGAL4LamGFPT_Jasper_sample1,AGGTTACAGCATACTC-6d9f44c6__FCA46_Female_fatbodyGFP_adult_3dcgGAL4LamGFPT_Jasper_sample1,CTCATTACACGCTTAA-6d9f44c6__FCA46_Female_fatbodyGFP_adult_3dcgGAL4LamGFPT_Jasper_sample1,GTCAGCGTCATTGTTC-6d9f44c6__FCA46_Female_fatbody…	adult fat body
709	adult fat body_709	2.7558	2.25053	0.176485	0	0	0.0623538	0	0	0	0	0	0	0	0	0	0	0	0	0	0	0	0	0	0	0	0	0	0	adult fat body	6217.08	6448	ATCGCCTTCCGCCTAT-6d9f44c6__FCA46_Female_fatbodyGFP_adult_3dcgGAL4LamGFPT_Jasper_sample1,ATCGGATGTATTGCCA-6d9f44c6__FCA46_Female_fatbodyGFP_adult_3dcgGAL4LamGFPT_Jasper_sample1,TGTTCCGGTCGGTAAG-6d9f44c6__FCA46_Female_fatbodyGFP_adult_3dcgGAL4LamGFPT_Jasper_sample1,CAGTGCGCAAGTTCGT-6d9f44c6__FCA46_Female_fatbodyGFP_adult_3dcgGAL4LamGFPT_Jasper_sample1,GGGATCCCAATTCTCT-6d9f44c6__FCA46_Female_fatbody…	adult fat body
710	adult fat body_710	0.864538	0.943977	0.258054	0	0	0	0	0	0	0	0	0	0	0	0	0	0	0	0	0	0	0.0936146	0	0	0	0.0936146	0	0	adult fat body	4075.96	5557	CTACATTAGGGAGGAC-6d9f44c6__FCA46_Female_fatbodyGFP_adult_3dcgGAL4LamGFPT_Jasper_sample1,GTAACACAGTTGAAGT-6d9f44c6__FCA46_Female_fatbodyGFP_adult_3dcgGAL4LamGFPT_Jasper_sample1,CTTGATTGTACTCGCG-6d9f44c6__FCA46_Female_fatbodyGFP_adult_3dcgGAL4LamGFPT_Jasper_sample1,GCCTGTTCATTGGGAG-6d9f44c6__FCA46_Female_fatbodyGFP_adult_3dcgGAL4LamGFPT_Jasper_sample1,AGATCGTTCGGCAGTC-6d9f44c6__FCA46_Female_fatbody…	adult fat body
711	adult fat body_711	1.59004	1.36099	0.368915	0	0	0	0	0	0	0	0	0	0	0	0	0	0	0	0.105747	0	0	0	0	0	0	0	0	0	adult fat body	3586.12	5246	TGCTGAAAGGAATGTT-6d9f44c6__FCA46_Female_fatbodyGFP_adult_3dcgGAL4LamGFPT_Jasper_sample1,ACACGCGTCGGTCTAA-6d9f44c6__FCA46_Female_fatbodyGFP_adult_3dcgGAL4LamGFPT_Jasper_sample1,AGGATCTAGCGATGGT-6d9f44c6__FCA46_Female_fatbodyGFP_adult_3dcgGAL4LamGFPT_Jasper_sample1,CTGTACCGTCAAAGCG-6d9f44c6__FCA46_Female_fatbodyGFP_adult_3dcgGAL4LamGFPT_Jasper_sample1,CACTTCGTCTCAGAAC-6d9f44c6__FCA46_Female_fatbody…	adult fat body
712	adult fat body_712	1.421	0.917227	0.128021	0	0	0	0	0	0	0	0	0	0	0	0	0	0	0	0	0	0	0	0	0	0	0	0	0	adult fat body	2928.76	5027	GCGATCGTCTCCCATG-6d9f44c6__FCA46_Female_fatbodyGFP_adult_3dcgGAL4LamGFPT_Jasper_sample1,ACATGCAGTAACTTCG-6d9f44c6__FCA46_Female_fatbodyGFP_adult_3dcgGAL4LamGFPT_Jasper_sample1,GTCGAATCAAATAAGC-6d9f44c6__FCA46_Female_fatbodyGFP_adult_3dcgGAL4LamGFPT_Jasper_sample1,AGTCATGTCTCTAGGA-6d9f44c6__FCA46_Female_fatbodyGFP_adult_3dcgGAL4LamGFPT_Jasper_sample1,ACCTGAAAGGCTCTCG-6d9f44c6__FCA46_Female_fatbody…	adult fat body
713	adult fat body_713	1.65528	1.07698	0.613516	0	0	0	0	0	0	0	0	0	0	0	0	0	0	0	0	0	0	0	0	0	0	0	0	0	adult fat body	3306.12	5304	ATGCCTCCAGGAGGTT-6d9f44c6__FCA46_Female_fatbodyGFP_adult_3dcgGAL4LamGFPT_Jasper_sample1,CGTCAAAAGCACAAAT-6d9f44c6__FCA46_Female_fatbodyGFP_adult_3dcgGAL4LamGFPT_Jasper_sample1,TTGAGTGAGTGGTTGG-6d9f44c6__FCA46_Female_fatbodyGFP_adult_3dcgGAL4LamGFPT_Jasper_sample1,TGCTCCATCTGCTTTA-6d9f44c6__FCA46_Female_fatbodyGFP_adult_3dcgGAL4LamGFPT_Jasper_sample1,ATGAAAGGTGCGTCGT-6d9f44c6__FCA46_Female_fatbody…	adult fat body
714	adult fat body_714	1.82892	1.24589	0	0	0	0	0	0	0	0	0	0	0	0	0	0	0	0	0.128883	0	0	0.128883	0	0	0	0	0	0	adult fat body	2907.88	5503	CATTGAGTCCCAGGCA-6d9f44c6__FCA46_Female_fatbodyGFP_adult_3dcgGAL4LamGFPT_Jasper_sample1,TGTAACGTCTTTCCGG-6d9f44c6__FCA46_Female_fatbodyGFP_adult_3dcgGAL4LamGFPT_Jasper_sample1,CGTGAATAGGGTTTCT-6d9f44c6__FCA46_Female_fatbodyGFP_adult_3dcgGAL4LamGFPT_Jasper_sample1,TGGAGAGCATAGGTTC-6d9f44c6__FCA46_Female_fatbodyGFP_adult_3dcgGAL4LamGFPT_Jasper_sample1,TCGTCCATCCATCACC-6d9f44c6__FCA46_Female_fatbody…	adult fat body
715	adult fat body_715	1.3914	0.639195	0.444267	0	0	0	0	0	0	0	0	0	0	0	0	0.201911	0	0	0	0	0	0	0	0	0	0	0	0	adult fat body	3575.6	5514	GGTGTCGCAAGTTCGT-a417df9a__FCA45_Male_fatbody_adult_3dcgGAL4LamGFP_Jasper_sample1,CGAATTGAGGTCGTAG-a417df9a__FCA45_Male_fatbody_adult_3dcgGAL4LamGFP_Jasper_sample1,ACATCGATCGGAAACG-a417df9a__FCA45_Male_fatbody_adult_3dcgGAL4LamGFP_Jasper_sample1,ATGGGTTAGAGTCACG-a417df9a__FCA45_Male_fatbody_adult_3dcgGAL4LamGFP_Jasper_sample1,GAGGCCTCACATATGC-a417df9a__FCA45_Male_fatbody_adult_3dcgGAL4LamGFP_Jasp…	adult fat body
716	adult fat body_716	2.26807	1.6658	0.678692	0	0	0.0778324	0	0	0	0	0	0	0	0	0	0	0	0	0	0	0	0	0	0	0	0	0	0	adult fat body	4941.84	5827	TGCTCCAGTATCCTTT-6d9f44c6__FCA46_Female_fatbodyGFP_adult_3dcgGAL4LamGFPT_Jasper_sample1,TTCTTGATCTACTCAT-6d9f44c6__FCA46_Female_fatbodyGFP_adult_3dcgGAL4LamGFPT_Jasper_sample1,ATCTTCATCGCTACAA-6d9f44c6__FCA46_Female_fatbodyGFP_adult_3dcgGAL4LamGFPT_Jasper_sample1,CTCAAGAGTTCCAGGC-6d9f44c6__FCA46_Female_fatbodyGFP_adult_3dcgGAL4LamGFPT_Jasper_sample1,GTCATCCAGCCGTTGC-6d9f44c6__FCA46_Female_fatbody…	adult fat body
717	adult fat body_717	1.57491	1.3638	0.568751	0	0	0.142551	0	0	0	0	0	0	0	0.142551	0	0	0	0	0.142551	0	0	0	0	0	0	0	0	0	adult fat body	2610.76	5016	GATTCTTAGGAGTCTG-6d9f44c6__FCA46_Female_fatbodyGFP_adult_3dcgGAL4LamGFPT_Jasper_sample1,CCTCCAAGTCGTCATA-6d9f44c6__FCA46_Female_fatbodyGFP_adult_3dcgGAL4LamGFPT_Jasper_sample1,TCAAGCACATCTCAAG-6d9f44c6__FCA46_Female_fatbodyGFP_adult_3dcgGAL4LamGFPT_Jasper_sample1,CGGGTGTGTGGTCCCA-6d9f44c6__FCA46_Female_fatbodyGFP_adult_3dcgGAL4LamGFPT_Jasper_sample1,CAACAACCATAGATGA-6d9f44c6__FCA46_Female_fatbody…	adult fat body
718	adult fat body_718	1.65619	1.44624	0.855679	0	0	0	0	0	0	0	0	0	0	0	0	0.0863595	0	0	0	0	0	0	0	0	0	0	0	0	adult fat body	4434.68	6289	CCAATGACATTGAAAG-a417df9a__FCA45_Male_fatbody_adult_3dcgGAL4LamGFP_Jasper_sample1,AGGCATTCATCGCTCT-a417df9a__FCA45_Male_fatbody_adult_3dcgGAL4LamGFP_Jasper_sample1,TCCCAGTCAACCACGC-a417df9a__FCA45_Male_fatbody_adult_3dcgGAL4LamGFP_Jasper_sample1,CGTTGGGCACTTCTCG-a417df9a__FCA45_Male_fatbody_adult_3dcgGAL4LamGFP_Jasper_sample1,AAACGAATCACTGGTA-a417df9a__FCA45_Male_fatbody_adult_3dcgGAL4LamGFP_Jasp…	adult fat body
719	adult fat body_719	1.4515	0.659664	0.209885	0	0	0	0	0	0	0	0	0	0	0	0	0	0	0	0	0	0	0	0	0	0	0	0	0	adult fat body	1712.8	3586	TCTGCCAGTCCCAAAT-6d9f44c6__FCA46_Female_fatbodyGFP_adult_3dcgGAL4LamGFPT_Jasper_sample1,AAGGTAATCCCACAGG-6d9f44c6__FCA46_Female_fatbodyGFP_adult_3dcgGAL4LamGFPT_Jasper_sample1,TACATTCCATTGAAAG-6d9f44c6__FCA46_Female_fatbodyGFP_adult_3dcgGAL4LamGFPT_Jasper_sample1,CATTCCGCAAGACGGT-6d9f44c6__FCA46_Female_fatbodyGFP_adult_3dcgGAL4LamGFPT_Jasper_sample1,CTGCAGGTCTTACGGA-6d9f44c6__FCA46_Female_fatbody…	adult fat body
720	adult fat body_720	1.88049	1.44291	0.534867	0	0	0	0	0	0	0	0	0	0	0	0	0	0	0	0	0	0	0	0	0	0	0	0	0	adult fat body	3959.16	5185	CATGAGTTCCAAGCAT-6d9f44c6__FCA46_Female_fatbodyGFP_adult_3dcgGAL4LamGFPT_Jasper_sample1,GAGTTACGTTAATCGC-6d9f44c6__FCA46_Female_fatbodyGFP_adult_3dcgGAL4LamGFPT_Jasper_sample1,AGAAGTATCGCGCCAA-6d9f44c6__FCA46_Female_fatbodyGFP_adult_3dcgGAL4LamGFPT_Jasper_sample1,TTACAGGTCAGAGTTC-6d9f44c6__FCA46_Female_fatbodyGFP_adult_3dcgGAL4LamGFPT_Jasper_sample1,TGTTGGAGTGGGAGAG-6d9f44c6__FCA46_Female_fatbody…	adult fat body
721	adult fat body_721	1.49671	1.11166	0.0657691	0	0	0.0657691	0	0	0	0	0	0	0	0	0	0	0	0	0	0	0	0	0	0.0657691	0	0	0	0	adult fat body	5884.08	6297	TCTGCCATCGCTTGAA-6d9f44c6__FCA46_Female_fatbodyGFP_adult_3dcgGAL4LamGFPT_Jasper_sample1,TGAATGCCAACAAAGT-6d9f44c6__FCA46_Female_fatbodyGFP_adult_3dcgGAL4LamGFPT_Jasper_sample1,AGCATCAGTAACCCTA-6d9f44c6__FCA46_Female_fatbodyGFP_adult_3dcgGAL4LamGFPT_Jasper_sample1,GTGTAACGTTAATCGC-6d9f44c6__FCA46_Female_fatbodyGFP_adult_3dcgGAL4LamGFPT_Jasper_sample1,ATTGGGTAGCGCCCAT-6d9f44c6__FCA46_Female_fatbody…	adult fat body
722	adult fat body_722	1.80792	1.65162	0.257816	0	0	0.0935208	0	0	0	0	0	0	0	0	0	0	0	0	0.0935208	0	0	0	0	0	0	0	0	0	adult fat body	4080.24	5292	AGCGATTCAACGTATC-6d9f44c6__FCA46_Female_fatbodyGFP_adult_3dcgGAL4LamGFPT_Jasper_sample1,TCATCCGGTTCGGTCG-6d9f44c6__FCA46_Female_fatbodyGFP_adult_3dcgGAL4LamGFPT_Jasper_sample1,TGATTTCCAGAGTCAG-6d9f44c6__FCA46_Female_fatbodyGFP_adult_3dcgGAL4LamGFPT_Jasper_sample1,TCATGCCAGCTGGTGA-6d9f44c6__FCA46_Female_fatbodyGFP_adult_3dcgGAL4LamGFPT_Jasper_sample1,ATTATCCTCGTCTACC-6d9f44c6__FCA46_Female_fatbody…	adult fat body
[truncated: 2,609 more rows]

## Sheet: Ovary
No.	cell	Col4a1	vkg	PH4alphaEFB	CG11828	CG15539	CG15864	CG18231	CG18233	CG18234	CG18749	CG31013	CG31016	CG31021	CG31371	CG31524	CG32199	CG32201	CG34041	CG34345	CG4174	CG9698	PH4alphaMP	PH4alphaNE1	PH4alphaNE2	PH4alphaNE3	PH4alphaPV	PH4alphaSG1	PH4alphaSG2	orig.ident	nCount_RNA	nFeature_RNA	cells_merged	annotation
[truncated: 3,408 more rows]

[truncated: 1 more sheets: Whole_Body]
