# Supplementary material for: Evidence for the major role of PH4αEFB in the prolyl 4-hydroxylation of Drosophila collagen IV
Source: bioRxiv. 2025 Aug 7:2025.08.05.668786. Preprint. [Version 2] doi: 10.1101/2025.08.05.668786 (PMC12340787; doi:10.1101/2025.08.05.668786)
Supplement: Supplement 5 [file media-5.xlsx]

## Sheet: Sheet1
No.	Source	cell	Col4a1	vkg	PH4alphaEFB	CG11828	CG15539	CG15864	CG18231	CG18233	CG18234	CG18749	CG31013	CG31016	CG31021	CG31371	CG31524	CG32199	CG32201	CG34041	CG34345	CG4174	CG9698	PH4alphaMP	PH4alphaNE1	PH4alphaNE2	PH4alphaNE3	PH4alphaPV	PH4alphaSG1	PH4alphaSG2	Max	orig.ident	nCount_RNA	nFeature_RNA	cells_merged	annotation		Number of cells with no PH4alpha
1	Fat Body	adult fat body_10	2.13153	1.26308	0.0867117	0	0	0	0	0	0	0	0.0867117	0	0	0	0	0	0	0	0	0	0	0	0	0	0	0	0	0	0.0867117	adult fat body	4415.88	6066	CGAAGTTGTGTCTAAC-6d9f44c6__FCA46_Female_fatbodyGFP_adult_3dcgGAL4LamGFPT_Jasper_sample1,TCGCAGGAGCCTGGAA-6d9f44c6__FCA46_Female_fatbodyGFP_adult_3dcgGAL4LamGFPT_Jasper_sample1,CCAATGAGTATGAGCG-6d9f44c6__FCA46_Female_fatbodyGFP_adult_3dcgGAL4LamGFPT_Jasper_sample1,GAGGCCTTCGGTATGT-6d9f44c6__FCA46_Female_fatbodyGFP_adult_3dcgGAL4LamGFPT_Jasper_sample1,GTTCTATAGATAACAC-6d9f44c6__FCA46_Female_fatbody…	adult fat body		240
2	Fat Body	adult fat body_11	1.84373	1.28189	0	0	0	0	0	0	0	0	0	0	0	0	0	0	0	0	0	0	0	0	0	0	0	0	0	0	0	adult fat body	3533.8	5627	TTCACGCGTCCTTGTC-6d9f44c6__FCA46_Female_fatbodyGFP_adult_3dcgGAL4LamGFPT_Jasper_sample1,CGCAGGTAGGATTTAG-6d9f44c6__FCA46_Female_fatbodyGFP_adult_3dcgGAL4LamGFPT_Jasper_sample1,AATTCCTCAGATACTC-6d9f44c6__FCA46_Female_fatbodyGFP_adult_3dcgGAL4LamGFPT_Jasper_sample1,TACATTCTCGCCGATG-6d9f44c6__FCA46_Female_fatbodyGFP_adult_3dcgGAL4LamGFPT_Jasper_sample1,CATGGTAGTACAAGTA-6d9f44c6__FCA46_Female_fatbody…	adult fat body
3	Fat Body	adult fat body_37	1.18999	0.94482	0	0	0	0.133605	0	0	0	0	0	0	0	0	0	0	0	0.133605	0	0	0	0	0	0	0	0	0	0	0.133605	adult fat body	2798.36	6537	TACCTGCTCTCGTGAA-6d9f44c6__FCA46_Female_fatbodyGFP_adult_3dcgGAL4LamGFPT_Jasper_sample1,CGGAGAATCTCCCATG-a417df9a__FCA45_Male_fatbody_adult_3dcgGAL4LamGFP_Jasper_sample1,AATAGAGAGTTAGAAC-a417df9a__FCA45_Male_fatbody_adult_3dcgGAL4LamGFP_Jasper_sample1,GACCCTTAGGAGAATG-a417df9a__FCA45_Male_fatbody_adult_3dcgGAL4LamGFP_Jasper_sample1,GTGCTTCGTACTCGAT-a417df9a__FCA45_Male_fatbody_adult_3dcgGAL4LamGF…	adult fat body
4	Fat Body	adult fat body_41	2.31515	1.8629	0.0804078	0	0	0	0	0	0	0	0	0	0	0	0	0	0	0	0	0	0	0	0	0	0	0	0	0	0	adult fat body	4777.32	6145	TATTCCAGTTCTAAGC-6d9f44c6__FCA46_Female_fatbodyGFP_adult_3dcgGAL4LamGFPT_Jasper_sample1,CTTGATTGTTAGAAAC-6d9f44c6__FCA46_Female_fatbodyGFP_adult_3dcgGAL4LamGFPT_Jasper_sample1,GAGCTGCTCAATCAGC-6d9f44c6__FCA46_Female_fatbodyGFP_adult_3dcgGAL4LamGFPT_Jasper_sample1,CCCGAAGTCGGTCGAC-6d9f44c6__FCA46_Female_fatbodyGFP_adult_3dcgGAL4LamGFPT_Jasper_sample1,ATCCGTCTCTATGCCC-6d9f44c6__FCA46_Female_fatbody…	adult fat body
5	Fat Body	adult fat body_45	2.07778	1.70473	0	0	0	0	0	0	0	0	0	0	0	0	0	0	0	0	0	0	0	0	0	0	0	0.111916	0	0	0.111916	adult fat body	3377.84	5574	GATTCGAAGAAATTGC-6d9f44c6__FCA46_Female_fatbodyGFP_adult_3dcgGAL4LamGFPT_Jasper_sample1,GTATTTCGTGAGCTCC-6d9f44c6__FCA46_Female_fatbodyGFP_adult_3dcgGAL4LamGFPT_Jasper_sample1,TAGATCGAGCCACCGT-6d9f44c6__FCA46_Female_fatbodyGFP_adult_3dcgGAL4LamGFPT_Jasper_sample1,CCCTCTCCATCCGAAT-6d9f44c6__FCA46_Female_fatbodyGFP_adult_3dcgGAL4LamGFPT_Jasper_sample1,TGGGAAGAGCCTTTGA-6d9f44c6__FCA46_Female_fatbody…	adult fat body
6	Fat Body	adult fat body_50	1.74742	1.38467	0	0	0	0.117543	0	0	0	0	0	0	0	0	0	0	0	0	0	0	0	0	0	0	0	0	0	0	0.117543	adult fat body	3206.92	5545	GCGTTTCCAGGGCTTC-a417df9a__FCA45_Male_fatbody_adult_3dcgGAL4LamGFP_Jasper_sample1,TCTCTGGCACTTACAG-a417df9a__FCA45_Male_fatbody_adult_3dcgGAL4LamGFP_Jasper_sample1,GGGCCATCACCCTCTA-a417df9a__FCA45_Male_fatbody_adult_3dcgGAL4LamGFP_Jasper_sample1,TAAGTCGGTCGTTCAA-a417df9a__FCA45_Male_fatbody_adult_3dcgGAL4LamGFP_Jasper_sample1,TCTTCCTGTTAGGCCC-a417df9a__FCA45_Male_fatbody_adult_3dcgGAL4LamGFP_Jasp…	adult fat body
7	Fat Body	adult fat body_89	1.28627	0.898183	0	0	0	0	0	0	0	0	0	0	0	0	0	0	0	0	0	0	0	0	0	0	0	0.255439	0	0	0.255439	adult fat body	1374.44	4258	AACCCAACATAGCACT-6d9f44c6__FCA46_Female_fatbodyGFP_adult_3dcgGAL4LamGFPT_Jasper_sample1,GTTGCGGAGGCATCTT-6d9f44c6__FCA46_Female_fatbodyGFP_adult_3dcgGAL4LamGFPT_Jasper_sample1,CCTCATGTCTCACGAA-6d9f44c6__FCA46_Female_fatbodyGFP_adult_3dcgGAL4LamGFPT_Jasper_sample1,GTCGTAAAGGAAGTGA-6d9f44c6__FCA46_Female_fatbodyGFP_adult_3dcgGAL4LamGFPT_Jasper_sample1,CGTGTCTCACAAACGG-6d9f44c6__FCA46_Female_fatbody…	adult fat body
8	Fat Body	adult fat body_95	1.41407	0.711753	0	0	0	0	0	0	0	0	0	0	0	0	0	0	0	0	0	0	0	0	0	0	0	0	0	0	0	adult fat body	1156.56	3925	AACGAAAGTGCAACGA-6d9f44c6__FCA46_Female_fatbodyGFP_adult_3dcgGAL4LamGFPT_Jasper_sample1,TTCTCTCGTACTGAGG-6d9f44c6__FCA46_Female_fatbodyGFP_adult_3dcgGAL4LamGFPT_Jasper_sample1,TCTATCAAGAGGTCGT-6d9f44c6__FCA46_Female_fatbodyGFP_adult_3dcgGAL4LamGFPT_Jasper_sample1,GCGTTTCCAAAGTGTA-6d9f44c6__FCA46_Female_fatbodyGFP_adult_3dcgGAL4LamGFPT_Jasper_sample1,AACGGGAAGAATTGTG-6d9f44c6__FCA46_Female_fatbody…	adult fat body
9	Fat Body	adult fat body_105	1.91198	0.923265	0	0	0	0	0	0	0	0	0	0	0	0	0	0	0	0	0.265052	0	0	0	0	0	0	0	0	0	0.265052	adult fat body	1317.96	4198	CAAGAGGCACTACACA-6d9f44c6__FCA46_Female_fatbodyGFP_adult_3dcgGAL4LamGFPT_Jasper_sample1,GTTCATTCAAATTAGG-6d9f44c6__FCA46_Female_fatbodyGFP_adult_3dcgGAL4LamGFPT_Jasper_sample1,AACGAAAGTGCAACGA-6d9f44c6__FCA46_Female_fatbodyGFP_adult_3dcgGAL4LamGFPT_Jasper_sample1,CTCCTCCAGTCGGGAT-6d9f44c6__FCA46_Female_fatbodyGFP_adult_3dcgGAL4LamGFPT_Jasper_sample1,TACACCCTCTTGGCTC-6d9f44c6__FCA46_Female_fatbody…	adult fat body
10	Fat Body	adult fat body_119	1.80127	1.21197	0	0.290544	0	0	0	0	0	0	0	0	0	0	0	0	0	0	0	0	0	0	0	0	0	0	0	0	0.290544	adult fat body	1186.4	4000	GCCATTCAGGGCCAAT-6d9f44c6__FCA46_Female_fatbodyGFP_adult_3dcgGAL4LamGFPT_Jasper_sample1,AACGGGAAGAATTGTG-6d9f44c6__FCA46_Female_fatbodyGFP_adult_3dcgGAL4LamGFPT_Jasper_sample1,GGGATGATCGGTCTAA-6d9f44c6__FCA46_Female_fatbodyGFP_adult_3dcgGAL4LamGFPT_Jasper_sample1,AGTTCCCGTTTGCAGT-6d9f44c6__FCA46_Female_fatbodyGFP_adult_3dcgGAL4LamGFPT_Jasper_sample1,CACAGGCAGGCCGCTT-6d9f44c6__FCA46_Female_fatbody…	adult fat body
11	Fat Body	adult fat body_120	2.09927	1.16414	0	0	0	0	0	0	0	0	0	0	0	0	0	0	0	0	0	0	0	0	0	0	0	0	0	0	0	adult fat body	3631.16	5507	ACACCAACAGCAGAAC-6d9f44c6__FCA46_Female_fatbodyGFP_adult_3dcgGAL4LamGFPT_Jasper_sample1,CGGGTCACAACTGCCG-6d9f44c6__FCA46_Female_fatbodyGFP_adult_3dcgGAL4LamGFPT_Jasper_sample1,CCTGCATCAATTTCTC-6d9f44c6__FCA46_Female_fatbodyGFP_adult_3dcgGAL4LamGFPT_Jasper_sample1,GGTAGAGAGATGCCGA-6d9f44c6__FCA46_Female_fatbodyGFP_adult_3dcgGAL4LamGFPT_Jasper_sample1,AGAAGTAAGGACGGAG-6d9f44c6__FCA46_Female_fatbody…	adult fat body
12	Fat Body	adult fat body_148	1.76977	1.15779	0	0	0	0	0	0	0	0	0	0	0	0	0	0	0	0	0	0	0	0	0	0	0	0	0	0	0	adult fat body	2382.16	4911	CCCTAACCAGCGGTCT-6d9f44c6__FCA46_Female_fatbodyGFP_adult_3dcgGAL4LamGFPT_Jasper_sample1,TAAGTCGAGAGGTCAC-6d9f44c6__FCA46_Female_fatbodyGFP_adult_3dcgGAL4LamGFPT_Jasper_sample1,TTTATGCCAAGGTCAG-6d9f44c6__FCA46_Female_fatbodyGFP_adult_3dcgGAL4LamGFPT_Jasper_sample1,ATCTTCAAGCGATGGT-6d9f44c6__FCA46_Female_fatbodyGFP_adult_3dcgGAL4LamGFPT_Jasper_sample1,AGTGATCGTCTTGGTA-6d9f44c6__FCA46_Female_fatbody…	adult fat body
13	Fat Body	adult fat body_187	2.0393	1.02343	0	0	0	0	0	0	0	0	0	0	0	0	0	0	0	0	0	0	0	0	0	0	0	0	0	0	0	adult fat body	3590	5636	TACCCGTCATGAATCC-6d9f44c6__FCA46_Female_fatbodyGFP_adult_3dcgGAL4LamGFPT_Jasper_sample1,CCCATTGCATGAATAG-6d9f44c6__FCA46_Female_fatbodyGFP_adult_3dcgGAL4LamGFPT_Jasper_sample1,CATCAAGGTAGACAGC-6d9f44c6__FCA46_Female_fatbodyGFP_adult_3dcgGAL4LamGFPT_Jasper_sample1,GTTTACTGTGCCTTTC-6d9f44c6__FCA46_Female_fatbodyGFP_adult_3dcgGAL4LamGFPT_Jasper_sample1,CATTCCGCACGTACAT-6d9f44c6__FCA46_Female_fatbody…	adult fat body
14	Fat Body	adult fat body_210	1.6189	0.867035	0.0880013	0	0	0	0.0880013	0.0880013	0	0	0	0	0	0	0	0	0	0	0.0880013	0	0	0	0	0	0	0	0	0	0.0880013	adult fat body	4348.32	5253	ATCTTCACAGTCACGC-a417df9a__FCA45_Male_fatbody_adult_3dcgGAL4LamGFP_Jasper_sample1,CTGAGCGGTTAGAGTA-a417df9a__FCA45_Male_fatbody_adult_3dcgGAL4LamGFP_Jasper_sample1,CAATTTCAGCCGGATA-a417df9a__FCA45_Male_fatbody_adult_3dcgGAL4LamGFP_Jasper_sample1,CGACAGCGTTTGTGGT-a417df9a__FCA45_Male_fatbody_adult_3dcgGAL4LamGFP_Jasper_sample1,ACAACCACACAAGCCC-a417df9a__FCA45_Male_fatbody_adult_3dcgGAL4LamGFP_Jasp…	adult fat body
15	Fat Body	adult fat body_222	1.21696	0.783193	0	0	0	0	0	0	0	0	0	0	0	0	0	0	0	0	0	0	0	0	0	0	0	0	0	0	0	adult fat body	1009.72	2901	TATTGCTGTGAGCTCC-6d9f44c6__FCA46_Female_fatbodyGFP_adult_3dcgGAL4LamGFPT_Jasper_sample1,CATGCCTAGAGGTTAT-6d9f44c6__FCA46_Female_fatbodyGFP_adult_3dcgGAL4LamGFPT_Jasper_sample1,TCATATCGTGGTCTGC-6d9f44c6__FCA46_Female_fatbodyGFP_adult_3dcgGAL4LamGFPT_Jasper_sample1,GTGTTCCAGCTTAAGA-6d9f44c6__FCA46_Female_fatbodyGFP_adult_3dcgGAL4LamGFPT_Jasper_sample1,TACATTCCATTGAAAG-6d9f44c6__FCA46_Female_fatbody…	adult fat body
16	Fat Body	adult fat body_224	1.24741	0.976149	0	0	0	0	0	0	0	0	0	0	0	0	0	0	0	0	0	0	0	0	0	0	0	0	0	0	0	adult fat body	1450.84	4319	CCTATCGAGCACTCTA-6d9f44c6__FCA46_Female_fatbodyGFP_adult_3dcgGAL4LamGFPT_Jasper_sample1,TGCGGGTGTCAACACT-6d9f44c6__FCA46_Female_fatbodyGFP_adult_3dcgGAL4LamGFPT_Jasper_sample1,AGACAGGGTATGCAAA-6d9f44c6__FCA46_Female_fatbodyGFP_adult_3dcgGAL4LamGFPT_Jasper_sample1,GACCCAGAGGCTGTAG-6d9f44c6__FCA46_Female_fatbodyGFP_adult_3dcgGAL4LamGFPT_Jasper_sample1,GTTACAGCAGGCGAAT-6d9f44c6__FCA46_Female_fatbody…	adult fat body
17	Fat Body	adult fat body_229	1.67208	1.35639	0	0	0	0	0	0	0	0	0	0	0	0	0	0	0	0	0	0	0	0	0	0	0	0	0.307683	0	0.307683	adult fat body	1110.28	3915	CTCAACCGTAGATCCT-6d9f44c6__FCA46_Female_fatbodyGFP_adult_3dcgGAL4LamGFPT_Jasper_sample1,GAAGTAAGTTCCATTT-6d9f44c6__FCA46_Female_fatbodyGFP_adult_3dcgGAL4LamGFPT_Jasper_sample1,TGGATCAAGTCGCGAA-6d9f44c6__FCA46_Female_fatbodyGFP_adult_3dcgGAL4LamGFPT_Jasper_sample1,AATCGACGTGATAGAT-6d9f44c6__FCA46_Female_fatbodyGFP_adult_3dcgGAL4LamGFPT_Jasper_sample1,GTGGGAAAGAGCTTTC-6d9f44c6__FCA46_Female_fatbody…	adult fat body
18	Fat Body	adult fat body_243	2.20655	1.49351	0.0808534	0	0	0	0	0	0	0	0	0	0	0	0	0	0	0	0.0808534	0	0	0	0	0	0	0	0	0	0.0808534	adult fat body	4749.92	6496	GTCGTAATCTATACTC-6d9f44c6__FCA46_Female_fatbodyGFP_adult_3dcgGAL4LamGFPT_Jasper_sample1,TGCGATAAGTAGGGTC-6d9f44c6__FCA46_Female_fatbodyGFP_adult_3dcgGAL4LamGFPT_Jasper_sample1,TGTGAGTCAGTAACCT-6d9f44c6__FCA46_Female_fatbodyGFP_adult_3dcgGAL4LamGFPT_Jasper_sample1,CTAACTTAGCGCAATG-6d9f44c6__FCA46_Female_fatbodyGFP_adult_3dcgGAL4LamGFPT_Jasper_sample1,TGATTTCTCTTCGCTG-6d9f44c6__FCA46_Female_fatbody…	adult fat body
19	Fat Body	adult fat body_260	1.05836	0.663112	0	0.385542	0	0	0	0	0	0	0	0	0	0	0	0	0	0	0.385542	0	0	0	0	0	0	0	0	0	0.385542	adult fat body	850.32	3174	TCGCAGGTCCATTTCA-6d9f44c6__FCA46_Female_fatbodyGFP_adult_3dcgGAL4LamGFPT_Jasper_sample1,AGGTGTTCAGCTTCCT-6d9f44c6__FCA46_Female_fatbodyGFP_adult_3dcgGAL4LamGFPT_Jasper_sample1,TACTTACCAAATACGA-6d9f44c6__FCA46_Female_fatbodyGFP_adult_3dcgGAL4LamGFPT_Jasper_sample1,AGTTCCCGTTTGCAGT-6d9f44c6__FCA46_Female_fatbodyGFP_adult_3dcgGAL4LamGFPT_Jasper_sample1,GGAGCAAGTTGGCCTG-6d9f44c6__FCA46_Female_fatbody…	adult fat body
20	Fat Body	adult fat body_284	1.83279	0.991015	0	0	0	0	0	0	0	0	0	0	0	0	0	0	0	0	0	0	0	0	0	0	0	0	0	0	0	adult fat body	2361.32	5054	ATGGTTGTCGTCAGAT-6d9f44c6__FCA46_Female_fatbodyGFP_adult_3dcgGAL4LamGFPT_Jasper_sample1,AGGGTCCTCAAACCTG-6d9f44c6__FCA46_Female_fatbodyGFP_adult_3dcgGAL4LamGFPT_Jasper_sample1,ACGTACATCCACGGAC-6d9f44c6__FCA46_Female_fatbodyGFP_adult_3dcgGAL4LamGFPT_Jasper_sample1,TCTTCCTAGGATTCCT-6d9f44c6__FCA46_Female_fatbodyGFP_adult_3dcgGAL4LamGFPT_Jasper_sample1,GAAACCTGTTGTACGT-6d9f44c6__FCA46_Female_fatbody…	adult fat body
21	Fat Body	adult fat body_295	1.35332	0.671287	0	0	0	0	0	0	0	0	0	0	0	0	0	0	0	0	0.276812	0	0	0	0	0	0	0	0	0	0.276812	adult fat body	1254.24	3800	CAGTTAGGTCGGTAAG-6d9f44c6__FCA46_Female_fatbodyGFP_adult_3dcgGAL4LamGFPT_Jasper_sample1,TCCTCTTTCCCTTCCC-6d9f44c6__FCA46_Female_fatbodyGFP_adult_3dcgGAL4LamGFPT_Jasper_sample1,CAGGGCTGTTAAGACA-6d9f44c6__FCA46_Female_fatbodyGFP_adult_3dcgGAL4LamGFPT_Jasper_sample1,CTTCCGAAGGTAGTAT-6d9f44c6__FCA46_Female_fatbodyGFP_adult_3dcgGAL4LamGFPT_Jasper_sample1,TAATTCCGTGGTCTAT-6d9f44c6__FCA46_Female_fatbody…	adult fat body
22	Fat Body	adult fat body_305	1.42759	0.892121	0	0	0	0	0	0	0	0	0	0	0	0	0	0	0	0	0	0	0	0	0	0	0	0	0	0	0	adult fat body	2777.2	4864	GACTTCCCAACTGATC-6d9f44c6__FCA46_Female_fatbodyGFP_adult_3dcgGAL4LamGFPT_Jasper_sample1,ATCGTGAAGGAACTAT-6d9f44c6__FCA46_Female_fatbodyGFP_adult_3dcgGAL4LamGFPT_Jasper_sample1,AGTACTGGTCTCTCTG-6d9f44c6__FCA46_Female_fatbodyGFP_adult_3dcgGAL4LamGFPT_Jasper_sample1,TACCCACCAGGACAGT-6d9f44c6__FCA46_Female_fatbodyGFP_adult_3dcgGAL4LamGFPT_Jasper_sample1,GTTGAACCACAGCTTA-6d9f44c6__FCA46_Female_fatbody…	adult fat body
23	Fat Body	adult fat body_316	1.33584	0.411892	0	0	0	0	0	0	0	0	0	0	0	0	0	0	0	0	0	0	0	0	0	0	0	0	0	0	0	adult fat body	1569.64	3706	TTTGTTGAGCTCCCTT-6d9f44c6__FCA46_Female_fatbodyGFP_adult_3dcgGAL4LamGFPT_Jasper_sample1,CTCTGGTCACTTCATT-6d9f44c6__FCA46_Female_fatbodyGFP_adult_3dcgGAL4LamGFPT_Jasper_sample1,TATTGCTGTGAGCTCC-6d9f44c6__FCA46_Female_fatbodyGFP_adult_3dcgGAL4LamGFPT_Jasper_sample1,CACGAATGTACCACGC-6d9f44c6__FCA46_Female_fatbodyGFP_adult_3dcgGAL4LamGFPT_Jasper_sample1,GAGTCATGTTGCTCGG-6d9f44c6__FCA46_Female_fatbody…	adult fat body
24	Fat Body	adult fat body_319	1.10523	0.202481	0	0	0	0	0	0	0	0	0	0	0	0	0	0	0	0	0	0	0	0	0	0	0	0.202481	0	0	0.202481	adult fat body	1782.24	4465	GGATGTTCAACGATTC-6d9f44c6__FCA46_Female_fatbodyGFP_adult_3dcgGAL4LamGFPT_Jasper_sample1,AGGGCCTAGTCTACCA-6d9f44c6__FCA46_Female_fatbodyGFP_adult_3dcgGAL4LamGFPT_Jasper_sample1,ATTCCATCACGTTCGG-6d9f44c6__FCA46_Female_fatbodyGFP_adult_3dcgGAL4LamGFPT_Jasper_sample1,AACCTTTGTGGGCTCT-6d9f44c6__FCA46_Female_fatbodyGFP_adult_3dcgGAL4LamGFPT_Jasper_sample1,TGTGCGGCAGAGACTG-6d9f44c6__FCA46_Female_fatbody…	adult fat body
25	Fat Body	adult fat body_320	2.18097	1.90165	0.0827931	0	0	0	0	0	0	0	0	0	0	0	0	0	0	0	0	0	0	0	0	0	0	0	0	0	0	adult fat body	4634.08	5552	GATCATGTCAATCCAG-6d9f44c6__FCA46_Female_fatbodyGFP_adult_3dcgGAL4LamGFPT_Jasper_sample1,GAGTGTTAGGAGTACC-6d9f44c6__FCA46_Female_fatbodyGFP_adult_3dcgGAL4LamGFPT_Jasper_sample1,ACTATGGGTGTCATTG-6d9f44c6__FCA46_Female_fatbodyGFP_adult_3dcgGAL4LamGFPT_Jasper_sample1,GTAACACGTACCGGCT-6d9f44c6__FCA46_Female_fatbodyGFP_adult_3dcgGAL4LamGFPT_Jasper_sample1,TTCTTCCAGACAGCTG-6d9f44c6__FCA46_Female_fatbody…	adult fat body
26	Fat Body	adult fat body_349	1.23393	0.987886	0	0	0	0	0	0	0	0	0	0	0	0	0	0	0	0	0	0	0	0.171668	0	0	0	0.171668	0	0	0.171668	adult fat body	2135.8	4884	ATGACCAGTAGATGTA-6d9f44c6__FCA46_Female_fatbodyGFP_adult_3dcgGAL4LamGFPT_Jasper_sample1,GGGTGAAGTCCATACA-6d9f44c6__FCA46_Female_fatbodyGFP_adult_3dcgGAL4LamGFPT_Jasper_sample1,ACCATTTTCCAACTGA-6d9f44c6__FCA46_Female_fatbodyGFP_adult_3dcgGAL4LamGFPT_Jasper_sample1,TACCGGGGTCTCTCTG-6d9f44c6__FCA46_Female_fatbodyGFP_adult_3dcgGAL4LamGFPT_Jasper_sample1,GTTTGGACACTCCTTG-6d9f44c6__FCA46_Female_fatbody…	adult fat body
27	Fat Body	adult fat body_360	2.02493	1.0236	0	0	0	0	0	0	0	0	0	0	0	0	0	0	0	0	0	0	0	0	0	0	0	0	0	0	0	adult fat body	3589.04	5647	TACTTCACATAATCCG-6d9f44c6__FCA46_Female_fatbodyGFP_adult_3dcgGAL4LamGFPT_Jasper_sample1,ATCTTCAAGCGATGGT-6d9f44c6__FCA46_Female_fatbodyGFP_adult_3dcgGAL4LamGFPT_Jasper_sample1,TCTTCCTAGCTCTGTA-6d9f44c6__FCA46_Female_fatbodyGFP_adult_3dcgGAL4LamGFPT_Jasper_sample1,CCCTAACCAGCGGTCT-6d9f44c6__FCA46_Female_fatbodyGFP_adult_3dcgGAL4LamGFPT_Jasper_sample1,CATTCATCAAAGCTCT-6d9f44c6__FCA46_Female_fatbody…	adult fat body
28	Fat Body	adult fat body_361	2.83992	1.95721	0.0706888	0.0706888	0	0.136709	0	0	0	0	0	0	0	0	0	0	0	0	0	0	0	0	0	0	0	0	0	0	0.136709	adult fat body	5460.96	6651	GTAGGTTGTAAGGCCA-a417df9a__FCA45_Male_fatbody_adult_3dcgGAL4LamGFP_Jasper_sample1,TGTGAGTAGCTGAAAT-a417df9a__FCA45_Male_fatbody_adult_3dcgGAL4LamGFP_Jasper_sample1,TGGGAGAGTTCTCTAT-a417df9a__FCA45_Male_fatbody_adult_3dcgGAL4LamGFP_Jasper_sample1,ACACTGAAGAGCTTTC-a417df9a__FCA45_Male_fatbody_adult_3dcgGAL4LamGFP_Jasper_sample1,TTCCTCTGTTGTTTGG-a417df9a__FCA45_Male_fatbody_adult_3dcgGAL4LamGFP_Jasp…	adult fat body
29	Fat Body	adult fat body_362	1.68021	1.05481	0	0	0	0	0	0	0	0	0	0	0	0	0	0	0	0	0	0	0	0	0	0	0	0	0	0	0	adult fat body	1282.44	4425	AGGTCTAAGCGATGCA-a417df9a__FCA45_Male_fatbody_adult_3dcgGAL4LamGFP_Jasper_sample1,CCGTGAGTCACACCCT-a417df9a__FCA45_Male_fatbody_adult_3dcgGAL4LamGFP_Jasper_sample1,AAGTTCGGTCACAGAG-a417df9a__FCA45_Male_fatbody_adult_3dcgGAL4LamGFP_Jasper_sample1,TGTCCCATCGAAGAAT-a417df9a__FCA45_Male_fatbody_adult_3dcgGAL4LamGFP_Jasper_sample1,GCAACATTCCTCATAT-a417df9a__FCA45_Male_fatbody_adult_3dcgGAL4LamGFP_Jasp…	adult fat body
30	Fat Body	adult fat body_378	2.2743	1.45445	0.0896352	0	0	0	0	0	0	0	0	0	0	0	0	0	0	0	0	0	0	0	0	0	0	0	0	0	0	adult fat body	4265.52	6006	GAACACTGTACGTACT-6d9f44c6__FCA46_Female_fatbodyGFP_adult_3dcgGAL4LamGFPT_Jasper_sample1,AGCCACGAGCTAATGA-6d9f44c6__FCA46_Female_fatbodyGFP_adult_3dcgGAL4LamGFPT_Jasper_sample1,ATCCGTCTCTATGCCC-6d9f44c6__FCA46_Female_fatbodyGFP_adult_3dcgGAL4LamGFPT_Jasper_sample1,TGGCGTGTCAAGTCTG-6d9f44c6__FCA46_Female_fatbodyGFP_adult_3dcgGAL4LamGFPT_Jasper_sample1,TCCCATGTCGAAGGAC-6d9f44c6__FCA46_Female_fatbody…	adult fat body
31	Fat Body	adult fat body_386	2.32448	1.31883	0.0873704	0	0	0	0	0	0	0	0	0	0	0	0	0	0	0	0.0873704	0	0	0	0	0	0	0	0	0	0.0873704	adult fat body	4381.12	6189	GAGTTGTAGGACTTCT-6d9f44c6__FCA46_Female_fatbodyGFP_adult_3dcgGAL4LamGFPT_Jasper_sample1,CCTGCATGTCTTGCTC-6d9f44c6__FCA46_Female_fatbodyGFP_adult_3dcgGAL4LamGFPT_Jasper_sample1,CCTCAACAGGATAATC-6d9f44c6__FCA46_Female_fatbodyGFP_adult_3dcgGAL4LamGFPT_Jasper_sample1,CTCAGTCTCGCTACGG-6d9f44c6__FCA46_Female_fatbodyGFP_adult_3dcgGAL4LamGFPT_Jasper_sample1,ATCTTCAGTATGAGAT-6d9f44c6__FCA46_Female_fatbody…	adult fat body
32	Fat Body	adult fat body_388	1.30403	0.429719	0	0	0	0	0	0	0	0	0	0	0	0	0	0	0	0	0	0	0	0	0	0	0	0	0	0	0	adult fat body	1490.24	3794	TCGCAGGTCCATTTCA-6d9f44c6__FCA46_Female_fatbodyGFP_adult_3dcgGAL4LamGFPT_Jasper_sample1,ATCATTCGTCCTATAG-6d9f44c6__FCA46_Female_fatbodyGFP_adult_3dcgGAL4LamGFPT_Jasper_sample1,GATTCGAAGATTGCGG-6d9f44c6__FCA46_Female_fatbodyGFP_adult_3dcgGAL4LamGFPT_Jasper_sample1,CCAAGCGCAGGCGAAT-6d9f44c6__FCA46_Female_fatbodyGFP_adult_3dcgGAL4LamGFPT_Jasper_sample1,CCTGCATAGAAGGTAG-6d9f44c6__FCA46_Female_fatbody…	adult fat body
33	Fat Body	adult fat body_397	1.5168	0.898287	0	0	0	0	0	0	0	0	0	0	0	0	0	0	0	0	0	0	0	0	0	0	0	0	0	0	0	adult fat body	2473.56	4696	CATGGTATCCAACTGA-6d9f44c6__FCA46_Female_fatbodyGFP_adult_3dcgGAL4LamGFPT_Jasper_sample1,GCCTGTTTCCCGTAAA-6d9f44c6__FCA46_Female_fatbodyGFP_adult_3dcgGAL4LamGFPT_Jasper_sample1,AAGGAATCATACCATG-6d9f44c6__FCA46_Female_fatbodyGFP_adult_3dcgGAL4LamGFPT_Jasper_sample1,ACCTGTCCATTCCTAT-6d9f44c6__FCA46_Female_fatbodyGFP_adult_3dcgGAL4LamGFPT_Jasper_sample1,GCGTTTCAGGGAGGTG-6d9f44c6__FCA46_Female_fatbody…	adult fat body
34	Fat Body	adult fat body_405	1.72664	1.12227	0	0	0	0.147877	0	0	0	0	0	0	0	0	0	0	0	0	0	0	0	0	0	0	0	0	0	0	0.147877	adult fat body	2509.88	5097	GCACATAAGACCTTTG-6d9f44c6__FCA46_Female_fatbodyGFP_adult_3dcgGAL4LamGFPT_Jasper_sample1,TCTATCAGTCCGGCAT-6d9f44c6__FCA46_Female_fatbodyGFP_adult_3dcgGAL4LamGFPT_Jasper_sample1,GAACTGTTCCGCCTAT-6d9f44c6__FCA46_Female_fatbodyGFP_adult_3dcgGAL4LamGFPT_Jasper_sample1,CATCCGTAGGTTGAGC-6d9f44c6__FCA46_Female_fatbodyGFP_adult_3dcgGAL4LamGFPT_Jasper_sample1,TGATCTTTCCTAGCGG-6d9f44c6__FCA46_Female_fatbody…	adult fat body
35	Fat Body	adult fat body_409	1.05536	0.271681	0	0	0	0	0	0	0	0	0	0	0	0	0	0	0	0	0	0	0	0	0	0	0	0	0	0	0	adult fat body	1281.36	3394	TAGGAGGTCACAGTGT-6d9f44c6__FCA46_Female_fatbodyGFP_adult_3dcgGAL4LamGFPT_Jasper_sample1,TTACCATAGGTGAGAA-6d9f44c6__FCA46_Female_fatbodyGFP_adult_3dcgGAL4LamGFPT_Jasper_sample1,TGCACGGAGAGATGCC-6d9f44c6__FCA46_Female_fatbodyGFP_adult_3dcgGAL4LamGFPT_Jasper_sample1,TCGGGTGGTTCTATCT-6d9f44c6__FCA46_Female_fatbodyGFP_adult_3dcgGAL4LamGFPT_Jasper_sample1,GCGATCGTCTACAGGT-6d9f44c6__FCA46_Female_fatbody…	adult fat body
36	Fat Body	adult fat body_416	1.95813	1.06793	0	0	0	0	0	0	0	0	0.112734	0	0	0	0	0	0	0	0	0	0	0	0	0	0	0	0	0	0.112734	adult fat body	3351.92	5626	AGTCAACGTAACAGTA-6d9f44c6__FCA46_Female_fatbodyGFP_adult_3dcgGAL4LamGFPT_Jasper_sample1,GTCCTCAGTGTCGATT-6d9f44c6__FCA46_Female_fatbodyGFP_adult_3dcgGAL4LamGFPT_Jasper_sample1,GGGTCACCACCTGATA-6d9f44c6__FCA46_Female_fatbodyGFP_adult_3dcgGAL4LamGFPT_Jasper_sample1,GATTGGTCAGACAATA-6d9f44c6__FCA46_Female_fatbodyGFP_adult_3dcgGAL4LamGFPT_Jasper_sample1,GTTCGCTCATGAGATA-6d9f44c6__FCA46_Female_fatbody…	adult fat body
37	Fat Body	adult fat body_427	1.60443	0.951659	0	0	0	0	0	0	0	0	0	0	0	0	0	0	0	0	0	0	0	0	0	0	0	0	0	0	0	adult fat body	2515.72	4822	CCTACGTAGGCTAACG-6d9f44c6__FCA46_Female_fatbodyGFP_adult_3dcgGAL4LamGFPT_Jasper_sample1,ATGAGTCAGGCCCACT-6d9f44c6__FCA46_Female_fatbodyGFP_adult_3dcgGAL4LamGFPT_Jasper_sample1,TGAATGCCAAGAGTAT-6d9f44c6__FCA46_Female_fatbodyGFP_adult_3dcgGAL4LamGFPT_Jasper_sample1,CTGAATGTCTGCGGAC-6d9f44c6__FCA46_Female_fatbodyGFP_adult_3dcgGAL4LamGFPT_Jasper_sample1,TTGCTGCAGATAACGT-6d9f44c6__FCA46_Female_fatbody…	adult fat body
38	Fat Body	adult fat body_436	1.18257	0.373321	0	0	0	0	0	0	0	0	0	0	0	0	0	0	0	0	0	0	0	0	0	0	0	0	0	0	0	adult fat body	1767.76	4946	CCTCTAGCAACATACC-a417df9a__FCA45_Male_fatbody_adult_3dcgGAL4LamGFP_Jasper_sample1,TGTGCGGGTGGGATTG-a417df9a__FCA45_Male_fatbody_adult_3dcgGAL4LamGFP_Jasper_sample1,TCTTAGTGTTCGTAAC-a417df9a__FCA45_Male_fatbody_adult_3dcgGAL4LamGFP_Jasper_sample1,CCTATCGCATTAGGAA-a417df9a__FCA45_Male_fatbody_adult_3dcgGAL4LamGFP_Jasper_sample1,TGAGCATAGCCGCTTG-a417df9a__FCA45_Male_fatbody_adult_3dcgGAL4LamGFP_Jasp…	adult fat body
39	Fat Body	adult fat body_445	1.39678	1.23365	0	0	0	0	0	0	0	0	0	0	0	0	0	0	0	0	0	0	0	0.114834	0	0	0	0	0	0	0.114834	adult fat body	3287.12	5720	CCAAGCGGTACCCAGC-6d9f44c6__FCA46_Female_fatbodyGFP_adult_3dcgGAL4LamGFPT_Jasper_sample1,ATTATCCTCGCATAGT-6d9f44c6__FCA46_Female_fatbodyGFP_adult_3dcgGAL4LamGFPT_Jasper_sample1,TACCGGGGTCTCTCTG-6d9f44c6__FCA46_Female_fatbodyGFP_adult_3dcgGAL4LamGFPT_Jasper_sample1,TGCGGGTAGGTTCATC-6d9f44c6__FCA46_Female_fatbodyGFP_adult_3dcgGAL4LamGFPT_Jasper_sample1,TCCATGCCAGACACAG-6d9f44c6__FCA46_Female_fatbody…	adult fat body
40	Fat Body	adult fat body_489	1.56212	1.01481	0	0	0	0	0	0	0	0	0	0	0	0.118344	0	0	0	0	0	0	0	0	0	0	0	0	0	0	0.118344	adult fat body	3183.92	4772	CGATCGGTCAGGTGTT-6d9f44c6__FCA46_Female_fatbodyGFP_adult_3dcgGAL4LamGFPT_Jasper_sample1,TCAGTTTGTGACTCTA-6d9f44c6__FCA46_Female_fatbodyGFP_adult_3dcgGAL4LamGFPT_Jasper_sample1,CAGCCAGCATGACAGG-6d9f44c6__FCA46_Female_fatbodyGFP_adult_3dcgGAL4LamGFPT_Jasper_sample1,GCAGCTGCACGTACTA-6d9f44c6__FCA46_Female_fatbodyGFP_adult_3dcgGAL4LamGFPT_Jasper_sample1,GCTTGGGGTTGGGTTT-6d9f44c6__FCA46_Female_fatbody…	adult fat body
41	Fat Body	adult fat body_492	1.39587	1.14005	0.0964752	0	0	0	0	0	0	0	0	0	0	0	0	0.0964752	0	0	0	0	0	0	0	0	0	0.0964752	0	0	0.0964752	adult fat body	3949.36	5661	CGTGCTTCATTGAAAG-a417df9a__FCA45_Male_fatbody_adult_3dcgGAL4LamGFP_Jasper_sample1,ATGGGTTAGAGTCACG-a417df9a__FCA45_Male_fatbody_adult_3dcgGAL4LamGFP_Jasper_sample1,TTCCGGTAGCGACCCT-a417df9a__FCA45_Male_fatbody_adult_3dcgGAL4LamGFP_Jasper_sample1,GGTTGTACAAAGCTAA-a417df9a__FCA45_Male_fatbody_adult_3dcgGAL4LamGFP_Jasper_sample1,TAGAGTCCATCATCTT-a417df9a__FCA45_Male_fatbody_adult_3dcgGAL4LamGFP_Jasp…	adult fat body
42	Fat Body	adult fat body_494	1.17185	0	0	0	0	0	0	0	0	0	0	0	0	0	0	0	0	0	0	0	0	0	0	0	0	0.20114	0	0	0.20114	adult fat body	1795.36	4741	ATCAGGTTCCGAGAAG-6d9f44c6__FCA46_Female_fatbodyGFP_adult_3dcgGAL4LamGFPT_Jasper_sample1,TGTCCTGCACCCTCTA-6d9f44c6__FCA46_Female_fatbodyGFP_adult_3dcgGAL4LamGFPT_Jasper_sample1,AACCTTTGTGGGCTCT-6d9f44c6__FCA46_Female_fatbodyGFP_adult_3dcgGAL4LamGFPT_Jasper_sample1,CTTCCGATCAATCCAG-6d9f44c6__FCA46_Female_fatbodyGFP_adult_3dcgGAL4LamGFPT_Jasper_sample1,GGATGTTCAACGATTC-6d9f44c6__FCA46_Female_fatbody…	adult fat body
43	Fat Body	adult fat body_503	1.99113	1.35243	0.080951	0.155837	0	0	0	0	0	0	0	0	0	0	0	0.080951	0	0	0	0	0	0	0	0	0	0	0	0	0.155837	adult fat body	4743.96	6474	TATATCCAGGGTAGCT-a417df9a__FCA45_Male_fatbody_adult_3dcgGAL4LamGFP_Jasper_sample1,TGCAGATGTTCTCCTG-a417df9a__FCA45_Male_fatbody_adult_3dcgGAL4LamGFP_Jasper_sample1,TCTCACGGTACCATAC-a417df9a__FCA45_Male_fatbody_adult_3dcgGAL4LamGFP_Jasper_sample1,CACTGTCAGAATCGAT-a417df9a__FCA45_Male_fatbody_adult_3dcgGAL4LamGFP_Jasper_sample1,GGCAGTCTCATAAGGA-a417df9a__FCA45_Male_fatbody_adult_3dcgGAL4LamGFP_Jasp…	adult fat body
44	Fat Body	adult fat body_517	1.37923	1.151	0	0	0	0	0	0	0	0	0	0	0	0	0	0	0	0	0	0	0	0	0	0	0	0	0	0	0	adult fat body	1480.56	4350	ACTGCAATCGTAGTCA-6d9f44c6__FCA46_Female_fatbodyGFP_adult_3dcgGAL4LamGFPT_Jasper_sample1,GGGCGTTTCTCGCTTG-6d9f44c6__FCA46_Female_fatbodyGFP_adult_3dcgGAL4LamGFPT_Jasper_sample1,CGTGTCTCATCAACCA-6d9f44c6__FCA46_Female_fatbodyGFP_adult_3dcgGAL4LamGFPT_Jasper_sample1,TTACGCCAGACGCAGT-6d9f44c6__FCA46_Female_fatbodyGFP_adult_3dcgGAL4LamGFPT_Jasper_sample1,CGCCATTGTTGTAAAG-6d9f44c6__FCA46_Female_fatbody…	adult fat body
45	Fat Body	adult fat body_570	1.80673	1.15166	0	0	0	0	0	0	0	0	0	0	0	0	0	0	0	0	0	0	0	0	0	0	0	0.119792	0	0	0.119792	adult fat body	3143.12	5568	TCCGAAACATATTCGG-6d9f44c6__FCA46_Female_fatbodyGFP_adult_3dcgGAL4LamGFPT_Jasper_sample1,CTTAGGAAGGCACTAG-6d9f44c6__FCA46_Female_fatbodyGFP_adult_3dcgGAL4LamGFPT_Jasper_sample1,TTCTTGACAAATGAAC-6d9f44c6__FCA46_Female_fatbodyGFP_adult_3dcgGAL4LamGFPT_Jasper_sample1,AGCGCTGTCGTGGGTC-6d9f44c6__FCA46_Female_fatbodyGFP_adult_3dcgGAL4LamGFPT_Jasper_sample1,GGGAAGTGTGACTAAA-6d9f44c6__FCA46_Female_fatbody…	adult fat body
46	Fat Body	adult fat body_584	1.0435	0.551387	0	0	0	0	0	0	0	0	0	0	0	0	0	0	0	0	0	0	0	0	0	0	0	0	0	0	0	adult fat body	2174.92	4161	CCACGAGTCACCGACG-6d9f44c6__FCA46_Female_fatbodyGFP_adult_3dcgGAL4LamGFPT_Jasper_sample1,GCTACCTAGTATGAAC-6d9f44c6__FCA46_Female_fatbodyGFP_adult_3dcgGAL4LamGFPT_Jasper_sample1,AGAACCTAGGTTACCT-6d9f44c6__FCA46_Female_fatbodyGFP_adult_3dcgGAL4LamGFPT_Jasper_sample1,CCGTAGGCAGCTAACT-6d9f44c6__FCA46_Female_fatbodyGFP_adult_3dcgGAL4LamGFPT_Jasper_sample1,GTAGAAACAGGAACCA-6d9f44c6__FCA46_Female_fatbody…	adult fat body
47	Fat Body	adult fat body_590	2.47425	1.7937	0.0815281	0	0	0.156908	0	0	0	0	0	0	0	0	0	0	0	0	0	0	0	0	0	0	0	0	0	0	0.156908	adult fat body	4709	6111	GACTTCCGTCTGTAGT-6d9f44c6__FCA46_Female_fatbodyGFP_adult_3dcgGAL4LamGFPT_Jasper_sample1,GGTCTGGCACCGGTCA-6d9f44c6__FCA46_Female_fatbodyGFP_adult_3dcgGAL4LamGFPT_Jasper_sample1,GCTGGGTGTATGAAGT-6d9f44c6__FCA46_Female_fatbodyGFP_adult_3dcgGAL4LamGFPT_Jasper_sample1,ATCCACCCAAGTTTGC-6d9f44c6__FCA46_Female_fatbodyGFP_adult_3dcgGAL4LamGFPT_Jasper_sample1,CCCTCTCCATCCGAAT-6d9f44c6__FCA46_Female_fatbody…	adult fat body
48	Fat Body	adult fat body_606	1.44692	0.790139	0	0	0	0	0	0	0	0	0	0	0	0	0	0	0	0	0	0	0	0	0	0	0	0	0	0	0	adult fat body	3323.08	5756	TGTGAGTCAGTAACCT-6d9f44c6__FCA46_Female_fatbodyGFP_adult_3dcgGAL4LamGFPT_Jasper_sample1,GAATCACAGTGTAGAT-6d9f44c6__FCA46_Female_fatbodyGFP_adult_3dcgGAL4LamGFPT_Jasper_sample1,TTCTCTCTCTCGGCTT-6d9f44c6__FCA46_Female_fatbodyGFP_adult_3dcgGAL4LamGFPT_Jasper_sample1,GACGTTAAGGCATCAG-6d9f44c6__FCA46_Female_fatbodyGFP_adult_3dcgGAL4LamGFPT_Jasper_sample1,TGACAGTAGTATGGAT-6d9f44c6__FCA46_Female_fatbody…	adult fat body
49	Fat Body	adult fat body_607	1.9522	1.19168	0.0991302	0	0	0.0991302	0	0	0	0	0	0	0	0	0	0	0	0	0	0	0	0	0	0	0	0.0991302	0	0	0.0991302	adult fat body	3838.4	5818	GCCATTCGTCCTTGTC-6d9f44c6__FCA46_Female_fatbodyGFP_adult_3dcgGAL4LamGFPT_Jasper_sample1,ATTCCTAGTGTCATCA-6d9f44c6__FCA46_Female_fatbodyGFP_adult_3dcgGAL4LamGFPT_Jasper_sample1,GCCGTGATCCTGGCTT-6d9f44c6__FCA46_Female_fatbodyGFP_adult_3dcgGAL4LamGFPT_Jasper_sample1,ACGTCCTGTCTCGACG-6d9f44c6__FCA46_Female_fatbodyGFP_adult_3dcgGAL4LamGFPT_Jasper_sample1,ATTCCTAAGGTGCCAA-6d9f44c6__FCA46_Female_fatbody…	adult fat body
50	Fat Body	adult fat body_614	1.18498	0.374402	0	0	0	0	0	0	0	0	0	0	0	0	0	0	0	0	0	0	0	0.204622	0	0	0	0.204622	0	0	0.204622	adult fat body	1761.64	4598	TGCGGCAGTCGCATGC-6d9f44c6__FCA46_Female_fatbodyGFP_adult_3dcgGAL4LamGFPT_Jasper_sample1,TAGGAGGCATCGATGT-6d9f44c6__FCA46_Female_fatbodyGFP_adult_3dcgGAL4LamGFPT_Jasper_sample1,AACCTTTGTGGGCTCT-6d9f44c6__FCA46_Female_fatbodyGFP_adult_3dcgGAL4LamGFPT_Jasper_sample1,TGCGGGTCAATCAGCT-6d9f44c6__FCA46_Female_fatbodyGFP_adult_3dcgGAL4LamGFPT_Jasper_sample1,TCCTTTCGTACGACTT-6d9f44c6__FCA46_Female_fatbody…	adult fat body
51	Fat Body	adult fat body_615	1.77466	0.949625	0	0	0	0	0	0	0	0	0	0	0	0	0	0	0	0	0	0	0	0	0	0	0	0	0	0	0	adult fat body	2776.48	5200	CCCTAACCAGCGGTCT-6d9f44c6__FCA46_Female_fatbodyGFP_adult_3dcgGAL4LamGFPT_Jasper_sample1,ACAAGCTGTGCGTCGT-6d9f44c6__FCA46_Female_fatbodyGFP_adult_3dcgGAL4LamGFPT_Jasper_sample1,GCATCGGCACGCACCA-6d9f44c6__FCA46_Female_fatbodyGFP_adult_3dcgGAL4LamGFPT_Jasper_sample1,GCACATAAGACCTTTG-6d9f44c6__FCA46_Female_fatbodyGFP_adult_3dcgGAL4LamGFPT_Jasper_sample1,AGTGATCGTCTTGGTA-6d9f44c6__FCA46_Female_fatbody…	adult fat body
52	Fat Body	adult fat body_638	1.78926	1.50175	0	0	0	0	0	0	0	0	0	0	0	0	0	0	0	0	0	0	0	0.153723	0	0	0	0	0	0	0.153723	adult fat body	2407.2	5225	GATGTTGGTAGCTCGC-6d9f44c6__FCA46_Female_fatbodyGFP_adult_3dcgGAL4LamGFPT_Jasper_sample1,GAAACCTTCCCTAGGG-6d9f44c6__FCA46_Female_fatbodyGFP_adult_3dcgGAL4LamGFPT_Jasper_sample1,GAGTTGTCAAAGGCTG-6d9f44c6__FCA46_Female_fatbodyGFP_adult_3dcgGAL4LamGFPT_Jasper_sample1,GAAACCTGTTGTACGT-6d9f44c6__FCA46_Female_fatbodyGFP_adult_3dcgGAL4LamGFPT_Jasper_sample1,CTACCTGGTCAGTCCG-6d9f44c6__FCA46_Female_fatbody…	adult fat body
53	Fat Body	adult fat body_642	2.15495	1.6204	0.0921691	0	0	0	0	0	0	0	0	0	0	0	0	0	0	0	0	0	0	0	0	0	0	0	0	0	0	adult fat body	4142.92	5664	CTGGACGAGAGGGTCT-6d9f44c6__FCA46_Female_fatbodyGFP_adult_3dcgGAL4LamGFPT_Jasper_sample1,ATCGTCCTCGCCTTGT-6d9f44c6__FCA46_Female_fatbodyGFP_adult_3dcgGAL4LamGFPT_Jasper_sample1,ATCGTGAAGGAACTAT-6d9f44c6__FCA46_Female_fatbodyGFP_adult_3dcgGAL4LamGFPT_Jasper_sample1,GTCTCACCAATACGAA-6d9f44c6__FCA46_Female_fatbodyGFP_adult_3dcgGAL4LamGFPT_Jasper_sample1,CGTGAATGTAGGGTAC-6d9f44c6__FCA46_Female_fatbody…	adult fat body
54	Fat Body	adult fat body_652	1.47602	0.958346	0	0	0	0	0	0	0	0	0	0	0	0	0	0	0	0	0	0	0	0	0	0	0	0	0	0	0	adult fat body	2488.52	5225	CTACATTCACTTGGGC-a417df9a__FCA45_Male_fatbody_adult_3dcgGAL4LamGFP_Jasper_sample1,GTCCTCAAGACTACCT-a417df9a__FCA45_Male_fatbody_adult_3dcgGAL4LamGFP_Jasper_sample1,CATCGTCAGGTACAAT-a417df9a__FCA45_Male_fatbody_adult_3dcgGAL4LamGFP_Jasper_sample1,TGTAACGGTCGGATTT-a417df9a__FCA45_Male_fatbody_adult_3dcgGAL4LamGFP_Jasper_sample1,ATTCTTGAGAGTCAAT-a417df9a__FCA45_Male_fatbody_adult_3dcgGAL4LamGFP_Jasp…	adult fat body
55	Fat Body	adult fat body_677	1.60824	1.01065	0	0	0	0	0	0	0	0	0	0	0	0	0	0	0	0	0	0	0	0	0	0	0	0	0	0	0	adult fat body	1602.4	4384	TGGAGGAGTTCTTCAT-6d9f44c6__FCA46_Female_fatbodyGFP_adult_3dcgGAL4LamGFPT_Jasper_sample1,GTAATCGAGCTAGAAT-6d9f44c6__FCA46_Female_fatbodyGFP_adult_3dcgGAL4LamGFPT_Jasper_sample1,AGTACTGCAGCCCAGT-6d9f44c6__FCA46_Female_fatbodyGFP_adult_3dcgGAL4LamGFPT_Jasper_sample1,ACGTACAAGGGCAAGG-6d9f44c6__FCA46_Female_fatbodyGFP_adult_3dcgGAL4LamGFPT_Jasper_sample1,TACGCTCAGTAAGACT-6d9f44c6__FCA46_Female_fatbody…	adult fat body
56	Fat Body	adult fat body_682	1.69252	0.968224	0	0	0	0	0	0	0	0	0	0	0	0	0	0	0	0	0	0	0	0	0	0	0	0.209712	0	0	0.209712	adult fat body	1714.36	4449	TGTGTGATCTCATGCC-6d9f44c6__FCA46_Female_fatbodyGFP_adult_3dcgGAL4LamGFPT_Jasper_sample1,TGGGAAGCACGCAGTC-6d9f44c6__FCA46_Female_fatbodyGFP_adult_3dcgGAL4LamGFPT_Jasper_sample1,AGGGCCTAGTCTACCA-6d9f44c6__FCA46_Female_fatbodyGFP_adult_3dcgGAL4LamGFPT_Jasper_sample1,TACAGGTCACTACCGG-6d9f44c6__FCA46_Female_fatbodyGFP_adult_3dcgGAL4LamGFPT_Jasper_sample1,TTGCTGCTCGCTACGG-6d9f44c6__FCA46_Female_fatbody…	adult fat body
57	Fat Body	adult fat body_686	1.87378	1.43631	0	0	0	0	0	0	0	0	0	0	0	0	0	0	0	0	0	0	0	0	0	0	0	0	0	0	0	adult fat body	3119.96	5476	TTCTTGACAAATGAAC-6d9f44c6__FCA46_Female_fatbodyGFP_adult_3dcgGAL4LamGFPT_Jasper_sample1,TCACATTTCTAGTGTG-6d9f44c6__FCA46_Female_fatbodyGFP_adult_3dcgGAL4LamGFPT_Jasper_sample1,AATTCCTCAGATACTC-6d9f44c6__FCA46_Female_fatbodyGFP_adult_3dcgGAL4LamGFPT_Jasper_sample1,ACCGTTCGTTGTCCCT-6d9f44c6__FCA46_Female_fatbodyGFP_adult_3dcgGAL4LamGFPT_Jasper_sample1,GCCATGGAGAATACAC-6d9f44c6__FCA46_Female_fatbody…	adult fat body
58	Fat Body	adult fat body_708	1.66551	1.42873	0.0822866	0	0	0	0	0	0	0	0	0	0	0	0	0	0	0	0.0822866	0	0	0	0	0	0	0.0822866	0	0	0.0822866	adult fat body	4663.8	6166	CTGAATGGTGACTGTT-6d9f44c6__FCA46_Female_fatbodyGFP_adult_3dcgGAL4LamGFPT_Jasper_sample1,CATAGACGTAGTAAGT-6d9f44c6__FCA46_Female_fatbodyGFP_adult_3dcgGAL4LamGFPT_Jasper_sample1,AGGTTACAGCATACTC-6d9f44c6__FCA46_Female_fatbodyGFP_adult_3dcgGAL4LamGFPT_Jasper_sample1,CTCATTACACGCTTAA-6d9f44c6__FCA46_Female_fatbodyGFP_adult_3dcgGAL4LamGFPT_Jasper_sample1,GTCAGCGTCATTGTTC-6d9f44c6__FCA46_Female_fatbody…	adult fat body
59	Fat Body	adult fat body_714	1.82892	1.24589	0	0	0	0	0	0	0	0	0	0	0	0	0	0	0	0	0.128883	0	0	0.128883	0	0	0	0	0	0	0.128883	adult fat body	2907.88	5503	CATTGAGTCCCAGGCA-6d9f44c6__FCA46_Female_fatbodyGFP_adult_3dcgGAL4LamGFPT_Jasper_sample1,TGTAACGTCTTTCCGG-6d9f44c6__FCA46_Female_fatbodyGFP_adult_3dcgGAL4LamGFPT_Jasper_sample1,CGTGAATAGGGTTTCT-6d9f44c6__FCA46_Female_fatbodyGFP_adult_3dcgGAL4LamGFPT_Jasper_sample1,TGGAGAGCATAGGTTC-6d9f44c6__FCA46_Female_fatbodyGFP_adult_3dcgGAL4LamGFPT_Jasper_sample1,TCGTCCATCCATCACC-6d9f44c6__FCA46_Female_fatbody…	adult fat body
60	Fat Body	adult fat body_721	1.49671	1.11166	0.0657691	0	0	0.0657691	0	0	0	0	0	0	0	0	0	0	0	0	0	0	0	0	0	0.0657691	0	0	0	0	0.0657691	adult fat body	5884.08	6297	TCTGCCATCGCTTGAA-6d9f44c6__FCA46_Female_fatbodyGFP_adult_3dcgGAL4LamGFPT_Jasper_sample1,TGAATGCCAACAAAGT-6d9f44c6__FCA46_Female_fatbodyGFP_adult_3dcgGAL4LamGFPT_Jasper_sample1,AGCATCAGTAACCCTA-6d9f44c6__FCA46_Female_fatbodyGFP_adult_3dcgGAL4LamGFPT_Jasper_sample1,GTGTAACGTTAATCGC-6d9f44c6__FCA46_Female_fatbodyGFP_adult_3dcgGAL4LamGFPT_Jasper_sample1,ATTGGGTAGCGCCCAT-6d9f44c6__FCA46_Female_fatbody…	adult fat body
61	Fat Body	adult fat body_723	1.37532	1.18605	0	0	0	0	0	0	0	0	0	0	0	0	0	0	0	0	0	0	0	0	0	0	0	0	0	0	0	adult fat body	1758.92	4391	AGTGATCCATTCTCCG-6d9f44c6__FCA46_Female_fatbodyGFP_adult_3dcgGAL4LamGFPT_Jasper_sample1,TACGTCCAGACTTCCA-6d9f44c6__FCA46_Female_fatbodyGFP_adult_3dcgGAL4LamGFPT_Jasper_sample1,CGAGAAGCATAGAAAC-6d9f44c6__FCA46_Female_fatbodyGFP_adult_3dcgGAL4LamGFPT_Jasper_sample1,CATTCTAAGCTGAAGC-6d9f44c6__FCA46_Female_fatbodyGFP_adult_3dcgGAL4LamGFPT_Jasper_sample1,GTCAGCGTCCACAGGC-6d9f44c6__FCA46_Female_fatbody…	adult fat body
62	Fat Body	adult fat body_768	1.49034	1.01374	0.0706094	0	0	0	0	0	0	0	0	0	0	0	0	0.0706094	0	0	0	0	0	0	0	0	0	0	0	0	0.0706094	adult fat body	5467.32	5717	AGGATAAGTCTGTGGC-a417df9a__FCA45_Male_fatbody_adult_3dcgGAL4LamGFP_Jasper_sample1,ATCGGCGAGTGGACGT-a417df9a__FCA45_Male_fatbody_adult_3dcgGAL4LamGFP_Jasper_sample1,CTTTCGGCAGACGCTC-a417df9a__FCA45_Male_fatbody_adult_3dcgGAL4LamGFP_Jasper_sample1,AATCGACGTTGCATTG-a417df9a__FCA45_Male_fatbody_adult_3dcgGAL4LamGFP_Jasper_sample1,CTGCTCACAAGTTCCA-a417df9a__FCA45_Male_fatbody_adult_3dcgGAL4LamGFP_Jasp…	adult fat body
63	Fat Body	adult fat body_808	2.2054	1.68376	0.0950165	0	0	0.0950165	0	0	0	0	0	0	0	0	0	0	0	0	0	0	0	0	0	0	0	0	0	0	0.0950165	adult fat body	4012.96	6001	GAATCGTGTGCATGAG-6d9f44c6__FCA46_Female_fatbodyGFP_adult_3dcgGAL4LamGFPT_Jasper_sample1,CGCAGGTAGGATTTAG-6d9f44c6__FCA46_Female_fatbodyGFP_adult_3dcgGAL4LamGFPT_Jasper_sample1,CTCCTTTTCTGAGCAT-6d9f44c6__FCA46_Female_fatbodyGFP_adult_3dcgGAL4LamGFPT_Jasper_sample1,TATATCCGTGCCCACA-6d9f44c6__FCA46_Female_fatbodyGFP_adult_3dcgGAL4LamGFPT_Jasper_sample1,TCATCATAGCTAGTTC-6d9f44c6__FCA46_Female_fatbody…	adult fat body
64	Fat Body	adult fat body_814	1.80656	1.18939	0	0	0	0	0	0	0	0	0	0	0	0	0	0	0	0	0	0	0	0	0	0	0	0	0	0	0	adult fat body	3851.08	5920	TAGGAGGTCTGTTCAT-6d9f44c6__FCA46_Female_fatbodyGFP_adult_3dcgGAL4LamGFPT_Jasper_sample1,TGGCGTGGTCTAACGT-6d9f44c6__FCA46_Female_fatbodyGFP_adult_3dcgGAL4LamGFPT_Jasper_sample1,CACTGAAGTATCCTCC-6d9f44c6__FCA46_Female_fatbodyGFP_adult_3dcgGAL4LamGFPT_Jasper_sample1,TGGTACAAGATGGCAC-6d9f44c6__FCA46_Female_fatbodyGFP_adult_3dcgGAL4LamGFPT_Jasper_sample1,TAGATCGAGACTACGG-6d9f44c6__FCA46_Female_fatbody…	adult fat body
65	Fat Body	adult fat body_816	2.33796	1.17032	0	0	0	0	0	0	0	0	0	0	0	0	0	0	0	0	0	0	0	0	0	0	0	0	0	0	0	adult fat body	3418.76	5482	GCTGCAGGTAACGTTC-6d9f44c6__FCA46_Female_fatbodyGFP_adult_3dcgGAL4LamGFPT_Jasper_sample1,GCTTGGGGTACCGGCT-6d9f44c6__FCA46_Female_fatbodyGFP_adult_3dcgGAL4LamGFPT_Jasper_sample1,CCTGCATCAATTTCTC-6d9f44c6__FCA46_Female_fatbodyGFP_adult_3dcgGAL4LamGFPT_Jasper_sample1,CCACCATGTAACAGTA-6d9f44c6__FCA46_Female_fatbodyGFP_adult_3dcgGAL4LamGFPT_Jasper_sample1,GAAGGACCATCGTCCT-6d9f44c6__FCA46_Female_fatbody…	adult fat body
66	Fat Body	adult fat body_822	2.11213	1.29698	0	0	0	0	0	0	0	0	0	0	0	0	0	0	0	0	0	0	0	0	0	0	0	0	0	0	0	adult fat body	4514.28	5980	GAACTGTCACACCAGC-6d9f44c6__FCA46_Female_fatbodyGFP_adult_3dcgGAL4LamGFPT_Jasper_sample1,ATTCCATAGCCTGCCA-6d9f44c6__FCA46_Female_fatbodyGFP_adult_3dcgGAL4LamGFPT_Jasper_sample1,CGGGCATGTCCGGTCA-6d9f44c6__FCA46_Female_fatbodyGFP_adult_3dcgGAL4LamGFPT_Jasper_sample1,TTGTTGTCAAGGCCTC-6d9f44c6__FCA46_Female_fatbodyGFP_adult_3dcgGAL4LamGFPT_Jasper_sample1,ATCGATGTCGACATTG-6d9f44c6__FCA46_Female_fatbody…	adult fat body
67	Fat Body	adult fat body_825	1.3126	0.263717	0	0	0	0	0	0	0	0	0	0	0	0	0	0	0	0	0	0	0	0	0	0	0	0	0	0	0	adult fat body	1325.56	3579	TAAGCACTCTTCGCTG-6d9f44c6__FCA46_Female_fatbodyGFP_adult_3dcgGAL4LamGFPT_Jasper_sample1,ACGTAACAGGCGATAC-6d9f44c6__FCA46_Female_fatbodyGFP_adult_3dcgGAL4LamGFPT_Jasper_sample1,GGGACTCTCGTAGGAG-6d9f44c6__FCA46_Female_fatbodyGFP_adult_3dcgGAL4LamGFPT_Jasper_sample1,CATTCCGCAAGACGGT-6d9f44c6__FCA46_Female_fatbodyGFP_adult_3dcgGAL4LamGFPT_Jasper_sample1,GAGTGAGCAACATACC-6d9f44c6__FCA46_Female_fatbody…	adult fat body
68	Fat Body	adult fat body_863	1.88398	1.17306	0	0	0	0.116887	0	0	0	0	0	0	0	0	0	0	0	0	0	0	0	0	0	0	0	0.116887	0.116887	0	0.116887	adult fat body	3226	5751	AGGACGATCTTAGGAC-6d9f44c6__FCA46_Female_fatbodyGFP_adult_3dcgGAL4LamGFPT_Jasper_sample1,ACGGTCGTCAACTGGT-6d9f44c6__FCA46_Female_fatbodyGFP_adult_3dcgGAL4LamGFPT_Jasper_sample1,TGTAAGCCACGAAGAC-6d9f44c6__FCA46_Female_fatbodyGFP_adult_3dcgGAL4LamGFPT_Jasper_sample1,GGCTTGGCAATGGCAG-6d9f44c6__FCA46_Female_fatbodyGFP_adult_3dcgGAL4LamGFPT_Jasper_sample1,TAGATCGAGCCACCGT-6d9f44c6__FCA46_Female_fatbody…	adult fat body
69	Fat Body	adult fat body_880	1.92855	1.58072	0	0	0	0	0	0	0	0	0	0	0	0	0	0	0	0	0	0	0	0	0	0	0	0.0878899	0	0	0.0878899	adult fat body	4354.08	6122	TCGTCCAAGCGAATGC-6d9f44c6__FCA46_Female_fatbodyGFP_adult_3dcgGAL4LamGFPT_Jasper_sample1,GCCAGTGCATTAAAGG-6d9f44c6__FCA46_Female_fatbodyGFP_adult_3dcgGAL4LamGFPT_Jasper_sample1,ATCCGTCTCTATGCCC-6d9f44c6__FCA46_Female_fatbodyGFP_adult_3dcgGAL4LamGFPT_Jasper_sample1,GTTATGGGTAACGCGA-6d9f44c6__FCA46_Female_fatbodyGFP_adult_3dcgGAL4LamGFPT_Jasper_sample1,CTCCTTTTCTGAGCAT-6d9f44c6__FCA46_Female_fatbody…	adult fat body
70	Fat Body	adult fat body_881	1.12724	0.714698	0	0	0	0	0	0	0	0	0	0	0	0	0	0	0	0	0	0	0	0	0	0	0	0	0	0	0	adult fat body	1533.2	3844	TTGTGTTAGCCAGACA-6d9f44c6__FCA46_Female_fatbodyGFP_adult_3dcgGAL4LamGFPT_Jasper_sample1,CCTCTAGTCCTGGCTT-6d9f44c6__FCA46_Female_fatbodyGFP_adult_3dcgGAL4LamGFPT_Jasper_sample1,ACTGTCCGTGGTTTAC-6d9f44c6__FCA46_Female_fatbodyGFP_adult_3dcgGAL4LamGFPT_Jasper_sample1,TACACCCTCTTGGCTC-6d9f44c6__FCA46_Female_fatbodyGFP_adult_3dcgGAL4LamGFPT_Jasper_sample1,ATACCTTGTCTCCTGT-6d9f44c6__FCA46_Female_fatbody…	adult fat body
71	Fat Body	adult fat body_906	1.68396	1.16109	0.0781067	0	0	0	0	0	0	0	0	0	0	0	0	0	0	0	0	0	0	0	0	0	0	0	0	0	0	adult fat body	4923.8	6087	CATCAAGAGATGGCGT-6d9f44c6__FCA46_Female_fatbodyGFP_adult_3dcgGAL4LamGFPT_Jasper_sample1,TTCTTCCAGGATTCCT-6d9f44c6__FCA46_Female_fatbodyGFP_adult_3dcgGAL4LamGFPT_Jasper_sample1,CATCCCAAGGGAGTTC-6d9f44c6__FCA46_Female_fatbodyGFP_adult_3dcgGAL4LamGFPT_Jasper_sample1,CGGACACAGTTACGGG-6d9f44c6__FCA46_Female_fatbodyGFP_adult_3dcgGAL4LamGFPT_Jasper_sample1,CAGAGCCTCAGCCTTC-6d9f44c6__FCA46_Female_fatbody…	adult fat body
72	Fat Body	adult fat body_934	1.13741	0.793294	0.0961179	0	0	0	0	0	0	0	0	0	0	0	0	0	0	0	0	0	0	0	0	0	0	0	0	0	0	adult fat body	3964.76	5780	TGGCGTGAGGACGCTA-a417df9a__FCA45_Male_fatbody_adult_3dcgGAL4LamGFP_Jasper_sample1,ACTATGGGTACCGTCG-a417df9a__FCA45_Male_fatbody_adult_3dcgGAL4LamGFP_Jasper_sample1,AGCGATTAGAAAGCGA-a417df9a__FCA45_Male_fatbody_adult_3dcgGAL4LamGFP_Jasper_sample1,AACCACAGTTCTCACC-a417df9a__FCA45_Male_fatbody_adult_3dcgGAL4LamGFP_Jasper_sample1,TGCTTGCCACTCATAG-a417df9a__FCA45_Male_fatbody_adult_3dcgGAL4LamGFP_Jasp…	adult fat body
73	Fat Body	adult fat body_935	1.03093	0.708362	0	0	0	0	0	0	0	0	0	0	0	0	0	0	0	0	0.229257	0	0	0	0	0	0	0	0	0	0.229257	adult fat body	1552.4	4362	GGTAATCAGCACTCGC-6d9f44c6__FCA46_Female_fatbodyGFP_adult_3dcgGAL4LamGFPT_Jasper_sample1,TTGTGTTTCGGAATGG-6d9f44c6__FCA46_Female_fatbodyGFP_adult_3dcgGAL4LamGFPT_Jasper_sample1,CCACCATAGTGCGACA-6d9f44c6__FCA46_Female_fatbodyGFP_adult_3dcgGAL4LamGFPT_Jasper_sample1,GTCATCCGTTCTATCT-6d9f44c6__FCA46_Female_fatbodyGFP_adult_3dcgGAL4LamGFPT_Jasper_sample1,AAGCGTTGTCAGATTC-6d9f44c6__FCA46_Female_fatbody…	adult fat body
74	Fat Body	adult fat body_936	1.99561	1.10459	0.0961281	0	0	0	0	0	0	0	0	0	0	0	0	0	0	0	0	0	0	0	0	0	0	0	0	0	0	adult fat body	3964.32	5860	TTTAGTCGTGTTTGCA-6d9f44c6__FCA46_Female_fatbodyGFP_adult_3dcgGAL4LamGFPT_Jasper_sample1,TCCGATCGTGTAAACA-6d9f44c6__FCA46_Female_fatbodyGFP_adult_3dcgGAL4LamGFPT_Jasper_sample1,ATCGATGTCGACATTG-6d9f44c6__FCA46_Female_fatbodyGFP_adult_3dcgGAL4LamGFPT_Jasper_sample1,CTTTCAACAGCAGTAG-6d9f44c6__FCA46_Female_fatbodyGFP_adult_3dcgGAL4LamGFPT_Jasper_sample1,GGTCTGGCACCGGTCA-6d9f44c6__FCA46_Female_fatbody…	adult fat body
75	Fat Body	adult fat body_961	2.22948	1.96281	0	0	0	0.127499	0	0	0	0	0	0	0	0	0	0	0	0	0	0	0	0	0	0	0	0	0	0	0.127499	adult fat body	2941.52	5197	GGGCCATAGACTGTTC-6d9f44c6__FCA46_Female_fatbodyGFP_adult_3dcgGAL4LamGFPT_Jasper_sample1,TTCCTTCGTTACTCAG-6d9f44c6__FCA46_Female_fatbodyGFP_adult_3dcgGAL4LamGFPT_Jasper_sample1,ATCAGGTAGAACTTCC-6d9f44c6__FCA46_Female_fatbodyGFP_adult_3dcgGAL4LamGFPT_Jasper_sample1,ACGGTCGAGCGGGTAT-6d9f44c6__FCA46_Female_fatbodyGFP_adult_3dcgGAL4LamGFPT_Jasper_sample1,TGCAGTAGTGCCGAAA-6d9f44c6__FCA46_Female_fatbody…	adult fat body
76	Fat Body	adult fat body_979	1.61171	1.17753	0	0	0	0	0	0	0	0	0	0	0	0	0	0	0	0	0	0	0	0	0	0	0	0	0	0	0	adult fat body	2492.92	4507	CAGATTGCAGGCCCTA-6d9f44c6__FCA46_Female_fatbodyGFP_adult_3dcgGAL4LamGFPT_Jasper_sample1,ATTGTTCGTATCAGGG-6d9f44c6__FCA46_Female_fatbodyGFP_adult_3dcgGAL4LamGFPT_Jasper_sample1,GTCAGCGTCCACAGGC-6d9f44c6__FCA46_Female_fatbodyGFP_adult_3dcgGAL4LamGFPT_Jasper_sample1,TTGTTTGAGAATGTTG-6d9f44c6__FCA46_Female_fatbodyGFP_adult_3dcgGAL4LamGFPT_Jasper_sample1,TGGGATTTCCGTGTGG-6d9f44c6__FCA46_Female_fatbody…	adult fat body
77	Fat Body	adult fat body_986	1.3955	1.0146	0	0	0	0	0	0	0	0	0	0	0	0	0.148283	0	0	0	0	0	0	0	0	0	0	0.148283	0	0	0.148283	adult fat body	2502.48	5343	GGATGTTCAACGATTC-6d9f44c6__FCA46_Female_fatbodyGFP_adult_3dcgGAL4LamGFPT_Jasper_sample1,TCAGTTTTCCACTTTA-6d9f44c6__FCA46_Female_fatbodyGFP_adult_3dcgGAL4LamGFPT_Jasper_sample1,GTCTTTAGTTCGGTAT-6d9f44c6__FCA46_Female_fatbodyGFP_adult_3dcgGAL4LamGFPT_Jasper_sample1,GCAGGCTCATCGCTCT-6d9f44c6__FCA46_Female_fatbodyGFP_adult_3dcgGAL4LamGFPT_Jasper_sample1,TCGGGCAAGTATGATG-6d9f44c6__FCA46_Female_fatbody…	adult fat body
78	Fat Body	adult fat body_994	1.18031	0.497371	0	0	0	0	0	0	0	0	0	0	0	0	0	0	0	0	0	0	0	0	0	0	0	0	0	0	0	adult fat body	1241.48	3686	AAGTGAATCGAACCTA-6d9f44c6__FCA46_Female_fatbodyGFP_adult_3dcgGAL4LamGFPT_Jasper_sample1,TAGGAGGTCACAGTGT-6d9f44c6__FCA46_Female_fatbodyGFP_adult_3dcgGAL4LamGFPT_Jasper_sample1,CCTCATGTCTCACGAA-6d9f44c6__FCA46_Female_fatbodyGFP_adult_3dcgGAL4LamGFPT_Jasper_sample1,AGTAGTCTCACTGGTA-6d9f44c6__FCA46_Female_fatbodyGFP_adult_3dcgGAL4LamGFPT_Jasper_sample1,TGTTCATGTACACTCA-6d9f44c6__FCA46_Female_fatbody…	adult fat body
79	Fat Body	adult neuron_7	1.03379	1.10294	0	0	0	0	0	0	0	0	0	0	0	0	0	0	0	0	0	0	0	0	0	0	0	0	0	0	0	adult neuron	1987.08	4262	TCCCACAGTACGTGTT-6d9f44c6__FCA46_Female_fatbodyGFP_adult_3dcgGAL4LamGFPT_Jasper_sample1,CAAGCTACAACGTATC-6d9f44c6__FCA46_Female_fatbodyGFP_adult_3dcgGAL4LamGFPT_Jasper_sample1,CATCCGTCATTGAGGG-6d9f44c6__FCA46_Female_fatbodyGFP_adult_3dcgGAL4LamGFPT_Jasper_sample1,AAAGGTATCATTCCTA-6d9f44c6__FCA46_Female_fatbodyGFP_adult_3dcgGAL4LamGFPT_Jasper_sample1,CGGAACCCACAGCTGC-6d9f44c6__FCA46_Female_fatbody…	adult neuron
80	Fat Body	adult oenocyte_8	1.03309	0.64441	0	0	0	0.166338	0	0	0	0	0	0	0	0	0	0	0	0	0.166338	0	0	0	0	0	0	0	0	0	0.166338	adult oenocyte	2210.28	4224	GTCTAGAAGTATGACA-6d9f44c6__FCA46_Female_fatbodyGFP_adult_3dcgGAL4LamGFPT_Jasper_sample1,ATCAGGTCAGCTGTAT-6d9f44c6__FCA46_Female_fatbodyGFP_adult_3dcgGAL4LamGFPT_Jasper_sample1,AGGATCTTCAAGTTGC-6d9f44c6__FCA46_Female_fatbodyGFP_adult_3dcgGAL4LamGFPT_Jasper_sample1,AGCTACACAAAGCGTG-6d9f44c6__FCA46_Female_fatbodyGFP_adult_3dcgGAL4LamGFPT_Jasper_sample1,GACTGATTCCGCACTT-6d9f44c6__FCA46_Female_fatbody…	adult oenocyte
81	Fat Body	epithelial cell_8	1.28	1.11193	0	0	0	0	0	0	0	0	0	0	0	0	0	0	0	0	0	0	0	0.170142	0	0	0	0	0.170142	0	0.170142	epithelial cell	2156.64	4929	CAGGTATGTATCCTCC-6d9f44c6__FCA46_Female_fatbodyGFP_adult_3dcgGAL4LamGFPT_Jasper_sample1,TATGTTCCAATGAGCG-6d9f44c6__FCA46_Female_fatbodyGFP_adult_3dcgGAL4LamGFPT_Jasper_sample1,GTGCTGGCAGCGTATT-6d9f44c6__FCA46_Female_fatbodyGFP_adult_3dcgGAL4LamGFPT_Jasper_sample1,GCACATAAGCGTTAGG-6d9f44c6__FCA46_Female_fatbodyGFP_adult_3dcgGAL4LamGFPT_Jasper_sample1,GTAGCTACACACAGAG-6d9f44c6__FCA46_Female_fatbody…	epithelial cell
82	Fat Body	epithelial cell_19	1.58361	0.850357	0	0	0	0.138842	0	0	0	0	0	0	0	0	0	0	0	0	0.138842	0	0	0	0	0	0	0	0	0	0.138842	epithelial cell	2685.6	5275	AAAGTGATCAGCTTGA-6d9f44c6__FCA46_Female_fatbodyGFP_adult_3dcgGAL4LamGFPT_Jasper_sample1,TTCCAATTCCATCAGA-6d9f44c6__FCA46_Female_fatbodyGFP_adult_3dcgGAL4LamGFPT_Jasper_sample1,CAACAGTAGGTAAGGA-6d9f44c6__FCA46_Female_fatbodyGFP_adult_3dcgGAL4LamGFPT_Jasper_sample1,GAATCACTCACTAGCA-6d9f44c6__FCA46_Female_fatbodyGFP_adult_3dcgGAL4LamGFPT_Jasper_sample1,GTAGCTACACACAGAG-6d9f44c6__FCA46_Female_fatbody…	epithelial cell
83	Fat Body	epithelial cell_28	1.47563	0.881621	0	0	0	0	0	0	0	0	0	0	0	0	0	0	0	0	0	0	0	0	0	0	0	0	0	0	0	epithelial cell	3675.4	6092	GTTGAACGTGTACATC-a417df9a__FCA45_Male_fatbody_adult_3dcgGAL4LamGFP_Jasper_sample1,AACCTGAGTGCAGTGA-a417df9a__FCA45_Male_fatbody_adult_3dcgGAL4LamGFP_Jasper_sample1,CCACCATTCGCCGAAC-a417df9a__FCA45_Male_fatbody_adult_3dcgGAL4LamGFP_Jasper_sample1,ACATCCCTCTCTTCAA-a417df9a__FCA45_Male_fatbody_adult_3dcgGAL4LamGFP_Jasper_sample1,TTTGACTCACCGGCTA-a417df9a__FCA45_Male_fatbody_adult_3dcgGAL4LamGFP_Jasp…	epithelial cell
84	Fat Body	epithelial cell_35	1.24149	0.802177	0	0	0	0	0	0	0	0	0	0	0	0	0	0	0	0	0	0	0	0.479456	0	0	0	0	0	0	0.479456	epithelial cell	650.2	3445	TTCATGTGTAGTACGG-a417df9a__FCA45_Male_fatbody_adult_3dcgGAL4LamGFP_Jasper_sample1,GTCCCATTCATGACAC-a417df9a__FCA45_Male_fatbody_adult_3dcgGAL4LamGFP_Jasper_sample1,CCGGGTATCCCACAGG-a417df9a__FCA45_Male_fatbody_adult_3dcgGAL4LamGFP_Jasper_sample1,CACAACAAGGTCTACT-a417df9a__FCA45_Male_fatbody_adult_3dcgGAL4LamGFP_Jasper_sample1,TTAGGCATCAAGGTGG-a417df9a__FCA45_Male_fatbody_adult_3dcgGAL4LamGFP_Jasp…	epithelial cell
85	Fat Body	epithelial cell_48	1.27021	1.39311	0	0	0	0	0	0	0	0	0	0	0	0	0	0	0	0	0	0	0	0.209347	0	0	0	0	0.209347	0	0.209347	epithelial cell	1717.68	4462	CAGTTCCGTCGGTAAG-6d9f44c6__FCA46_Female_fatbodyGFP_adult_3dcgGAL4LamGFPT_Jasper_sample1,CAGTTAGAGGGACTGT-6d9f44c6__FCA46_Female_fatbodyGFP_adult_3dcgGAL4LamGFPT_Jasper_sample1,ACTCTCGCAATGTTGC-6d9f44c6__FCA46_Female_fatbodyGFP_adult_3dcgGAL4LamGFPT_Jasper_sample1,AGGGTTTCAGTGTACT-6d9f44c6__FCA46_Female_fatbodyGFP_adult_3dcgGAL4LamGFPT_Jasper_sample1,TTCCGTGGTATCCTCC-6d9f44c6__FCA46_Female_fatbody…	epithelial cell
86	Fat Body	epithelial cell_62	1.11774	0.707526	0	0	0	0	0	0	0	0	0	0	0	0	0	0	0	0	0	0	0	0	0	0	0	0	0	0	0	epithelial cell	777.48	3747	ATGATCGGTTAGGCCC-a417df9a__FCA45_Male_fatbody_adult_3dcgGAL4LamGFP_Jasper_sample1,TCATATCCAGAGATGC-a417df9a__FCA45_Male_fatbody_adult_3dcgGAL4LamGFP_Jasper_sample1,TGACTCCGTGTACGCC-a417df9a__FCA45_Male_fatbody_adult_3dcgGAL4LamGFP_Jasper_sample1,CCCTGATAGTGTTGTC-a417df9a__FCA45_Male_fatbody_adult_3dcgGAL4LamGFP_Jasper_sample1,TTGCATTAGCTCGGCT-a417df9a__FCA45_Male_fatbody_adult_3dcgGAL4LamGFP_Jasp…	epithelial cell
87	Fat Body	epithelial cell_90	1.53297	1.0353	0	0	0	0.230654	0	0	0	0	0	0	0	0	0	0	0	0	0	0	0	0	0	0	0	0	0.230654	0	0.230654	epithelial cell	1541.88	4208	TTCCTCTTCAAAGGTA-6d9f44c6__FCA46_Female_fatbodyGFP_adult_3dcgGAL4LamGFPT_Jasper_sample1,ACTCTCGCAATGTTGC-6d9f44c6__FCA46_Female_fatbodyGFP_adult_3dcgGAL4LamGFPT_Jasper_sample1,CTCAGGGGTGCTCTCT-6d9f44c6__FCA46_Female_fatbodyGFP_adult_3dcgGAL4LamGFPT_Jasper_sample1,TTCCGTGGTATCCTCC-6d9f44c6__FCA46_Female_fatbodyGFP_adult_3dcgGAL4LamGFPT_Jasper_sample1,CGATCGGGTGGCTCTG-6d9f44c6__FCA46_Female_fatbody…	epithelial cell
88	Fat Body	epithelial cell_91	1.97367	1.45253	0	0	0	0	0	0	0	0	0	0	0	0	0	0	0	0	0	0	0	0	0	0.110579	0	0	0	0	0.110579	epithelial cell	3421	5879	AATCGTGAGCATAGGC-6d9f44c6__FCA46_Female_fatbodyGFP_adult_3dcgGAL4LamGFPT_Jasper_sample1,CAGATACTCAGGCGAA-6d9f44c6__FCA46_Female_fatbodyGFP_adult_3dcgGAL4LamGFPT_Jasper_sample1,AGGTCTAGTTTACCTT-6d9f44c6__FCA46_Female_fatbodyGFP_adult_3dcgGAL4LamGFPT_Jasper_sample1,TGACGCGTCGCCAGAC-6d9f44c6__FCA46_Female_fatbodyGFP_adult_3dcgGAL4LamGFPT_Jasper_sample1,GCTTGGGCACAGCCAC-6d9f44c6__FCA46_Female_fatbody…	epithelial cell
89	Fat Body	epithelial cell_98	1.48521	1.09614	0	0	0	0.250492	0	0	0	0	0	0	0	0	0	0	0	0	0	0	0	0.250492	0	0	0	0	0	0	0.250492	epithelial cell	1405.2	3652	CGCATAAAGCTAATGA-6d9f44c6__FCA46_Female_fatbodyGFP_adult_3dcgGAL4LamGFPT_Jasper_sample1,GGTCACGCAGCCTTCT-6d9f44c6__FCA46_Female_fatbodyGFP_adult_3dcgGAL4LamGFPT_Jasper_sample1,ACCAAACCACGTGAGA-6d9f44c6__FCA46_Female_fatbodyGFP_adult_3dcgGAL4LamGFPT_Jasper_sample1,TCATATCTCTCACTCG-6d9f44c6__FCA46_Female_fatbodyGFP_adult_3dcgGAL4LamGFPT_Jasper_sample1,TAAGCGTTCTTCTAAC-6d9f44c6__FCA46_Female_fatbody…	epithelial cell
90	Fat Body	female reproductive system_19	1.27316	0.707469	0.0979294	0	0	0	0	0	0	0	0	0	0	0	0	0	0	0	0	0	0	0	0	0	0	0	0	0	0	female reproductive system	3887.84	5349	GCTGGGTGTGGGCTCT-6d9f44c6__FCA46_Female_fatbodyGFP_adult_3dcgGAL4LamGFPT_Jasper_sample1,TATCTTGGTAGGTCAG-6d9f44c6__FCA46_Female_fatbodyGFP_adult_3dcgGAL4LamGFPT_Jasper_sample1,CAGATACTCGAGCACC-6d9f44c6__FCA46_Female_fatbodyGFP_adult_3dcgGAL4LamGFPT_Jasper_sample1,CCGGTAGGTTCTTGTT-6d9f44c6__FCA46_Female_fatbodyGFP_adult_3dcgGAL4LamGFPT_Jasper_sample1,TACAACGGTCCCTCAT-6d9f44c6__FCA46_Female_fatbody…	female reproductive system
91	Fat Body	hemocyte_300	2.45236	2.23087	0	0	0	0	0	0	0	0	0	0	0	0	0	0	0	0	0	0	0	0	0	0	0	0	0	0	0	hemocyte	866.64	3784	TGCTTGCAGTTAGAAC-6d9f44c6__FCA46_Female_fatbodyGFP_adult_3dcgGAL4LamGFPT_Jasper_sample1,GTGTCCTTCGGTAAGG-6d9f44c6__FCA46_Female_fatbodyGFP_adult_3dcgGAL4LamGFPT_Jasper_sample1,TAACCAGTCTCGGTAA-6d9f44c6__FCA46_Female_fatbodyGFP_adult_3dcgGAL4LamGFPT_Jasper_sample1,GAAATGAAGTCCGCCA-6d9f44c6__FCA46_Female_fatbodyGFP_adult_3dcgGAL4LamGFPT_Jasper_sample1,GCTTCACAGATGGCAC-6d9f44c6__FCA46_Female_fatbody…	hemocyte
92	Fat Body	muscle cell_11	1.7309	0	0	0	0	0	0	0	0	0	0	0	0	0	0	0	0	0	0	0	0	0	0	0	0	0	0	0	0	muscle cell	688.8	2856	AGGGAGTTCAAGAATG-6d9f44c6__FCA46_Female_fatbodyGFP_adult_3dcgGAL4LamGFPT_Jasper_sample1,GTGGTTAAGCCTGTCG-6d9f44c6__FCA46_Female_fatbodyGFP_adult_3dcgGAL4LamGFPT_Jasper_sample1,AGGTTACAGTCAAGCG-6d9f44c6__FCA46_Female_fatbodyGFP_adult_3dcgGAL4LamGFPT_Jasper_sample1,TGATGGTCAAAGCAAT-6d9f44c6__FCA46_Female_fatbodyGFP_adult_3dcgGAL4LamGFPT_Jasper_sample1,AGAAATGCATCGGAGA-6d9f44c6__FCA46_Female_fatbody…	muscle cell
93	Fat Body	muscle cell_14	1.35124	0.999649	0	0	0	0	0	0	0	0	0	0	0	0	0	0	0	0	0	0	0	0	0	0	0	0	0	0	0	muscle cell	698.76	2876	CCCTCTCGTGCACATT-a417df9a__FCA45_Male_fatbody_adult_3dcgGAL4LamGFP_Jasper_sample1,CCGTAGGTCAAACCCA-a417df9a__FCA45_Male_fatbody_adult_3dcgGAL4LamGFP_Jasper_sample1,TTCCTCTAGGCGTTAG-a417df9a__FCA45_Male_fatbody_adult_3dcgGAL4LamGFP_Jasper_sample1,GAGGCAAGTATCGTTG-a417df9a__FCA45_Male_fatbody_adult_3dcgGAL4LamGFP_Jasper_sample1,CTATCCGAGACGTCGA-a417df9a__FCA45_Male_fatbody_adult_3dcgGAL4LamGFP_Jasp…	muscle cell
94	Fat Body	muscle cell_16	1.2322	0.33989	0	0	0	0	0	0	0	0	0	0	0	0	0	0	0	0	0	0	0	0	0	0	0	0	0	0	0	muscle cell	988.16	3284	ACCCTCACACAGAGAC-6d9f44c6__FCA46_Female_fatbodyGFP_adult_3dcgGAL4LamGFPT_Jasper_sample1,TCAGCCTTCCGATGCG-6d9f44c6__FCA46_Female_fatbodyGFP_adult_3dcgGAL4LamGFPT_Jasper_sample1,ACCCAAACACAAGGTG-6d9f44c6__FCA46_Female_fatbodyGFP_adult_3dcgGAL4LamGFPT_Jasper_sample1,TGAGGGACATCTCGTC-6d9f44c6__FCA46_Female_fatbodyGFP_adult_3dcgGAL4LamGFPT_Jasper_sample1,CATGGTAAGGAGTACC-6d9f44c6__FCA46_Female_fatbody…	muscle cell
95	Fat Body	muscle cell_22	1.53894	1.14256	0	0	0	0	0	0	0	0	0	0	0	0	0	0	0	0	0	0	0	0	0	0	0	0	0	0	0	muscle cell	2623.2	4739	ATTCAGGGTCTCGACG-6d9f44c6__FCA46_Female_fatbodyGFP_adult_3dcgGAL4LamGFPT_Jasper_sample1,GGGACAAAGCGATTCT-6d9f44c6__FCA46_Female_fatbodyGFP_adult_3dcgGAL4LamGFPT_Jasper_sample1,TCACTCGAGCAGCCCT-6d9f44c6__FCA46_Female_fatbodyGFP_adult_3dcgGAL4LamGFPT_Jasper_sample1,GCTACCTCAATGAACA-6d9f44c6__FCA46_Female_fatbodyGFP_adult_3dcgGAL4LamGFPT_Jasper_sample1,AACGAAAAGCCTCATA-6d9f44c6__FCA46_Female_fatbody…	muscle cell
96	Fat Body	muscle cell_28	1.13046	0	0	0	0	0	0	0	0	0	0	0	0	0	0	0	0	0	0	0	0	0	0	0	0	0	0	0	0	muscle cell	762.96	3135	GTGCTGGGTACAATAG-a417df9a__FCA45_Male_fatbody_adult_3dcgGAL4LamGFP_Jasper_sample1,CGAGAAGCACCGTCGA-a417df9a__FCA45_Male_fatbody_adult_3dcgGAL4LamGFP_Jasper_sample1,CTGAGGCAGCTGAAAT-a417df9a__FCA45_Male_fatbody_adult_3dcgGAL4LamGFP_Jasper_sample1,TCTCCGATCTCAATCT-a417df9a__FCA45_Male_fatbody_adult_3dcgGAL4LamGFP_Jasper_sample1,GTTTGGATCTTGGAAC-a417df9a__FCA45_Male_fatbody_adult_3dcgGAL4LamGFP_Jasp…	muscle cell
97	Fat Body	muscle cell_29	1.55421	0.427259	0	0	0	0	0	0	0	0	0	0	0	0	0	0	0	0	0	0	0	0	0	0	0	0	0	0	0	muscle cell	750.4	2803	CATACTTCACTGGCGT-6d9f44c6__FCA46_Female_fatbodyGFP_adult_3dcgGAL4LamGFPT_Jasper_sample1,AGTCATGCAACTCCCT-6d9f44c6__FCA46_Female_fatbodyGFP_adult_3dcgGAL4LamGFPT_Jasper_sample1,TGAGGGACATCTCGTC-6d9f44c6__FCA46_Female_fatbodyGFP_adult_3dcgGAL4LamGFPT_Jasper_sample1,GGGTCACGTTGGAGAC-6d9f44c6__FCA46_Female_fatbodyGFP_adult_3dcgGAL4LamGFPT_Jasper_sample1,CATGGTAAGGAGTACC-6d9f44c6__FCA46_Female_fatbody…	muscle cell
98	Fat Body	muscle cell_45	1.61353	0.695707	0	0	0	0	0	0	0	0	0	0	0	0	0	0	0	0	0	0	0	0	0	0	0	0	0	0	0	muscle cell	795.92	2958	GGGTGAAGTCAGGTAG-6d9f44c6__FCA46_Female_fatbodyGFP_adult_3dcgGAL4LamGFPT_Jasper_sample1,GCTGCAGGTTGTACGT-6d9f44c6__FCA46_Female_fatbodyGFP_adult_3dcgGAL4LamGFPT_Jasper_sample1,TACTTACGTGCCTTCT-6d9f44c6__FCA46_Female_fatbodyGFP_adult_3dcgGAL4LamGFPT_Jasper_sample1,TAGTGCAAGGTAAAGG-6d9f44c6__FCA46_Female_fatbodyGFP_adult_3dcgGAL4LamGFPT_Jasper_sample1,AACCAACCAGAGCCCT-6d9f44c6__FCA46_Female_fatbody…	muscle cell
99	Fat Body	muscle cell_46	1.09695	0	0	0	0	0	0	0	0	0	0	0	0	0	0	0	0	0	0	0	0	0	0	0	0	0	0	0	0	muscle cell	802	3207	TTCCTCTAGGCGTTAG-a417df9a__FCA45_Male_fatbody_adult_3dcgGAL4LamGFP_Jasper_sample1,GAAGTAAGTCCACGCA-a417df9a__FCA45_Male_fatbody_adult_3dcgGAL4LamGFP_Jasper_sample1,CAATGACCAGCTACAT-a417df9a__FCA45_Male_fatbody_adult_3dcgGAL4LamGFP_Jasper_sample1,TCCTTTCGTAGCGATG-a417df9a__FCA45_Male_fatbody_adult_3dcgGAL4LamGFP_Jasper_sample1,CAGCAGCGTATCTTCT-a417df9a__FCA45_Male_fatbody_adult_3dcgGAL4LamGFP_Jasp…	muscle cell
100	Fat Body	muscle cell_47	1.76255	0	0	0	0	0	0	0	0	0	0	0	0	0	0	0	0	0	0	0	0	0	0	0	0	0	0	0	0	muscle cell	745.76	2916	AACCAACCAGAGCCCT-6d9f44c6__FCA46_Female_fatbodyGFP_adult_3dcgGAL4LamGFPT_Jasper_sample1,AAGCGAGGTGTGCTTA-6d9f44c6__FCA46_Female_fatbodyGFP_adult_3dcgGAL4LamGFPT_Jasper_sample1,ATTCGTTAGGCCTTCG-6d9f44c6__FCA46_Female_fatbodyGFP_adult_3dcgGAL4LamGFPT_Jasper_sample1,GGGTGAAGTCAGGTAG-6d9f44c6__FCA46_Female_fatbodyGFP_adult_3dcgGAL4LamGFPT_Jasper_sample1,GTGGGAATCCGGGACT-6d9f44c6__FCA46_Female_fatbody…	muscle cell
101	Fat Body	muscle cell_56	1.56325	0.814523	0	0	0	0	0	0	0	0	0	0	0	0	0	0	0	0	0	0	0	0	0	0	0	0	0	0	0	muscle cell	635.88	2637	TGTGAGTCAGGCATTT-6d9f44c6__FCA46_Female_fatbodyGFP_adult_3dcgGAL4LamGFPT_Jasper_sample1,TTCATGTCATAATGCC-6d9f44c6__FCA46_Female_fatbodyGFP_adult_3dcgGAL4LamGFPT_Jasper_sample1,CCGTGAGGTTACCTGA-6d9f44c6__FCA46_Female_fatbodyGFP_adult_3dcgGAL4LamGFPT_Jasper_sample1,GAGATGGTCGCAATTG-6d9f44c6__FCA46_Female_fatbodyGFP_adult_3dcgGAL4LamGFPT_Jasper_sample1,CCGTTCATCATCCTGC-6d9f44c6__FCA46_Female_fatbody…	muscle cell
102	Fat Body	muscle cell_57	1.77929	0.400494	0	0	0	0	0	0	0	0	0	0	0	0	0	0	0	0	0	0	0	0	0	0	0	0	0	0	0	muscle cell	812.08	2993	TGAATGCGTTTGTTCT-6d9f44c6__FCA46_Female_fatbodyGFP_adult_3dcgGAL4LamGFPT_Jasper_sample1,TAGTGCAAGGTAAAGG-6d9f44c6__FCA46_Female_fatbodyGFP_adult_3dcgGAL4LamGFPT_Jasper_sample1,TGATGGTCATCGAACT-6d9f44c6__FCA46_Female_fatbodyGFP_adult_3dcgGAL4LamGFPT_Jasper_sample1,GGGTGAAGTCAGGTAG-6d9f44c6__FCA46_Female_fatbodyGFP_adult_3dcgGAL4LamGFPT_Jasper_sample1,CGCGTGAGTGTCTTGA-6d9f44c6__FCA46_Female_fatbody…	muscle cell
103	Fat Body	muscle cell_66	1.61412	0.454115	0	0	0	0	0	0	0	0	0	0	0	0	0	0	0	0	0	0	0	0	0	0	0	0	0	0	0	muscle cell	695.92	2841	GATGACTAGCGCCTAC-6d9f44c6__FCA46_Female_fatbodyGFP_adult_3dcgGAL4LamGFPT_Jasper_sample1,TTCATTGCAGTCGGAA-6d9f44c6__FCA46_Female_fatbodyGFP_adult_3dcgGAL4LamGFPT_Jasper_sample1,GTCCACTGTCTAGGCC-6d9f44c6__FCA46_Female_fatbodyGFP_adult_3dcgGAL4LamGFPT_Jasper_sample1,GAAATGAAGCTCGAAG-6d9f44c6__FCA46_Female_fatbodyGFP_adult_3dcgGAL4LamGFPT_Jasper_sample1,GATGATCTCGTTAGAC-6d9f44c6__FCA46_Female_fatbody…	muscle cell
104	Fat Body	ovary cell_1	1.49047	0.889122	0	0	0	0	0	0	0	0	0	0	0	0	0	0	0	0	0	0	0	0.45311	0	0	0	0	0.252002	0	0.45311	ovary cell	1395.68	3807	CAAGACTAGAGCAGTC-6d9f44c6__FCA46_Female_fatbodyGFP_adult_3dcgGAL4LamGFPT_Jasper_sample1,GCGTTTCAGATACATG-6d9f44c6__FCA46_Female_fatbodyGFP_adult_3dcgGAL4LamGFPT_Jasper_sample1,GTTAGACGTACGATTC-6d9f44c6__FCA46_Female_fatbodyGFP_adult_3dcgGAL4LamGFPT_Jasper_sample1,TTCGATTAGTGACCTT-6d9f44c6__FCA46_Female_fatbodyGFP_adult_3dcgGAL4LamGFPT_Jasper_sample1,TTACGCCCACCACTGG-6d9f44c6__FCA46_Female_fatbody…	ovary cell
105	Fat Body	ovary cell_9	1.53769	0.988198	0	0	0	0	0	0	0	0	0	0	0	0	0	0	0	0	0	0	0	0	0	0	0	0	0	0	0	ovary cell	1423.16	4003	TAGCACACATCGGTTA-6d9f44c6__FCA46_Female_fatbodyGFP_adult_3dcgGAL4LamGFPT_Jasper_sample1,CTGCCTATCCATAGAC-6d9f44c6__FCA46_Female_fatbodyGFP_adult_3dcgGAL4LamGFPT_Jasper_sample1,TGATGCATCGAATCCA-6d9f44c6__FCA46_Female_fatbodyGFP_adult_3dcgGAL4LamGFPT_Jasper_sample1,GGAGCAACAGCTGCCA-6d9f44c6__FCA46_Female_fatbodyGFP_adult_3dcgGAL4LamGFPT_Jasper_sample1,GTCATCCCACGTAGAG-6d9f44c6__FCA46_Female_fatbody…	ovary cell
106	Fat Body	ovary cell_17	1.62334	1.1605	0	0	0	0	0	0	0	0	0	0	0	0	0	0	0	0	0	0	0	0	0	0	0	0	0	0	0	ovary cell	1277.64	3815	CATTCTAGTCTTACTT-6d9f44c6__FCA46_Female_fatbodyGFP_adult_3dcgGAL4LamGFPT_Jasper_sample1,TAGCACACATCGGTTA-6d9f44c6__FCA46_Female_fatbodyGFP_adult_3dcgGAL4LamGFPT_Jasper_sample1,CTGCCTATCCATAGAC-6d9f44c6__FCA46_Female_fatbodyGFP_adult_3dcgGAL4LamGFPT_Jasper_sample1,AGTAGCTTCCCAGTGG-6d9f44c6__FCA46_Female_fatbodyGFP_adult_3dcgGAL4LamGFPT_Jasper_sample1,CTTCCGACAACTGCTA-6d9f44c6__FCA46_Female_fatbody…	ovary cell
107	Fat Body	unannotated_4	1.55234	1.44508	0	0	0	0	0	0	0	0	0	0	0	0	0	0	0	0	0.215242	0	0	0.113401	0	0	0	0	0	0	0.215242	unannotated	3331.08	5686	GCCGATGGTCAACCTA-6d9f44c6__FCA46_Female_fatbodyGFP_adult_3dcgGAL4LamGFPT_Jasper_sample1,GATGTTGGTCAACCAT-6d9f44c6__FCA46_Female_fatbodyGFP_adult_3dcgGAL4LamGFPT_Jasper_sample1,GAGGCCTGTTGAATCC-6d9f44c6__FCA46_Female_fatbodyGFP_adult_3dcgGAL4LamGFPT_Jasper_sample1,AAGTGAATCCTAACAG-6d9f44c6__FCA46_Female_fatbodyGFP_adult_3dcgGAL4LamGFPT_Jasper_sample1,ACATTTCCAGCCTACG-6d9f44c6__FCA46_Female_fatbody…	unannotated
108	Fat Body	unannotated_36	1.50702	1.09065	0	0	0	0	0	0	0	0	0	0	0	0	0	0	0	0	0	0	0	0	0	0	0	0	0	0	0	unannotated	1821.68	4163	TTGCATTGTGCAATAA-6d9f44c6__FCA46_Female_fatbodyGFP_adult_3dcgGAL4LamGFPT_Jasper_sample1,AGGATCTTCGTCGGGT-6d9f44c6__FCA46_Female_fatbodyGFP_adult_3dcgGAL4LamGFPT_Jasper_sample1,CTGAATGAGAAGTATC-6d9f44c6__FCA46_Female_fatbodyGFP_adult_3dcgGAL4LamGFPT_Jasper_sample1,AAACGAAGTATGACAA-6d9f44c6__FCA46_Female_fatbodyGFP_adult_3dcgGAL4LamGFPT_Jasper_sample1,AACGGGATCCTTATAC-6d9f44c6__FCA46_Female_fatbody…	unannotated
109	Fat Body	unannotated_38	1.39125	0.644986	0	0	0	0	0	0	0	0	0	0	0	0	0	0	0	0	0	0	0	0	0	0	0	0	0	0	0	unannotated	1324.56	3317	CACTTCGCAGGTCTCG-6d9f44c6__FCA46_Female_fatbodyGFP_adult_3dcgGAL4LamGFPT_Jasper_sample1,CCACAAAGTGTTGCCG-6d9f44c6__FCA46_Female_fatbodyGFP_adult_3dcgGAL4LamGFPT_Jasper_sample1,CGTAAGTCATCGGCCA-6d9f44c6__FCA46_Female_fatbodyGFP_adult_3dcgGAL4LamGFPT_Jasper_sample1,TGTCCACGTTCCGGTG-6d9f44c6__FCA46_Female_fatbodyGFP_adult_3dcgGAL4LamGFPT_Jasper_sample1,TTCCGGTTCGGAACTT-6d9f44c6__FCA46_Female_fatbody…	unannotated
110	Fat Body	unannotated_39	1.41627	0.576853	0	0	0	0	0	0	0	0	0	0	0	0	0	0	0	0	0	0	0	0	0	0	0	0	0	0	0	unannotated	1025.08	3869	TTCTAGTAGGTGCCAA-6d9f44c6__FCA46_Female_fatbodyGFP_adult_3dcgGAL4LamGFPT_Jasper_sample1,CTAGGTATCGGACCAC-6d9f44c6__FCA46_Female_fatbodyGFP_adult_3dcgGAL4LamGFPT_Jasper_sample1,CGGGTCATCATGGCCG-6d9f44c6__FCA46_Female_fatbodyGFP_adult_3dcgGAL4LamGFPT_Jasper_sample1,ATAGGCTCACGGCACT-6d9f44c6__FCA46_Female_fatbodyGFP_adult_3dcgGAL4LamGFPT_Jasper_sample1,TATATCCGTGTCCCTT-6d9f44c6__FCA46_Female_fatbody…	unannotated
111	Fat Body	unannotated_75	1.79507	1.49857	0	0	0	0	0	0	0	0	0	0	0	0	0	0	0	0	0	0	0	0	0	0	0	0	0	0	0	unannotated	1035.88	3798	GGGAGTAGTAACCCGC-6d9f44c6__FCA46_Female_fatbodyGFP_adult_3dcgGAL4LamGFPT_Jasper_sample1,GTTGTCCGTATCCCTC-6d9f44c6__FCA46_Female_fatbodyGFP_adult_3dcgGAL4LamGFPT_Jasper_sample1,GGAGATGGTTCCAGGC-6d9f44c6__FCA46_Female_fatbodyGFP_adult_3dcgGAL4LamGFPT_Jasper_sample1,AATTCCTAGGTAAAGG-6d9f44c6__FCA46_Female_fatbodyGFP_adult_3dcgGAL4LamGFPT_Jasper_sample1,GTATTGGCAGAGGGTT-6d9f44c6__FCA46_Female_fatbody…	unannotated
112	Fat Body	unannotated_78	1.86304	1.40164	0	0	0	0	0	0	0	0	0	0	0	0	0	0	0	0	0	0	0	0	0	0	0	0	0	0	0	unannotated	1175.76	3906	TGCAGGCGTAACGATA-6d9f44c6__FCA46_Female_fatbodyGFP_adult_3dcgGAL4LamGFPT_Jasper_sample1,TACAGGTGTGCGCTCA-6d9f44c6__FCA46_Female_fatbodyGFP_adult_3dcgGAL4LamGFPT_Jasper_sample1,CTATCTATCGCGTAGC-6d9f44c6__FCA46_Female_fatbodyGFP_adult_3dcgGAL4LamGFPT_Jasper_sample1,GGCAGTCAGCATTTCG-6d9f44c6__FCA46_Female_fatbodyGFP_adult_3dcgGAL4LamGFPT_Jasper_sample1,CTGAGGCTCCCAATAG-6d9f44c6__FCA46_Female_fatbody…	unannotated
113	Fat Body	unannotated_87	2.13209	0.805917	0	0	0	0	0	0	0	0	0	0	0	0	0	0	0	0	0	0	0	0	0	0	0	0	0	0	0	unannotated	968.72	3544	TCTATCACACCTTCGT-6d9f44c6__FCA46_Female_fatbodyGFP_adult_3dcgGAL4LamGFPT_Jasper_sample1,CCCTCAATCAAGTGGG-6d9f44c6__FCA46_Female_fatbodyGFP_adult_3dcgGAL4LamGFPT_Jasper_sample1,CCGGTAGCAAATGAGT-6d9f44c6__FCA46_Female_fatbodyGFP_adult_3dcgGAL4LamGFPT_Jasper_sample1,AGGGAGTTCGTTAGAC-6d9f44c6__FCA46_Female_fatbodyGFP_adult_3dcgGAL4LamGFPT_Jasper_sample1,TACGGGCAGAAACCCG-6d9f44c6__FCA46_Female_fatbody…	unannotated
114	Fat Body	unannotated_101	1.60185	0.664428	0	0	0	0	0	0	0	0	0	0	0	0	0	0	0	0	0	0	0	0	0	0	0	0	0	0	0	unannotated	2120.04	4929	GTTAGACAGTCACGCC-6d9f44c6__FCA46_Female_fatbodyGFP_adult_3dcgGAL4LamGFPT_Jasper_sample1,CTGTACCGTCGAGCTC-6d9f44c6__FCA46_Female_fatbodyGFP_adult_3dcgGAL4LamGFPT_Jasper_sample1,GCATGATCATACTTTC-6d9f44c6__FCA46_Female_fatbodyGFP_adult_3dcgGAL4LamGFPT_Jasper_sample1,TCATTACCACACCGAC-6d9f44c6__FCA46_Female_fatbodyGFP_adult_3dcgGAL4LamGFPT_Jasper_sample1,TCTCCGATCCGTTGGG-6d9f44c6__FCA46_Female_fatbody…	unannotated
115	Fat Body	unannotated_103	1.71676	0.761561	0	0	0	0	0	0	0	0	0	0	0	0	0	0	0	0	0	0	0	0	0	0	0	0	0	0	0	unannotated	700.76	3219	TGGGCGTCAGGCATTT-6d9f44c6__FCA46_Female_fatbodyGFP_adult_3dcgGAL4LamGFPT_Jasper_sample1,GTGCTGGTCTTGGTCC-6d9f44c6__FCA46_Female_fatbodyGFP_adult_3dcgGAL4LamGFPT_Jasper_sample1,GCCAGGTGTCCGGTGT-6d9f44c6__FCA46_Female_fatbodyGFP_adult_3dcgGAL4LamGFPT_Jasper_sample1,CTTCAATGTGTGGACA-6d9f44c6__FCA46_Female_fatbodyGFP_adult_3dcgGAL4LamGFPT_Jasper_sample1,CACGAATGTGACATCT-6d9f44c6__FCA46_Female_fatbody…	unannotated
116	Fat Body	unannotated_114	1.43327	0.883289	0	0	0	0	0	0	0	0	0	0	0	0	0	0	0	0	0	0	0	0	0	0	0	0	0	0	0	unannotated	1127.68	3731	CTCAGAAGTAACAGGC-6d9f44c6__FCA46_Female_fatbodyGFP_adult_3dcgGAL4LamGFPT_Jasper_sample1,GTAACACTCCGTGGGT-6d9f44c6__FCA46_Female_fatbodyGFP_adult_3dcgGAL4LamGFPT_Jasper_sample1,AGTTAGCAGTCACTGT-6d9f44c6__FCA46_Female_fatbodyGFP_adult_3dcgGAL4LamGFPT_Jasper_sample1,TCGACGGGTACCTGTA-6d9f44c6__FCA46_Female_fatbodyGFP_adult_3dcgGAL4LamGFPT_Jasper_sample1,ACACAGTTCGCGATCG-6d9f44c6__FCA46_Female_fatbody…	unannotated
117	Fat Body	unannotated_131	1.05597	1.05597	0	0	0	0	0	0	0	0	0	0	0	0	0	0	0	0	0	0	0	0	0	0	0	0	0	0	0	unannotated	1493.52	3775	CTCAAGAAGAAGCGGG-6d9f44c6__FCA46_Female_fatbodyGFP_adult_3dcgGAL4LamGFPT_Jasper_sample1,TCACGCTGTACAAGTA-6d9f44c6__FCA46_Female_fatbodyGFP_adult_3dcgGAL4LamGFPT_Jasper_sample1,CCCTAACGTGATGGCA-6d9f44c6__FCA46_Female_fatbodyGFP_adult_3dcgGAL4LamGFPT_Jasper_sample1,GTCGCGAAGTGCAAAT-6d9f44c6__FCA46_Female_fatbodyGFP_adult_3dcgGAL4LamGFPT_Jasper_sample1,CTTCAATAGACCTTTG-6d9f44c6__FCA46_Female_fatbody…	unannotated
118	Fat Body	unannotated_138	1.95965	1.28056	0	0	0	0.0952629	0	0	0	0	0	0	0	0	0	0	0	0	0	0	0	0	0	0	0	0	0	0	0.0952629	unannotated	4002.08	6025	TACCTGCAGAGCATTA-6d9f44c6__FCA46_Female_fatbodyGFP_adult_3dcgGAL4LamGFPT_Jasper_sample1,AAAGAACGTAAGATTG-6d9f44c6__FCA46_Female_fatbodyGFP_adult_3dcgGAL4LamGFPT_Jasper_sample1,ACTATGGAGATACAGT-6d9f44c6__FCA46_Female_fatbodyGFP_adult_3dcgGAL4LamGFPT_Jasper_sample1,TCATCCGTCTGAATCG-6d9f44c6__FCA46_Female_fatbodyGFP_adult_3dcgGAL4LamGFPT_Jasper_sample1,GAGATGGAGCCTCACG-6d9f44c6__FCA46_Female_fatbody…	unannotated
119	Fat Body	unannotated_149	1.96707	1.53267	0.0714763	0	0	0.0714763	0	0	0	0	0	0	0	0	0	0	0	0	0.0714763	0	0	0	0	0	0	0	0	0	0.0714763	unannotated	5398.64	6296	GTTGTAGCATAGATGA-6d9f44c6__FCA46_Female_fatbodyGFP_adult_3dcgGAL4LamGFPT_Jasper_sample1,AGAAATGAGCATCAAA-6d9f44c6__FCA46_Female_fatbodyGFP_adult_3dcgGAL4LamGFPT_Jasper_sample1,GGTAACTAGGATTCCT-6d9f44c6__FCA46_Female_fatbodyGFP_adult_3dcgGAL4LamGFPT_Jasper_sample1,CGTCCATTCCCTTTGG-6d9f44c6__FCA46_Female_fatbodyGFP_adult_3dcgGAL4LamGFPT_Jasper_sample1,ACAACCATCACGAACT-6d9f44c6__FCA46_Female_fatbody…	unannotated
120	Fat Body	unannotated_178	2.18306	1.8002	0.0716485	0.0716485	0	0	0	0	0	0	0	0	0	0	0	0	0	0	0	0	0	0	0	0	0	0	0	0	0.0716485	unannotated	5385.2	6330	ACCTGAAAGAACTGAT-6d9f44c6__FCA46_Female_fatbodyGFP_adult_3dcgGAL4LamGFPT_Jasper_sample1,TGCATGAAGAGCAAGA-6d9f44c6__FCA46_Female_fatbodyGFP_adult_3dcgGAL4LamGFPT_Jasper_sample1,TGGGAGACATCCTATT-6d9f44c6__FCA46_Female_fatbodyGFP_adult_3dcgGAL4LamGFPT_Jasper_sample1,GAGGCCTGTTGAATCC-6d9f44c6__FCA46_Female_fatbodyGFP_adult_3dcgGAL4LamGFPT_Jasper_sample1,GTCCCATCACGCGTGT-6d9f44c6__FCA46_Female_fatbody…	unannotated
121	Fat Body	unannotated_206	1.26035	1.26035	0	0	0	0	0	0	0	0	0	0	0	0	0	0	0	0	0	0	0	0	0	0	0	0	0	0	0	unannotated	1741.44	4368	ATTCGTTCATAATGCC-6d9f44c6__FCA46_Female_fatbodyGFP_adult_3dcgGAL4LamGFPT_Jasper_sample1,AGGGTCCTCGACCTAA-6d9f44c6__FCA46_Female_fatbodyGFP_adult_3dcgGAL4LamGFPT_Jasper_sample1,ACTGCAAGTAATCAAG-6d9f44c6__FCA46_Female_fatbodyGFP_adult_3dcgGAL4LamGFPT_Jasper_sample1,GGGATGACAGAGTTCT-6d9f44c6__FCA46_Female_fatbodyGFP_adult_3dcgGAL4LamGFPT_Jasper_sample1,CGGACACGTGCACGCT-6d9f44c6__FCA46_Female_fatbody…	unannotated
122	Fat Body	unannotated_207	1.58201	1.07581	0	0	0	0	0	0	0	0	0	0	0	0	0	0	0	0	0	0	0	0	0	0	0	0	0	0	0	unannotated	621	3117	TGCCGAGAGTCACTAC-6d9f44c6__FCA46_Female_fatbodyGFP_adult_3dcgGAL4LamGFPT_Jasper_sample1,TGTAAGCCACTATGTG-6d9f44c6__FCA46_Female_fatbodyGFP_adult_3dcgGAL4LamGFPT_Jasper_sample1,AGTAACCGTCAACATC-6d9f44c6__FCA46_Female_fatbodyGFP_adult_3dcgGAL4LamGFPT_Jasper_sample1,TTTCGATTCCACTAGA-6d9f44c6__FCA46_Female_fatbodyGFP_adult_3dcgGAL4LamGFPT_Jasper_sample1,GCCATTCTCCGTGGGT-6d9f44c6__FCA46_Female_fatbody…	unannotated
123	Fat Body	unannotated_210	2.10189	1.3892	0	0	0	0	0	0	0	0	0	0	0	0	0	0	0	0	0	0	0	0	0	0	0	0	0	0	0	unannotated	1726.64	4247	GGCTGTGGTCGTCATA-6d9f44c6__FCA46_Female_fatbodyGFP_adult_3dcgGAL4LamGFPT_Jasper_sample1,GTCGCGAAGTGCAAAT-6d9f44c6__FCA46_Female_fatbodyGFP_adult_3dcgGAL4LamGFPT_Jasper_sample1,AACCAACTCCAAGGGA-6d9f44c6__FCA46_Female_fatbodyGFP_adult_3dcgGAL4LamGFPT_Jasper_sample1,TTGAACGCACTTGACA-6d9f44c6__FCA46_Female_fatbodyGFP_adult_3dcgGAL4LamGFPT_Jasper_sample1,CATCAAGAGTAACGTA-6d9f44c6__FCA46_Female_fatbody…	unannotated
124	Fat Body	unannotated_216	1.34861	1.0199	0.0742566	0	0	0.0742566	0	0	0	0	0	0	0	0	0	0	0	0	0	0	0	0	0	0	0	0	0	0	0.0742566	unannotated	5189.2	6979	ATCACGAGTATCAAGA-6d9f44c6__FCA46_Female_fatbodyGFP_adult_3dcgGAL4LamGFPT_Jasper_sample1,AGGTTACAGCAGCGAT-6d9f44c6__FCA46_Female_fatbodyGFP_adult_3dcgGAL4LamGFPT_Jasper_sample1,TGTCAGAGTACCCAGC-6d9f44c6__FCA46_Female_fatbodyGFP_adult_3dcgGAL4LamGFPT_Jasper_sample1,GAGTTGTGTATGGTTC-6d9f44c6__FCA46_Female_fatbodyGFP_adult_3dcgGAL4LamGFPT_Jasper_sample1,GAGACTTCAACACAGG-6d9f44c6__FCA46_Female_fatbody…	unannotated
125	Fat Body	unannotated_218	1.3437	0.794905	0	0	0	0.339855	0	0	0	0	0	0	0	0	0	0	0	0	0	0	0	0	0	0	0	0	0	0	0.339855	unannotated	988.28	3618	GTCATCCGTTACCGTA-6d9f44c6__FCA46_Female_fatbodyGFP_adult_3dcgGAL4LamGFPT_Jasper_sample1,CACGAATGTGACATCT-6d9f44c6__FCA46_Female_fatbodyGFP_adult_3dcgGAL4LamGFPT_Jasper_sample1,TTCTAGTAGGTGCCAA-6d9f44c6__FCA46_Female_fatbodyGFP_adult_3dcgGAL4LamGFPT_Jasper_sample1,GTTTACTGTCAGCGTC-6d9f44c6__FCA46_Female_fatbodyGFP_adult_3dcgGAL4LamGFPT_Jasper_sample1,GTGCTGGTCTTGGTCC-6d9f44c6__FCA46_Female_fatbody…	unannotated
126	Fat Body	unannotated_237	1.3017	0.951118	0.0802987	0.0802987	0	0	0	0	0	0	0	0	0	0	0	0	0	0	0.0802987	0	0	0	0	0	0	0	0	0	0.0802987	unannotated	4784.08	6895	TACGGGCGTTCCAGGC-6d9f44c6__FCA46_Female_fatbodyGFP_adult_3dcgGAL4LamGFPT_Jasper_sample1,GCAGTTAAGTTACGGG-6d9f44c6__FCA46_Female_fatbodyGFP_adult_3dcgGAL4LamGFPT_Jasper_sample1,CAGCACGCACGACTAT-6d9f44c6__FCA46_Female_fatbodyGFP_adult_3dcgGAL4LamGFPT_Jasper_sample1,AGGTCTAAGACTGAGC-6d9f44c6__FCA46_Female_fatbodyGFP_adult_3dcgGAL4LamGFPT_Jasper_sample1,GCAGCTGGTAATCAAG-6d9f44c6__FCA46_Female_fatbody…	unannotated
127	Fat Body	unannotated_238	1.79301	1.58816	0	0	0	0	0	0	0	0	0.442369	0	0	0	0	0	0	0	0	0	0	0	0	0	0	0	0	0	0.442369	unannotated	718.92	3276	GCCCGAAGTATGAGAT-6d9f44c6__FCA46_Female_fatbodyGFP_adult_3dcgGAL4LamGFPT_Jasper_sample1,TCAGGTAAGCAATAAC-6d9f44c6__FCA46_Female_fatbodyGFP_adult_3dcgGAL4LamGFPT_Jasper_sample1,TACCGAAGTAGAGTTA-6d9f44c6__FCA46_Female_fatbodyGFP_adult_3dcgGAL4LamGFPT_Jasper_sample1,AGACCATTCGCTATTT-6d9f44c6__FCA46_Female_fatbodyGFP_adult_3dcgGAL4LamGFPT_Jasper_sample1,GCAACCGCAGACAAGC-6d9f44c6__FCA46_Female_fatbody…	unannotated
128	Fat Body	unannotated_241	1.1843	1.53243	0	0	0	0	0	0	0	0	0	0	0	0	0	0	0	0	0	0	0	0	0	0	0	0	0	0	0	unannotated	881.68	3538	GACCCTTCAGACACAG-6d9f44c6__FCA46_Female_fatbodyGFP_adult_3dcgGAL4LamGFPT_Jasper_sample1,AGGTTACTCTAGTCAG-6d9f44c6__FCA46_Female_fatbodyGFP_adult_3dcgGAL4LamGFPT_Jasper_sample1,GCCCGAAGTATGAGAT-6d9f44c6__FCA46_Female_fatbodyGFP_adult_3dcgGAL4LamGFPT_Jasper_sample1,TCAGGTAAGCAATAAC-6d9f44c6__FCA46_Female_fatbodyGFP_adult_3dcgGAL4LamGFPT_Jasper_sample1,TCCGTGTGTAATACCC-6d9f44c6__FCA46_Female_fatbody…	unannotated
129	Fat Body	unannotated_242	1.54634	1.35411	0	0	0	0	0	0	0	0	0.343927	0	0	0.343927	0	0	0	0	0	0	0	0	0	0	0	0	0	0	0.343927	unannotated	974.48	3570	GGTGTCGAGGGCCTCT-6d9f44c6__FCA46_Female_fatbodyGFP_adult_3dcgGAL4LamGFPT_Jasper_sample1,TAACACGCAGATACTC-6d9f44c6__FCA46_Female_fatbodyGFP_adult_3dcgGAL4LamGFPT_Jasper_sample1,TGAGACTTCCAAGAGG-6d9f44c6__FCA46_Female_fatbodyGFP_adult_3dcgGAL4LamGFPT_Jasper_sample1,AATCACGAGGTAGTAT-6d9f44c6__FCA46_Female_fatbodyGFP_adult_3dcgGAL4LamGFPT_Jasper_sample1,ATTACCTCACGACGAA-6d9f44c6__FCA46_Female_fatbody…	unannotated
130	Fat Body	unannotated_244	1.80375	1.04539	0	0	0	0	0	0	0	0	0	0	0	0	0	0	0	0	0	0	0	0	0	0	0	0	0	0	0	unannotated	867.44	3266	AGACCCGGTATTAAGG-6d9f44c6__FCA46_Female_fatbodyGFP_adult_3dcgGAL4LamGFPT_Jasper_sample1,TTCTCTCCATTCTGTT-6d9f44c6__FCA46_Female_fatbodyGFP_adult_3dcgGAL4LamGFPT_Jasper_sample1,CACTGAATCGTCCTTG-6d9f44c6__FCA46_Female_fatbodyGFP_adult_3dcgGAL4LamGFPT_Jasper_sample1,CGCCATTTCCATGAGT-6d9f44c6__FCA46_Female_fatbodyGFP_adult_3dcgGAL4LamGFPT_Jasper_sample1,CATACTTCACCGTCGA-6d9f44c6__FCA46_Female_fatbody…	unannotated
131	Fat Body	unannotated_247	1.87076	1.42045	0	0	0	0	0	0	0	0	0.331009	0	0	0	0	0	0	0	0	0	0	0	0	0	0	0	0	0	0.331009	unannotated	1019.44	3714	CCAAGCGGTAGACTGG-6d9f44c6__FCA46_Female_fatbodyGFP_adult_3dcgGAL4LamGFPT_Jasper_sample1,CAAGCTAGTTGCCTAA-6d9f44c6__FCA46_Female_fatbodyGFP_adult_3dcgGAL4LamGFPT_Jasper_sample1,TATGTTCAGTATCCTG-6d9f44c6__FCA46_Female_fatbodyGFP_adult_3dcgGAL4LamGFPT_Jasper_sample1,GACGCTGCATCACGGC-6d9f44c6__FCA46_Female_fatbodyGFP_adult_3dcgGAL4LamGFPT_Jasper_sample1,GCCGTGAAGAAGTCTA-6d9f44c6__FCA46_Female_fatbody…	unannotated
132	Fat Body	unannotated_254	1.35648	1.61652	0	0	0	0	0	0	0	0	0	0	0	0	0	0	0	0	0	0	0	0	0	0	0	0	0	0	0	unannotated	693.84	3223	CTGTGAAGTCTTTCTA-6d9f44c6__FCA46_Female_fatbodyGFP_adult_3dcgGAL4LamGFPT_Jasper_sample1,GCCCGAAGTATGAGAT-6d9f44c6__FCA46_Female_fatbodyGFP_adult_3dcgGAL4LamGFPT_Jasper_sample1,TGGGCTGCATGCCGAC-6d9f44c6__FCA46_Female_fatbodyGFP_adult_3dcgGAL4LamGFPT_Jasper_sample1,TCAGGTAAGCAATAAC-6d9f44c6__FCA46_Female_fatbodyGFP_adult_3dcgGAL4LamGFPT_Jasper_sample1,CACTAAGTCAGTGTTG-6d9f44c6__FCA46_Female_fatbody…	unannotated
133	Fat Body	unannotated_264	1.96983	1.21019	0.07805	0	0	0.07805	0	0	0	0	0	0	0	0	0	0	0	0	0.07805	0	0	0	0	0	0	0	0	0	0.07805	unannotated	4927.52	6427	GGCTTTCCATTCAGCA-6d9f44c6__FCA46_Female_fatbodyGFP_adult_3dcgGAL4LamGFPT_Jasper_sample1,GCCGTGAGTATCCTCC-6d9f44c6__FCA46_Female_fatbodyGFP_adult_3dcgGAL4LamGFPT_Jasper_sample1,GGGCTCACATGTCTAG-6d9f44c6__FCA46_Female_fatbodyGFP_adult_3dcgGAL4LamGFPT_Jasper_sample1,GCAGTTAAGATCCTAC-6d9f44c6__FCA46_Female_fatbodyGFP_adult_3dcgGAL4LamGFPT_Jasper_sample1,AAAGAACGTAAGATTG-6d9f44c6__FCA46_Female_fatbody…	unannotated
134	Fat Body	unannotated_266	2.64306	1.84358	0	0	0	0	0	0	0	0	0.394444	0	0	0	0	0	0	0	0	0	0	0	0	0	0	0	0	0	0.394444	unannotated	827.2	3521	ATGCGATTCAGCGCGT-6d9f44c6__FCA46_Female_fatbodyGFP_adult_3dcgGAL4LamGFPT_Jasper_sample1,TACCGAAGTAGAGTTA-6d9f44c6__FCA46_Female_fatbodyGFP_adult_3dcgGAL4LamGFPT_Jasper_sample1,CCCTCAATCAAGTGGG-6d9f44c6__FCA46_Female_fatbodyGFP_adult_3dcgGAL4LamGFPT_Jasper_sample1,CTATCTATCGCGTAGC-6d9f44c6__FCA46_Female_fatbodyGFP_adult_3dcgGAL4LamGFPT_Jasper_sample1,GCCATTCTCCGTGGGT-6d9f44c6__FCA46_Female_fatbody…	unannotated
135	Fat Body	unannotated_270	1.8892	1.44175	0.0678231	0	0	0.0678231	0	0	0	0	0	0	0	0	0	0	0	0	0.191056	0	0	0	0	0	0	0	0	0	0.191056	unannotated	5699.96	6422	CGGTCAGAGGTTCATC-6d9f44c6__FCA46_Female_fatbodyGFP_adult_3dcgGAL4LamGFPT_Jasper_sample1,GTAGTACTCAGCGCAC-6d9f44c6__FCA46_Female_fatbodyGFP_adult_3dcgGAL4LamGFPT_Jasper_sample1,AGACAAATCGGTGTAT-6d9f44c6__FCA46_Female_fatbodyGFP_adult_3dcgGAL4LamGFPT_Jasper_sample1,TGAATCGCAAACTCTG-6d9f44c6__FCA46_Female_fatbodyGFP_adult_3dcgGAL4LamGFPT_Jasper_sample1,TTGGGATGTTAGGGAC-6d9f44c6__FCA46_Female_fatbody…	unannotated
136	Fat Body	unannotated_276	1.76139	1.35901	0.084016	0	0	0	0	0	0	0	0	0	0	0	0	0	0	0	0	0	0	0	0	0	0	0	0	0	0	unannotated	4563.8	6177	GATGACTCAGCTATTG-6d9f44c6__FCA46_Female_fatbodyGFP_adult_3dcgGAL4LamGFPT_Jasper_sample1,TTTGGTTCAACCAGAG-6d9f44c6__FCA46_Female_fatbodyGFP_adult_3dcgGAL4LamGFPT_Jasper_sample1,ATCGGCGCAGACCGCT-6d9f44c6__FCA46_Female_fatbodyGFP_adult_3dcgGAL4LamGFPT_Jasper_sample1,CAACAACAGATTAGCA-6d9f44c6__FCA46_Female_fatbodyGFP_adult_3dcgGAL4LamGFPT_Jasper_sample1,GTAGAGGAGCCAAGCA-6d9f44c6__FCA46_Female_fatbody…	unannotated
137	Fat Body	unannotated_284	1.64526	1.3319	0	0	0	0	0	0	0	0	0.381654	0	0	0	0	0	0	0	0	0	0	0	0	0	0	0	0	0	0.381654	unannotated	860.76	3751	CCACTTGCATCGGATT-6d9f44c6__FCA46_Female_fatbodyGFP_adult_3dcgGAL4LamGFPT_Jasper_sample1,GGGAGTACAGTCGAGA-6d9f44c6__FCA46_Female_fatbodyGFP_adult_3dcgGAL4LamGFPT_Jasper_sample1,TTCCAATTCTTGGAAC-6d9f44c6__FCA46_Female_fatbodyGFP_adult_3dcgGAL4LamGFPT_Jasper_sample1,CAGTTAGCATACTGTG-6d9f44c6__FCA46_Female_fatbodyGFP_adult_3dcgGAL4LamGFPT_Jasper_sample1,GCCATTCTCCGTGGGT-6d9f44c6__FCA46_Female_fatbody…	unannotated
138	Fat Body	unannotated_285	1.73871	0.532684	0	0	0	0	0	0	0	0	0	0	0	0	0	0	0	0	0	0	0	0	0	0	0	0	0	0	0	unannotated	1705.76	4632	ACTTAGGGTATCGAGG-6d9f44c6__FCA46_Female_fatbodyGFP_adult_3dcgGAL4LamGFPT_Jasper_sample1,AATAGAGGTGACGTCC-6d9f44c6__FCA46_Female_fatbodyGFP_adult_3dcgGAL4LamGFPT_Jasper_sample1,TACAACGCACTACCGG-6d9f44c6__FCA46_Female_fatbodyGFP_adult_3dcgGAL4LamGFPT_Jasper_sample1,GTGTTCCGTCTCGACG-6d9f44c6__FCA46_Female_fatbodyGFP_adult_3dcgGAL4LamGFPT_Jasper_sample1,ATCGGCGAGACCAACG-6d9f44c6__FCA46_Female_fatbody…	unannotated
139	Fat Body	unannotated_296	1.88075	1.59927	0.0705865	0	0	0	0	0	0	0	0	0	0	0	0	0	0	0	0	0	0	0	0	0	0	0	0	0	0	unannotated	5469.16	6270	GCAACATAGCGAAACC-6d9f44c6__FCA46_Female_fatbodyGFP_adult_3dcgGAL4LamGFPT_Jasper_sample1,AGGGCTCAGTGATTCC-6d9f44c6__FCA46_Female_fatbodyGFP_adult_3dcgGAL4LamGFPT_Jasper_sample1,GAGGCCTGTTGAATCC-6d9f44c6__FCA46_Female_fatbodyGFP_adult_3dcgGAL4LamGFPT_Jasper_sample1,AACAAAGAGGTTTGAA-6d9f44c6__FCA46_Female_fatbodyGFP_adult_3dcgGAL4LamGFPT_Jasper_sample1,TTTGACTTCTCGGGAC-6d9f44c6__FCA46_Female_fatbody…	unannotated
140	Fat Body	unannotated_301	1.0271	0.889684	0	0	0	0	0	0	0	0	0	0	0	0	0	0	0	0	0	0	0	0	0	0	0	0	0	0	0	unannotated	1115.48	3260	TCCTCGACAGCGACCT-6d9f44c6__FCA46_Female_fatbodyGFP_adult_3dcgGAL4LamGFPT_Jasper_sample1,AGTTAGCAGTCACTGT-6d9f44c6__FCA46_Female_fatbodyGFP_adult_3dcgGAL4LamGFPT_Jasper_sample1,GTTATGGGTCACTAGT-6d9f44c6__FCA46_Female_fatbodyGFP_adult_3dcgGAL4LamGFPT_Jasper_sample1,TGACTCCAGGTAAGTT-6d9f44c6__FCA46_Female_fatbodyGFP_adult_3dcgGAL4LamGFPT_Jasper_sample1,ACATGCAGTCTTGAAC-6d9f44c6__FCA46_Female_fatbody…	unannotated
141	Fat Body	unannotated_306	1.13071	1.47168	0	0	0	0	0	0	0	0	0	0	0	0	0	0	0	0	0	0	0	0	0	0	0	0	0	0	0	unannotated	953.36	3576	TGGAGGAAGCAACAAT-6d9f44c6__FCA46_Female_fatbodyGFP_adult_3dcgGAL4LamGFPT_Jasper_sample1,GTCATCCGTTACCGTA-6d9f44c6__FCA46_Female_fatbodyGFP_adult_3dcgGAL4LamGFPT_Jasper_sample1,TCTCTGGGTCCACACG-6d9f44c6__FCA46_Female_fatbodyGFP_adult_3dcgGAL4LamGFPT_Jasper_sample1,GGTGTTAAGGATACCG-6d9f44c6__FCA46_Female_fatbodyGFP_adult_3dcgGAL4LamGFPT_Jasper_sample1,GACACGCTCATGCCAA-6d9f44c6__FCA46_Female_fatbody…	unannotated
142	Fat Body	unannotated_314	1.34546	0.616257	0	0	0	0	0	0	0	0	0	0	0	0	0	0	0	0	0	0	0	0	0	0	0	0	0	0	0	unannotated	1408.48	3908	GTCGTAAAGATAGGGA-6d9f44c6__FCA46_Female_fatbodyGFP_adult_3dcgGAL4LamGFPT_Jasper_sample1,CTCAAGATCTTACGTT-6d9f44c6__FCA46_Female_fatbodyGFP_adult_3dcgGAL4LamGFPT_Jasper_sample1,GCTCAAACAAAGGGCT-6d9f44c6__FCA46_Female_fatbodyGFP_adult_3dcgGAL4LamGFPT_Jasper_sample1,GGAGCAACATGGCCAC-6d9f44c6__FCA46_Female_fatbodyGFP_adult_3dcgGAL4LamGFPT_Jasper_sample1,CACGAATGTCGAGATG-6d9f44c6__FCA46_Female_fatbody…	unannotated
143	Fat Body	unannotated_319	1.42131	0.914868	0	0	0	0	0	0	0	0	0	0	0	0	0	0	0	0	0	0	0	0	0	0	0	0	0	0	0	unannotated	2673	5271	ATCGCCTTCACTACGA-6d9f44c6__FCA46_Female_fatbodyGFP_adult_3dcgGAL4LamGFPT_Jasper_sample1,GTAGGTTGTTGTCATG-6d9f44c6__FCA46_Female_fatbodyGFP_adult_3dcgGAL4LamGFPT_Jasper_sample1,GTAGAGGAGCCAAGCA-6d9f44c6__FCA46_Female_fatbodyGFP_adult_3dcgGAL4LamGFPT_Jasper_sample1,GTTCATTGTAGCACAG-6d9f44c6__FCA46_Female_fatbodyGFP_adult_3dcgGAL4LamGFPT_Jasper_sample1,TTAGTCTTCTGTTCAT-6d9f44c6__FCA46_Female_fatbody…	unannotated
144	Fat Body	unannotated_327	1.80419	0.819237	0	0	0	0	0	0	0	0	0	0	0	0	0	0	0	0	0	0	0	0	0	0	0	0	0	0	0	unannotated	945.8	3702	ACAAGCTGTGAGGCAT-6d9f44c6__FCA46_Female_fatbodyGFP_adult_3dcgGAL4LamGFPT_Jasper_sample1,ATCACAGAGACTCCGC-6d9f44c6__FCA46_Female_fatbodyGFP_adult_3dcgGAL4LamGFPT_Jasper_sample1,CTACGGGTCACATCAG-6d9f44c6__FCA46_Female_fatbodyGFP_adult_3dcgGAL4LamGFPT_Jasper_sample1,TCAGTGACATATCTGG-6d9f44c6__FCA46_Female_fatbodyGFP_adult_3dcgGAL4LamGFPT_Jasper_sample1,TAGTGCAGTACACGCC-6d9f44c6__FCA46_Female_fatbody…	unannotated
145	Fat Body	unannotated_329	1.5977	0.685828	0	0	0	0	0	0	0	0	0	0	0	0	0	0	0	0	0	0	0	0	0	0	0	0	0	0	0	unannotated	811.84	3260	GTGCTGGTCTTGGTCC-6d9f44c6__FCA46_Female_fatbodyGFP_adult_3dcgGAL4LamGFPT_Jasper_sample1,GCATCTCGTGCCGTTG-6d9f44c6__FCA46_Female_fatbodyGFP_adult_3dcgGAL4LamGFPT_Jasper_sample1,AGGGAGTTCGTTAGAC-6d9f44c6__FCA46_Female_fatbodyGFP_adult_3dcgGAL4LamGFPT_Jasper_sample1,GACACGCTCATGCCAA-6d9f44c6__FCA46_Female_fatbodyGFP_adult_3dcgGAL4LamGFPT_Jasper_sample1,ACCACAAGTCCTGTCT-6d9f44c6__FCA46_Female_fatbody…	unannotated
146	Fat Body	unannotated_352	1.2971	0.863828	0.0822839	0	0	0	0	0	0	0	0	0	0	0	0	0	0	0	0	0	0	0	0	0	0	0	0	0	0	unannotated	4663.96	6724	TCGGTCTTCTGGGCGT-6d9f44c6__FCA46_Female_fatbodyGFP_adult_3dcgGAL4LamGFPT_Jasper_sample1,GATCCCTTCGATGCTA-6d9f44c6__FCA46_Female_fatbodyGFP_adult_3dcgGAL4LamGFPT_Jasper_sample1,AAGTCGTCAATAGTAG-6d9f44c6__FCA46_Female_fatbodyGFP_adult_3dcgGAL4LamGFPT_Jasper_sample1,GGTGGCTCACCAAATC-6d9f44c6__FCA46_Female_fatbodyGFP_adult_3dcgGAL4LamGFPT_Jasper_sample1,CTTCCTTCACTACCGG-6d9f44c6__FCA46_Female_fatbody…	unannotated
147	Fat Body	unannotated_365	1.52198	0.930131	0	0	0	0	0	0	0	0	0	0	0	0	0	0	0	0	0	0	0	0	0	0	0	0	0	0	0	unannotated	781.84	3170	ATCCTATCAAAGTATG-6d9f44c6__FCA46_Female_fatbodyGFP_adult_3dcgGAL4LamGFPT_Jasper_sample1,CTCAAGATCTTACGTT-6d9f44c6__FCA46_Female_fatbodyGFP_adult_3dcgGAL4LamGFPT_Jasper_sample1,GAGGGATTCCTGGGAC-6d9f44c6__FCA46_Female_fatbodyGFP_adult_3dcgGAL4LamGFPT_Jasper_sample1,AACAAGAGTCGCTCGA-6d9f44c6__FCA46_Female_fatbodyGFP_adult_3dcgGAL4LamGFPT_Jasper_sample1,CCTCCAATCTGCACCT-6d9f44c6__FCA46_Female_fatbody…	unannotated
148	Fat Body	unannotated_371	1.51381	1.08819	0	0	0	0	0	0	0	0	0	0	0	0	0	0	0	0	0	0	0	0	0	0	0	0	0	0	0	unannotated	1015.8	3932	TTCCAATTCTTGGAAC-6d9f44c6__FCA46_Female_fatbodyGFP_adult_3dcgGAL4LamGFPT_Jasper_sample1,GTCATCCGTTACCGTA-6d9f44c6__FCA46_Female_fatbodyGFP_adult_3dcgGAL4LamGFPT_Jasper_sample1,TACAGGTTCCGAAATC-6d9f44c6__FCA46_Female_fatbodyGFP_adult_3dcgGAL4LamGFPT_Jasper_sample1,CACTAAGTCAGTGTTG-6d9f44c6__FCA46_Female_fatbodyGFP_adult_3dcgGAL4LamGFPT_Jasper_sample1,GCTTCACGTCTGTAGT-6d9f44c6__FCA46_Female_fatbody…	unannotated
149	Fat Body	unannotated_385	1.23005	1.23005	0	0	0	0	0	0	0	0	0	0	0	0	0	0	0	0	0	0	0	0	0	0	0	0	0	0	0	unannotated	991.16	3230	AGTTAGCAGTCACTGT-6d9f44c6__FCA46_Female_fatbodyGFP_adult_3dcgGAL4LamGFPT_Jasper_sample1,CTGTGAAGTCTTTCTA-6d9f44c6__FCA46_Female_fatbodyGFP_adult_3dcgGAL4LamGFPT_Jasper_sample1,GTAACACTCCGTGGGT-6d9f44c6__FCA46_Female_fatbodyGFP_adult_3dcgGAL4LamGFPT_Jasper_sample1,TGACTCCAGGTAAGTT-6d9f44c6__FCA46_Female_fatbodyGFP_adult_3dcgGAL4LamGFPT_Jasper_sample1,TGGAGGAAGCAACAAT-6d9f44c6__FCA46_Female_fatbody…	unannotated
150	Fat Body	unannotated_390	1.15863	0.794896	0	0	0	0	0	0	0	0	0	0	0	0	0	0	0	0	0	0	0	0	0	0	0	0	0	0	0	unannotated	1647.16	4441	GCCAACGGTAACCAGG-6d9f44c6__FCA46_Female_fatbodyGFP_adult_3dcgGAL4LamGFPT_Jasper_sample1,GGCTTGGTCCCGAGTG-6d9f44c6__FCA46_Female_fatbodyGFP_adult_3dcgGAL4LamGFPT_Jasper_sample1,GGAGGTACAGAGTTGG-6d9f44c6__FCA46_Female_fatbodyGFP_adult_3dcgGAL4LamGFPT_Jasper_sample1,CATCCCAGTACAAACA-6d9f44c6__FCA46_Female_fatbodyGFP_adult_3dcgGAL4LamGFPT_Jasper_sample1,AAGATAGCAGGTCCCA-6d9f44c6__FCA46_Female_fatbody…	unannotated
151	Fat Body	unannotated_392	1.07163	1.35588	0	0	0	0	0	0	0	0	0	0	0	0	0	0	0	0	0	0	0	0	0	0	0	0	0	0	0	unannotated	833.28	3335	TGACCCTAGATGAATC-6d9f44c6__FCA46_Female_fatbodyGFP_adult_3dcgGAL4LamGFPT_Jasper_sample1,ATGGGAGAGGAGAGGC-6d9f44c6__FCA46_Female_fatbodyGFP_adult_3dcgGAL4LamGFPT_Jasper_sample1,TTGATGGGTCGCAGTC-6d9f44c6__FCA46_Female_fatbodyGFP_adult_3dcgGAL4LamGFPT_Jasper_sample1,CCGATGGGTACGCGTC-6d9f44c6__FCA46_Female_fatbodyGFP_adult_3dcgGAL4LamGFPT_Jasper_sample1,GCCAGGTGTCCGGTGT-6d9f44c6__FCA46_Female_fatbody…	unannotated
152	Fat Body	unannotated_397	1.82865	1.53855	0	0	0	0	0	0	0	0	0	0	0	0	0	0	0	0	0	0	0	0	0	0	0	0	0	0	0	unannotated	765.48	3435	CTGTGAAGTCTTTCTA-6d9f44c6__FCA46_Female_fatbodyGFP_adult_3dcgGAL4LamGFPT_Jasper_sample1,GAGTCTAGTAAGATTG-6d9f44c6__FCA46_Female_fatbodyGFP_adult_3dcgGAL4LamGFPT_Jasper_sample1,GTGTTCCGTCTCGACG-6d9f44c6__FCA46_Female_fatbodyGFP_adult_3dcgGAL4LamGFPT_Jasper_sample1,ACAAGCTGTGAGGCAT-6d9f44c6__FCA46_Female_fatbodyGFP_adult_3dcgGAL4LamGFPT_Jasper_sample1,TCGGATACAATGAACA-6d9f44c6__FCA46_Female_fatbody…	unannotated
153	Fat Body	unannotated_404	1.3457	1.01474	0	0	0	0	0	0	0	0	0	0	0	0	0	0	0	0	0	0	0	0	0	0	0	0	0	0	0	unannotated	2956.84	6185	GTGCACGGTCGATTCA-6d9f44c6__FCA46_Female_fatbodyGFP_adult_3dcgGAL4LamGFPT_Jasper_sample1,CTCGAGGAGGACAAGA-6d9f44c6__FCA46_Female_fatbodyGFP_adult_3dcgGAL4LamGFPT_Jasper_sample1,AATGACCAGGGCTGAT-6d9f44c6__FCA46_Female_fatbodyGFP_adult_3dcgGAL4LamGFPT_Jasper_sample1,CAGATACCACAGCCTG-6d9f44c6__FCA46_Female_fatbodyGFP_adult_3dcgGAL4LamGFPT_Jasper_sample1,AACAACCCAGAGAATT-6d9f44c6__FCA46_Female_fatbody…	unannotated
154	Fat Body	unannotated_415	1.32873	0.783817	0	0	0	0	0	0	0	0	0	0	0	0	0	0	0	0	0	0	0	0	0	0	0	0	0	0	0	unannotated	1008.56	3074	TCCTCGACAGCGACCT-6d9f44c6__FCA46_Female_fatbodyGFP_adult_3dcgGAL4LamGFPT_Jasper_sample1,AGTTAGCAGTCACTGT-6d9f44c6__FCA46_Female_fatbodyGFP_adult_3dcgGAL4LamGFPT_Jasper_sample1,TGTCCACGTTCCGGTG-6d9f44c6__FCA46_Female_fatbodyGFP_adult_3dcgGAL4LamGFPT_Jasper_sample1,CCACAAAGTGTTGCCG-6d9f44c6__FCA46_Female_fatbodyGFP_adult_3dcgGAL4LamGFPT_Jasper_sample1,GTCGCGAAGTGCAAAT-6d9f44c6__FCA46_Female_fatbody…	unannotated
155	Fat Body	unannotated_422	1.16008	0.839029	0	0	0	0	0	0	0	0	0	0	0	0	0	0	0	0	0	0	0	0	0	0	0	0	0	0	0	unannotated	913.16	3578	CGTGATACATACCGTA-6d9f44c6__FCA46_Female_fatbodyGFP_adult_3dcgGAL4LamGFPT_Jasper_sample1,TGGAGGAAGCAACAAT-6d9f44c6__FCA46_Female_fatbodyGFP_adult_3dcgGAL4LamGFPT_Jasper_sample1,CTGAATGAGAAGTATC-6d9f44c6__FCA46_Female_fatbodyGFP_adult_3dcgGAL4LamGFPT_Jasper_sample1,TCGACGGGTACCTGTA-6d9f44c6__FCA46_Female_fatbodyGFP_adult_3dcgGAL4LamGFPT_Jasper_sample1,AGGAAATTCCCTGGTT-6d9f44c6__FCA46_Female_fatbody…	unannotated
156	Fat Body	unannotated_431	1.34444	1.12485	0	0	0	0	0	0	0	0	0	0	0	0	0	0	0	0	0.320732	0	0	0	0	0	0	0	0	0	0.320732	unannotated	2115.64	4543	CGGACACGTGCACGCT-6d9f44c6__FCA46_Female_fatbodyGFP_adult_3dcgGAL4LamGFPT_Jasper_sample1,ATTCATCAGATGGTCG-6d9f44c6__FCA46_Female_fatbodyGFP_adult_3dcgGAL4LamGFPT_Jasper_sample1,CCTCAGTGTTGGACCC-6d9f44c6__FCA46_Female_fatbodyGFP_adult_3dcgGAL4LamGFPT_Jasper_sample1,TTTCCTCGTTAGGAGC-6d9f44c6__FCA46_Female_fatbodyGFP_adult_3dcgGAL4LamGFPT_Jasper_sample1,CTGTATTGTACGGCAA-6d9f44c6__FCA46_Female_fatbody…	unannotated
157	Fat Body	unannotated_436	1.59	1.14647	0.0931208	0	0	0	0	0	0	0	0	0	0	0	0	0	0	0	0	0	0	0	0	0	0	0	0	0	0	unannotated	4098.6	5700	AGTGATCCAACTGATC-6d9f44c6__FCA46_Female_fatbodyGFP_adult_3dcgGAL4LamGFPT_Jasper_sample1,AGACTCACACTCCGAG-6d9f44c6__FCA46_Female_fatbodyGFP_adult_3dcgGAL4LamGFPT_Jasper_sample1,TTCATTGGTCCGTTTC-6d9f44c6__FCA46_Female_fatbodyGFP_adult_3dcgGAL4LamGFPT_Jasper_sample1,GGTGTCGAGGGCCTCT-6d9f44c6__FCA46_Female_fatbodyGFP_adult_3dcgGAL4LamGFPT_Jasper_sample1,CCGGTGACACCCTGAG-6d9f44c6__FCA46_Female_fatbody…	unannotated
158	Fat Body	unannotated_448	1.15257	0.935066	0.0981776	0	0	0	0	0	0	0	0.0981776	0	0	0	0	0	0	0	0	0	0	0	0	0	0	0	0	0	0.0981776	unannotated	3877.52	6605	ACATGCAAGATTAGAC-6d9f44c6__FCA46_Female_fatbodyGFP_adult_3dcgGAL4LamGFPT_Jasper_sample1,TGTCCACAGAAAGTCT-6d9f44c6__FCA46_Female_fatbodyGFP_adult_3dcgGAL4LamGFPT_Jasper_sample1,AGGATAAGTGCCCAGT-6d9f44c6__FCA46_Female_fatbodyGFP_adult_3dcgGAL4LamGFPT_Jasper_sample1,TAAGCCAAGTCGTCTA-6d9f44c6__FCA46_Female_fatbodyGFP_adult_3dcgGAL4LamGFPT_Jasper_sample1,GTCTAGAAGCCAAGGT-6d9f44c6__FCA46_Female_fatbody…	unannotated
159	Fat Body	unannotated_460	1.94499	1.63888	0	0	0	0	0	0	0	0	0	0	0	0	0	0	0	0	0	0	0	0	0	0	0	0	0	0	0	unannotated	867.6	3324	CCAATTTGTTCGCGTG-6d9f44c6__FCA46_Female_fatbodyGFP_adult_3dcgGAL4LamGFPT_Jasper_sample1,AAGGAATGTTGATGTC-6d9f44c6__FCA46_Female_fatbodyGFP_adult_3dcgGAL4LamGFPT_Jasper_sample1,ACGATCAAGGTAAAGG-6d9f44c6__FCA46_Female_fatbodyGFP_adult_3dcgGAL4LamGFPT_Jasper_sample1,CTGTGGGGTGTAAACA-6d9f44c6__FCA46_Female_fatbodyGFP_adult_3dcgGAL4LamGFPT_Jasper_sample1,TAACTTCGTTTGGAGG-6d9f44c6__FCA46_Female_fatbody…	unannotated
160	Fat Body	unannotated_477	1.84819	1.48474	0	0	0	0	0	0	0	0	0	0	0	0	0	0	0	0	0.205051	0	0	0	0	0	0	0	0	0	0.205051	unannotated	3515.12	5996	CCCAACTCATGACAGG-6d9f44c6__FCA46_Female_fatbodyGFP_adult_3dcgGAL4LamGFPT_Jasper_sample1,GCCAACGAGTAAATGC-6d9f44c6__FCA46_Female_fatbodyGFP_adult_3dcgGAL4LamGFPT_Jasper_sample1,GATGCTAGTCGAGCAA-6d9f44c6__FCA46_Female_fatbodyGFP_adult_3dcgGAL4LamGFPT_Jasper_sample1,GCAACATCAAAGTATG-6d9f44c6__FCA46_Female_fatbodyGFP_adult_3dcgGAL4LamGFPT_Jasper_sample1,CTACAGAAGTAGGTTA-6d9f44c6__FCA46_Female_fatbody…	unannotated
161	Fat Body	unannotated_482	2.01432	1.4464	0	0	0	0	0	0	0	0	0	0	0	0	0	0	0	0	0	0	0	0	0	0	0	0	0	0	0	unannotated	615.8	3130	GAAGGGTAGTTGAATG-6d9f44c6__FCA46_Female_fatbodyGFP_adult_3dcgGAL4LamGFPT_Jasper_sample1,CAATCGACAGAATGTA-6d9f44c6__FCA46_Female_fatbodyGFP_adult_3dcgGAL4LamGFPT_Jasper_sample1,CCCTAACAGGCAGCTA-6d9f44c6__FCA46_Female_fatbodyGFP_adult_3dcgGAL4LamGFPT_Jasper_sample1,CATACCCGTGCCTACG-6d9f44c6__FCA46_Female_fatbodyGFP_adult_3dcgGAL4LamGFPT_Jasper_sample1,TCATCCGCAACTGAAA-6d9f44c6__FCA46_Female_fatbody…	unannotated
162	Fat Body	unannotated_488	1.35379	1.06977	0	0	0	0	0	0	0	0	0	0	0	0	0	0	0	0	0	0	0	0	0	0	0	0	0	0	0	unannotated	2089.08	5094	GCAGCTGGTAATCAAG-6d9f44c6__FCA46_Female_fatbodyGFP_adult_3dcgGAL4LamGFPT_Jasper_sample1,AGCTTCCTCGTCTCAC-6d9f44c6__FCA46_Female_fatbodyGFP_adult_3dcgGAL4LamGFPT_Jasper_sample1,AGGCTGCAGCGAACTG-6d9f44c6__FCA46_Female_fatbodyGFP_adult_3dcgGAL4LamGFPT_Jasper_sample1,TCGGGACGTAGACAGC-6d9f44c6__FCA46_Female_fatbodyGFP_adult_3dcgGAL4LamGFPT_Jasper_sample1,GACTTCCAGGACACTG-6d9f44c6__FCA46_Female_fatbody…	unannotated
163	Fat Body	unannotated_493	1.53904	1.11362	0	0	0	0	0	0	0	0	0	0	0	0	0	0	0	0	0	0	0	0	0	0	0	0	0	0	0	unannotated	3715.72	5356	CATTCCGGTGCATCTA-6d9f44c6__FCA46_Female_fatbodyGFP_adult_3dcgGAL4LamGFPT_Jasper_sample1,GTCAAGTTCCGAAGGA-6d9f44c6__FCA46_Female_fatbodyGFP_adult_3dcgGAL4LamGFPT_Jasper_sample1,CGGACACCACCCTGTT-6d9f44c6__FCA46_Female_fatbodyGFP_adult_3dcgGAL4LamGFPT_Jasper_sample1,CCCTGATCAACAGCCC-6d9f44c6__FCA46_Female_fatbodyGFP_adult_3dcgGAL4LamGFPT_Jasper_sample1,CTAGACACAGGTTCAT-6d9f44c6__FCA46_Female_fatbody…	unannotated
164	Fat Body	unannotated_495	1.98547	1.56872	0.0747006	0	0	0.0747006	0	0	0	0	0	0	0	0	0	0	0	0	0	0	0	0	0	0	0	0	0	0	0.0747006	unannotated	5157.2	6262	CTACTATAGGAGTACC-6d9f44c6__FCA46_Female_fatbodyGFP_adult_3dcgGAL4LamGFPT_Jasper_sample1,CTAACCCGTCGATGCC-6d9f44c6__FCA46_Female_fatbodyGFP_adult_3dcgGAL4LamGFPT_Jasper_sample1,AAGACTCTCAGCAGAG-6d9f44c6__FCA46_Female_fatbodyGFP_adult_3dcgGAL4LamGFPT_Jasper_sample1,TCCAGAATCCACGTGG-6d9f44c6__FCA46_Female_fatbodyGFP_adult_3dcgGAL4LamGFPT_Jasper_sample1,GGTCACGGTTGATGTC-6d9f44c6__FCA46_Female_fatbody…	unannotated
165	Fat Body	unannotated_497	1.73999	0.942256	0	0	0	0	0	0	0	0	0	0	0	0	0	0	0	0	0	0	0	0	0	0	0	0	0	0	0	unannotated	766.4	2996	TGGTACAGTAATGATG-6d9f44c6__FCA46_Female_fatbodyGFP_adult_3dcgGAL4LamGFPT_Jasper_sample1,GCCAGGTGTCCGGTGT-6d9f44c6__FCA46_Female_fatbodyGFP_adult_3dcgGAL4LamGFPT_Jasper_sample1,CAATCGACAGAATGTA-6d9f44c6__FCA46_Female_fatbodyGFP_adult_3dcgGAL4LamGFPT_Jasper_sample1,ACCACAAGTCCTGTCT-6d9f44c6__FCA46_Female_fatbodyGFP_adult_3dcgGAL4LamGFPT_Jasper_sample1,TGTCCCATCATTATCC-6d9f44c6__FCA46_Female_fatbody…	unannotated
166	Fat Body	unannotated_503	1.67281	0.964194	0	0	0	0	0	0	0	0	0.432361	0	0	0	0	0	0	0	0	0	0	0	0	0	0	0	0	0	0.432361	unannotated	739.52	3227	CTAACTTGTATCGTAC-6d9f44c6__FCA46_Female_fatbodyGFP_adult_3dcgGAL4LamGFPT_Jasper_sample1,GACCCTTCAGACACAG-6d9f44c6__FCA46_Female_fatbodyGFP_adult_3dcgGAL4LamGFPT_Jasper_sample1,ACAAGCTGTGAGGCAT-6d9f44c6__FCA46_Female_fatbodyGFP_adult_3dcgGAL4LamGFPT_Jasper_sample1,GCAACCGCAGACAAGC-6d9f44c6__FCA46_Female_fatbodyGFP_adult_3dcgGAL4LamGFPT_Jasper_sample1,CTATCTATCGCGTAGC-6d9f44c6__FCA46_Female_fatbody…	unannotated
167	Fat Body	unannotated_511	1.2911	0.840874	0	0	0	0	0	0	0	0	0	0	0	0	0	0	0	0	0	0	0	0	0	0	0	0	0	0	0	unannotated	1517	4294	TGAATGCCAAACTGCT-6d9f44c6__FCA46_Female_fatbodyGFP_adult_3dcgGAL4LamGFPT_Jasper_sample1,GCTTCACGTCTGTAGT-6d9f44c6__FCA46_Female_fatbodyGFP_adult_3dcgGAL4LamGFPT_Jasper_sample1,AACGGGATCCTTATAC-6d9f44c6__FCA46_Female_fatbodyGFP_adult_3dcgGAL4LamGFPT_Jasper_sample1,TCATCCGCAACTGAAA-6d9f44c6__FCA46_Female_fatbodyGFP_adult_3dcgGAL4LamGFPT_Jasper_sample1,AGGATAACAGCTGTCG-6d9f44c6__FCA46_Female_fatbody…	unannotated
168	Fat Body	unannotated_549	1.62162	1.04593	0	0	0	0	0	0	0	0	0	0	0	0	0	0	0	0	0	0	0	0	0	0	0	0	0	0	0	unannotated	1083.4	3738	TCTATCACACCTTCGT-6d9f44c6__FCA46_Female_fatbodyGFP_adult_3dcgGAL4LamGFPT_Jasper_sample1,TTCTAGTAGGTGCCAA-6d9f44c6__FCA46_Female_fatbodyGFP_adult_3dcgGAL4LamGFPT_Jasper_sample1,TTGAACGCACTTGACA-6d9f44c6__FCA46_Female_fatbodyGFP_adult_3dcgGAL4LamGFPT_Jasper_sample1,TACCGAAGTAGAGTTA-6d9f44c6__FCA46_Female_fatbodyGFP_adult_3dcgGAL4LamGFPT_Jasper_sample1,TGCCGAGAGTCACTAC-6d9f44c6__FCA46_Female_fatbody…	unannotated
169	Fat Body	unannotated_550	1.93174	1.17341	0	0	0	0	0	0	0	0	0	0	0	0	0	0	0	0	0	0	0	0	0	0	0	0	0	0	0	unannotated	2507.84	4731	GTCAAGTTCCGAAGGA-6d9f44c6__FCA46_Female_fatbodyGFP_adult_3dcgGAL4LamGFPT_Jasper_sample1,GATCCCTCAGATACTC-6d9f44c6__FCA46_Female_fatbodyGFP_adult_3dcgGAL4LamGFPT_Jasper_sample1,CTCTGGTGTGTCTAAC-6d9f44c6__FCA46_Female_fatbodyGFP_adult_3dcgGAL4LamGFPT_Jasper_sample1,CCCTGATCAACAGCCC-6d9f44c6__FCA46_Female_fatbodyGFP_adult_3dcgGAL4LamGFPT_Jasper_sample1,GCGGAAATCTACGCAA-6d9f44c6__FCA46_Female_fatbody…	unannotated
170	Fat Body	unannotated_554	2.0229	1.80868	0.0871989	0	0	0.1674	0	0	0	0	0	0	0	0	0	0	0	0	0	0	0	0	0	0	0	0	0	0	0.1674	unannotated	4390.12	6130	GTGGAAGTCCTTATCA-6d9f44c6__FCA46_Female_fatbodyGFP_adult_3dcgGAL4LamGFPT_Jasper_sample1,ACGGAAGCACGATAGG-6d9f44c6__FCA46_Female_fatbodyGFP_adult_3dcgGAL4LamGFPT_Jasper_sample1,TTTACGTTCGATTCCC-6d9f44c6__FCA46_Female_fatbodyGFP_adult_3dcgGAL4LamGFPT_Jasper_sample1,CTTGAGACAAGCGCAA-6d9f44c6__FCA46_Female_fatbodyGFP_adult_3dcgGAL4LamGFPT_Jasper_sample1,AGATCCACACTACGGC-6d9f44c6__FCA46_Female_fatbody…	unannotated
171	Fat Body	unannotated_568	2.10461	0.892319	0	0	0	0	0	0	0	0	0.392219	0	0	0	0	0	0	0	0	0	0	0	0	0	0	0	0	0	0.392219	unannotated	832.88	3237	CTGAGGCTCCCAATAG-6d9f44c6__FCA46_Female_fatbodyGFP_adult_3dcgGAL4LamGFPT_Jasper_sample1,GAATCGTCAAAGGGTC-6d9f44c6__FCA46_Female_fatbodyGFP_adult_3dcgGAL4LamGFPT_Jasper_sample1,GGGATGACACTAACCA-6d9f44c6__FCA46_Female_fatbodyGFP_adult_3dcgGAL4LamGFPT_Jasper_sample1,TGTGAGTGTATGCTAC-6d9f44c6__FCA46_Female_fatbodyGFP_adult_3dcgGAL4LamGFPT_Jasper_sample1,TTTCGATTCCACTAGA-6d9f44c6__FCA46_Female_fatbody…	unannotated
172	Fat Body	unannotated_577	1.77091	1.1281	0	0	0	0	0	0	0	0	0	0	0	0	0	0	0	0	0	0	0	0	0	0	0	0	0	0	0	unannotated	1148.44	3671	GGTAACTAGCAACCAG-6d9f44c6__FCA46_Female_fatbodyGFP_adult_3dcgGAL4LamGFPT_Jasper_sample1,TTGCATTCACCCAATA-6d9f44c6__FCA46_Female_fatbodyGFP_adult_3dcgGAL4LamGFPT_Jasper_sample1,GTCGCGAAGTGCAAAT-6d9f44c6__FCA46_Female_fatbodyGFP_adult_3dcgGAL4LamGFPT_Jasper_sample1,CTCAAGAAGAAGCGGG-6d9f44c6__FCA46_Female_fatbodyGFP_adult_3dcgGAL4LamGFPT_Jasper_sample1,CTTCAATGTGTGGACA-6d9f44c6__FCA46_Female_fatbody…	unannotated
173	Fat Body	unannotated_587	1.42156	1.17725	0	0	0	0.202567	0	0	0	0	0	0	0	0	0	0	0	0	0	0	0	0	0	0	0	0	0	0	0.202567	unannotated	1781.4	4849	CTAGGTATCGGACCAC-6d9f44c6__FCA46_Female_fatbodyGFP_adult_3dcgGAL4LamGFPT_Jasper_sample1,GACGCTGGTGGAATGC-6d9f44c6__FCA46_Female_fatbodyGFP_adult_3dcgGAL4LamGFPT_Jasper_sample1,CAATCGAAGGCTTTCA-6d9f44c6__FCA46_Female_fatbodyGFP_adult_3dcgGAL4LamGFPT_Jasper_sample1,CGGGTGTTCGAAGCAG-6d9f44c6__FCA46_Female_fatbodyGFP_adult_3dcgGAL4LamGFPT_Jasper_sample1,GAATCACCATCTCATT-6d9f44c6__FCA46_Female_fatbody…	unannotated
174	Fat Body	unannotated_604	1.85893	1.32146	0	0	0	0	0	0	0	0	0	0	0	0	0.0777471	0	0	0	0	0	0	0	0	0	0	0	0	0	0.0777471	unannotated	4947.48	6401	GTAGAGGAGCCAAGCA-6d9f44c6__FCA46_Female_fatbodyGFP_adult_3dcgGAL4LamGFPT_Jasper_sample1,ATCGCCTTCACTACGA-6d9f44c6__FCA46_Female_fatbodyGFP_adult_3dcgGAL4LamGFPT_Jasper_sample1,TGATTCTCAATACGCT-6d9f44c6__FCA46_Female_fatbodyGFP_adult_3dcgGAL4LamGFPT_Jasper_sample1,GCCAGGTGTCTCAAGT-6d9f44c6__FCA46_Female_fatbodyGFP_adult_3dcgGAL4LamGFPT_Jasper_sample1,GAACACTAGGTATCTC-6d9f44c6__FCA46_Female_fatbody…	unannotated
175	Fat Body	unannotated_609	1.29957	1.38659	0	0	0	0	0	0	0	0	0	0	0	0	0	0	0	0	0	0	0	0	0	0	0	0	0	0	0	unannotated	1199.52	3463	CATACTTCACCGTCGA-6d9f44c6__FCA46_Female_fatbodyGFP_adult_3dcgGAL4LamGFPT_Jasper_sample1,TGACTCCAGGTAAGTT-6d9f44c6__FCA46_Female_fatbodyGFP_adult_3dcgGAL4LamGFPT_Jasper_sample1,TTCAGGACATGGAATA-6d9f44c6__FCA46_Female_fatbodyGFP_adult_3dcgGAL4LamGFPT_Jasper_sample1,TTCTCTCCATTCTGTT-6d9f44c6__FCA46_Female_fatbodyGFP_adult_3dcgGAL4LamGFPT_Jasper_sample1,AGCATCAAGTCCGCGT-6d9f44c6__FCA46_Female_fatbody…	unannotated
176	Fat Body	unannotated_614	1.44467	1.15066	0	0	0	0	0	0	0	0	0	0	0	0	0	0	0	0	0	0	0	0	0	0	0	0	0	0	0	unannotated	740.64	3241	ATCCTATAGCTCTGTA-6d9f44c6__FCA46_Female_fatbodyGFP_adult_3dcgGAL4LamGFPT_Jasper_sample1,CTAACCCTCCTTCTAA-6d9f44c6__FCA46_Female_fatbodyGFP_adult_3dcgGAL4LamGFPT_Jasper_sample1,CGTGATACATACCGTA-6d9f44c6__FCA46_Female_fatbodyGFP_adult_3dcgGAL4LamGFPT_Jasper_sample1,GCCCGAAGTATGAGAT-6d9f44c6__FCA46_Female_fatbodyGFP_adult_3dcgGAL4LamGFPT_Jasper_sample1,TTCTGTAGTATGAGAT-6d9f44c6__FCA46_Female_fatbody…	unannotated
177	Fat Body	unannotated_616	1.57171	1.47955	0	0	0	0	0	0	0	0	0	0	0	0	0	0	0	0	0	0	0	0	0	0	0	0	0	0	0	unannotated	943.68	3538	TATCTTGAGCTTTGTG-6d9f44c6__FCA46_Female_fatbodyGFP_adult_3dcgGAL4LamGFPT_Jasper_sample1,GAGGGATAGGACCCAA-6d9f44c6__FCA46_Female_fatbodyGFP_adult_3dcgGAL4LamGFPT_Jasper_sample1,GGTAACTAGCAACCAG-6d9f44c6__FCA46_Female_fatbodyGFP_adult_3dcgGAL4LamGFPT_Jasper_sample1,TATATCCGTTAGCTAC-6d9f44c6__FCA46_Female_fatbodyGFP_adult_3dcgGAL4LamGFPT_Jasper_sample1,TCCTCGACAGCGACCT-6d9f44c6__FCA46_Female_fatbody…	unannotated
178	Fat Body	unannotated_636	2.14994	1.92193	0	0	0	0	0	0	0	0	0	0	0	0	0	0	0	0	0	0	0	0	0	0	0	0	0	0	0	unannotated	1371.24	3742	TGACCCTAGATGAATC-6d9f44c6__FCA46_Female_fatbodyGFP_adult_3dcgGAL4LamGFPT_Jasper_sample1,CTGAATGCATGGGATG-6d9f44c6__FCA46_Female_fatbodyGFP_adult_3dcgGAL4LamGFPT_Jasper_sample1,TTTGATCGTTGATCGT-6d9f44c6__FCA46_Female_fatbodyGFP_adult_3dcgGAL4LamGFPT_Jasper_sample1,TCGCAGGGTAGCGTAG-6d9f44c6__FCA46_Female_fatbodyGFP_adult_3dcgGAL4LamGFPT_Jasper_sample1,GGGATGACACTAACCA-6d9f44c6__FCA46_Female_fatbody…	unannotated
179	Fat Body	unannotated_650	1.89255	1.28131	0	0	0	0	0	0	0	0	0.360159	0	0	0	0	0	0	0	0	0	0	0	0	0	0	0	0	0	0.360159	unannotated	922.6	3614	CCACTTGGTCGTCATA-6d9f44c6__FCA46_Female_fatbodyGFP_adult_3dcgGAL4LamGFPT_Jasper_sample1,AGCCAATTCCTTCACG-6d9f44c6__FCA46_Female_fatbodyGFP_adult_3dcgGAL4LamGFPT_Jasper_sample1,TGTAACGAGCTCCGAC-6d9f44c6__FCA46_Female_fatbodyGFP_adult_3dcgGAL4LamGFPT_Jasper_sample1,GTGAGTTGTCTTCGAA-6d9f44c6__FCA46_Female_fatbodyGFP_adult_3dcgGAL4LamGFPT_Jasper_sample1,GTTGTCCGTATCCCTC-6d9f44c6__FCA46_Female_fatbody…	unannotated
180	Fat Body	unannotated_654	1.45379	1.55768	0	0	0	0	0	0	0	0	0	0	0	0	0	0	0	0	0	0	0	0	0	0	0	0	0	0	0	unannotated	853.84	3570	CTGAATGCATGGGATG-6d9f44c6__FCA46_Female_fatbodyGFP_adult_3dcgGAL4LamGFPT_Jasper_sample1,CACGAATGTGACATCT-6d9f44c6__FCA46_Female_fatbodyGFP_adult_3dcgGAL4LamGFPT_Jasper_sample1,TTTCGATTCCACTAGA-6d9f44c6__FCA46_Female_fatbodyGFP_adult_3dcgGAL4LamGFPT_Jasper_sample1,GACCGTGCATCCCGTT-6d9f44c6__FCA46_Female_fatbodyGFP_adult_3dcgGAL4LamGFPT_Jasper_sample1,TAGCACACAACATCGT-6d9f44c6__FCA46_Female_fatbody…	unannotated
181	Fat Body	unannotated_657	2.15827	0.971006	0	0	0	0	0	0	0	0	0.436231	0	0	0	0	0	0	0	0	0	0	0	0	0	0	0	0	0	0.436231	unannotated	731.44	3347	TACGGTAGTGGACCTC-6d9f44c6__FCA46_Female_fatbodyGFP_adult_3dcgGAL4LamGFPT_Jasper_sample1,TGTTGGACAACAAGTA-6d9f44c6__FCA46_Female_fatbodyGFP_adult_3dcgGAL4LamGFPT_Jasper_sample1,CTGAGGCTCCCAATAG-6d9f44c6__FCA46_Female_fatbodyGFP_adult_3dcgGAL4LamGFPT_Jasper_sample1,ACTTCCGTCTGAGGCC-6d9f44c6__FCA46_Female_fatbodyGFP_adult_3dcgGAL4LamGFPT_Jasper_sample1,TTCTTGAGTCCTCCAT-6d9f44c6__FCA46_Female_fatbody…	unannotated
182	Fat Body	unannotated_662	1.74858	0.973324	0.0924574	0	0	0.0924574	0	0	0	0	0	0	0	0	0	0	0	0	0	0	0	0	0	0	0	0	0	0	0.0924574	unannotated	4129.4	6052	TCTACCGAGCCGCTTG-6d9f44c6__FCA46_Female_fatbodyGFP_adult_3dcgGAL4LamGFPT_Jasper_sample1,GCCGTGAGTATCCTCC-6d9f44c6__FCA46_Female_fatbodyGFP_adult_3dcgGAL4LamGFPT_Jasper_sample1,AGGTGTTCACATGTTG-6d9f44c6__FCA46_Female_fatbodyGFP_adult_3dcgGAL4LamGFPT_Jasper_sample1,GCAGTTAAGATCCTAC-6d9f44c6__FCA46_Female_fatbodyGFP_adult_3dcgGAL4LamGFPT_Jasper_sample1,CTGCAGGAGGTGCGAT-6d9f44c6__FCA46_Female_fatbody…	unannotated
183	Fat Body	unannotated_680	1.8974	1.08593	0	0	0	0	0	0	0	0	0	0	0	0	0	0	0	0	0.197228	0	0	0	0	0	0	0	0	0	0.197228	unannotated	1834.68	4685	GTCATCCGTTACCGTA-6d9f44c6__FCA46_Female_fatbodyGFP_adult_3dcgGAL4LamGFPT_Jasper_sample1,CCACTTGCATCGGATT-6d9f44c6__FCA46_Female_fatbodyGFP_adult_3dcgGAL4LamGFPT_Jasper_sample1,TATGTTCAGTATCCTG-6d9f44c6__FCA46_Female_fatbodyGFP_adult_3dcgGAL4LamGFPT_Jasper_sample1,TAGTGCATCCAAGAGG-6d9f44c6__FCA46_Female_fatbodyGFP_adult_3dcgGAL4LamGFPT_Jasper_sample1,TTTGTTGGTGACACGA-6d9f44c6__FCA46_Female_fatbody…	unannotated
184	Fat Body	unannotated_683	1.67609	1.44457	0.0710521	0	0	0	0	0	0	0	0	0	0	0	0	0	0	0	0	0	0	0	0	0	0	0	0	0	0	unannotated	5432.04	6007	TGACCCTAGGTACTGG-6d9f44c6__FCA46_Female_fatbodyGFP_adult_3dcgGAL4LamGFPT_Jasper_sample1,CAAGGGATCACTTGGA-6d9f44c6__FCA46_Female_fatbodyGFP_adult_3dcgGAL4LamGFPT_Jasper_sample1,GATGTTGGTCAACCAT-6d9f44c6__FCA46_Female_fatbodyGFP_adult_3dcgGAL4LamGFPT_Jasper_sample1,ACCCAAAAGTACGTCT-6d9f44c6__FCA46_Female_fatbodyGFP_adult_3dcgGAL4LamGFPT_Jasper_sample1,CATTCCGGTGCATCTA-6d9f44c6__FCA46_Female_fatbody…	unannotated
185	Fat Body	unannotated_685	2.17411	1.54257	0	0	0	0.0709538	0	0	0	0	0	0	0	0	0	0	0	0	0	0	0	0	0	0	0	0	0	0	0.0709538	unannotated	5439.84	6489	CGGACACTCGCTACGG-6d9f44c6__FCA46_Female_fatbodyGFP_adult_3dcgGAL4LamGFPT_Jasper_sample1,GAACACTAGGTATCTC-6d9f44c6__FCA46_Female_fatbodyGFP_adult_3dcgGAL4LamGFPT_Jasper_sample1,TTTGGTTAGTAAACAC-6d9f44c6__FCA46_Female_fatbodyGFP_adult_3dcgGAL4LamGFPT_Jasper_sample1,AACAAGAAGGACATCG-6d9f44c6__FCA46_Female_fatbodyGFP_adult_3dcgGAL4LamGFPT_Jasper_sample1,TAGGGTTGTTCGAAGG-6d9f44c6__FCA46_Female_fatbody…	unannotated
186	Fat Body	unannotated_691	1.39381	0.759085	0	0	0	0	0	0	0	0	0	0	0	0	0	0	0	0	0	0	0	0	0	0	0	0	0	0	0	unannotated	1056.04	3536	ATGGGAGAGGAGAGGC-6d9f44c6__FCA46_Female_fatbodyGFP_adult_3dcgGAL4LamGFPT_Jasper_sample1,TAATTCCCATTCTCTA-6d9f44c6__FCA46_Female_fatbodyGFP_adult_3dcgGAL4LamGFPT_Jasper_sample1,GTAACACTCCGTGGGT-6d9f44c6__FCA46_Female_fatbodyGFP_adult_3dcgGAL4LamGFPT_Jasper_sample1,TACTTCAGTTGGGAAC-6d9f44c6__FCA46_Female_fatbodyGFP_adult_3dcgGAL4LamGFPT_Jasper_sample1,TGGAGGAAGCAACAAT-6d9f44c6__FCA46_Female_fatbody…	unannotated
187	Fat Body	unannotated_693	1.63971	0.712176	0	0	0	0	0	0	0	0	0	0	0	0	0	0	0	0	0	0	0	0	0	0	0	0	0	0	0	unannotated	1155.6	3797	TAACACGGTTTGCAGT-6d9f44c6__FCA46_Female_fatbodyGFP_adult_3dcgGAL4LamGFPT_Jasper_sample1,AGACAGGTCAACGAGG-6d9f44c6__FCA46_Female_fatbodyGFP_adult_3dcgGAL4LamGFPT_Jasper_sample1,ACACAGTTCGCGATCG-6d9f44c6__FCA46_Female_fatbodyGFP_adult_3dcgGAL4LamGFPT_Jasper_sample1,TACAACGCACTACCGG-6d9f44c6__FCA46_Female_fatbodyGFP_adult_3dcgGAL4LamGFPT_Jasper_sample1,GCGGAAATCTACGCAA-6d9f44c6__FCA46_Female_fatbody…	unannotated
188	Fat Body	unannotated_699	2.00471	1.20902	0	0	0	0	0	0	0	0	0	0	0	0	0	0	0	0	0	0	0	0	0	0	0	0	0	0	0	unannotated	2552.96	5181	GGGTGAAGTTCAAGTC-6d9f44c6__FCA46_Female_fatbodyGFP_adult_3dcgGAL4LamGFPT_Jasper_sample1,GTGTGGCTCTTTCGAT-6d9f44c6__FCA46_Female_fatbodyGFP_adult_3dcgGAL4LamGFPT_Jasper_sample1,GTAACACAGTTGCGAG-6d9f44c6__FCA46_Female_fatbodyGFP_adult_3dcgGAL4LamGFPT_Jasper_sample1,CTGCAGGAGGTGCGAT-6d9f44c6__FCA46_Female_fatbodyGFP_adult_3dcgGAL4LamGFPT_Jasper_sample1,ACTATGGAGATACAGT-6d9f44c6__FCA46_Female_fatbody…	unannotated
189	Fat Body	unannotated_711	1.39154	1.39154	0	0	0	0	0	0	0	0	0	0	0	0	0	0	0	0	0	0	0	0	0	0	0	0	0	0	0	unannotated	926.84	3392	ATCCTATGTTACGATC-6d9f44c6__FCA46_Female_fatbodyGFP_adult_3dcgGAL4LamGFPT_Jasper_sample1,GTGTGATGTGTTCAGT-6d9f44c6__FCA46_Female_fatbodyGFP_adult_3dcgGAL4LamGFPT_Jasper_sample1,GGGTTTATCCCGTGTT-6d9f44c6__FCA46_Female_fatbodyGFP_adult_3dcgGAL4LamGFPT_Jasper_sample1,GTCGTAAAGATAGGGA-6d9f44c6__FCA46_Female_fatbodyGFP_adult_3dcgGAL4LamGFPT_Jasper_sample1,AGGAAATTCCCTGGTT-6d9f44c6__FCA46_Female_fatbody…	unannotated
190	Fat Body	unannotated_715	1.48486	0.936868	0	0	0	0	0	0	0	0	0	0	0	0	0	0	0	0	0	0	0	0	0	0	0	0	0	0	0	unannotated	1288.68	4257	TCGCTTGGTACAATAG-6d9f44c6__FCA46_Female_fatbodyGFP_adult_3dcgGAL4LamGFPT_Jasper_sample1,ACGTAACCAAGCTCTA-6d9f44c6__FCA46_Female_fatbodyGFP_adult_3dcgGAL4LamGFPT_Jasper_sample1,AATCACGAGGTAGTAT-6d9f44c6__FCA46_Female_fatbodyGFP_adult_3dcgGAL4LamGFPT_Jasper_sample1,GCTTGGGGTGTACATC-6d9f44c6__FCA46_Female_fatbodyGFP_adult_3dcgGAL4LamGFPT_Jasper_sample1,CTAACTTGTATCGTAC-6d9f44c6__FCA46_Female_fatbody…	unannotated
191	Fat Body	unannotated_721	2.02908	1.74608	0.0855214	0	0	0	0	0	0	0	0	0	0	0	0	0	0	0	0.0855214	0	0	0	0	0	0	0	0	0	0.0855214	unannotated	4480.04	6063	TCCCATGGTTTAGTCG-6d9f44c6__FCA46_Female_fatbodyGFP_adult_3dcgGAL4LamGFPT_Jasper_sample1,CGATCGGTCGCCTTTG-6d9f44c6__FCA46_Female_fatbodyGFP_adult_3dcgGAL4LamGFPT_Jasper_sample1,CAAGGGATCTGTAACG-6d9f44c6__FCA46_Female_fatbodyGFP_adult_3dcgGAL4LamGFPT_Jasper_sample1,ACACAGTGTCTCTCTG-6d9f44c6__FCA46_Female_fatbodyGFP_adult_3dcgGAL4LamGFPT_Jasper_sample1,ACTATCTGTGTCTTGA-6d9f44c6__FCA46_Female_fatbody…	unannotated
192	Fat Body	unannotated_723	1.70409	0.915811	0	0	0	0	0	0	0	0	0	0	0	0	0	0	0	0	0	0	0	0	0	0	0	0	0	0	0	unannotated	1868.16	4552	TGCGGCAGTCGAACGA-a417df9a__FCA45_Male_fatbody_adult_3dcgGAL4LamGFP_Jasper_sample1,CAGTTCCGTAGGCAAC-6d9f44c6__FCA46_Female_fatbodyGFP_adult_3dcgGAL4LamGFPT_Jasper_sample1,CTACATTCAGCGACAA-6d9f44c6__FCA46_Female_fatbodyGFP_adult_3dcgGAL4LamGFPT_Jasper_sample1,GACGTTACACGACAAG-6d9f44c6__FCA46_Female_fatbodyGFP_adult_3dcgGAL4LamGFPT_Jasper_sample1,GTAGGAGCATTGGCAT-a417df9a__FCA45_Male_fatbody_adult_3…	unannotated
193	Fat Body	unannotated_724	1.74245	0.836682	0	0	0	0	0	0	0	0	0	0	0	0	0	0	0	0	0	0	0	0	0	0	0	0	0	0	0	unannotated	1528.24	4128	TGACCCTAGATGAATC-6d9f44c6__FCA46_Female_fatbodyGFP_adult_3dcgGAL4LamGFPT_Jasper_sample1,TATATCCGTTAGCTAC-6d9f44c6__FCA46_Female_fatbodyGFP_adult_3dcgGAL4LamGFPT_Jasper_sample1,CTACTATAGGAGTACC-6d9f44c6__FCA46_Female_fatbodyGFP_adult_3dcgGAL4LamGFPT_Jasper_sample1,ACAAAGACATACAGAA-6d9f44c6__FCA46_Female_fatbodyGFP_adult_3dcgGAL4LamGFPT_Jasper_sample1,CGACAGCGTTCATCTT-6d9f44c6__FCA46_Female_fatbody…	unannotated
194	Fat Body	unannotated_729	1.72691	1.32416	0	0	0	0	0	0	0	0	0	0	0	0	0	0	0	0	0	0	0	0	0	0	0	0	0	0	0	unannotated	5364.2	6101	GACCAATCAGACCCGT-6d9f44c6__FCA46_Female_fatbodyGFP_adult_3dcgGAL4LamGFPT_Jasper_sample1,AGAAATGAGCATCAAA-6d9f44c6__FCA46_Female_fatbodyGFP_adult_3dcgGAL4LamGFPT_Jasper_sample1,CCTGCATGTTAACAGA-6d9f44c6__FCA46_Female_fatbodyGFP_adult_3dcgGAL4LamGFPT_Jasper_sample1,CCAATGAAGGTTCCAT-6d9f44c6__FCA46_Female_fatbodyGFP_adult_3dcgGAL4LamGFPT_Jasper_sample1,TTCACGCTCCTACTGC-6d9f44c6__FCA46_Female_fatbody…	unannotated
195	Fat Body	unannotated_737	1.96738	1.59226	0.0891188	0	0	0	0	0	0	0	0	0	0	0	0	0	0	0	0	0	0	0	0	0	0	0	0	0	0	unannotated	4291.36	6202	AAGAACACACGTAGTT-6d9f44c6__FCA46_Female_fatbodyGFP_adult_3dcgGAL4LamGFPT_Jasper_sample1,CTCATGCTCCGAGGCT-6d9f44c6__FCA46_Female_fatbodyGFP_adult_3dcgGAL4LamGFPT_Jasper_sample1,AATGCCAGTTAGTTCG-6d9f44c6__FCA46_Female_fatbodyGFP_adult_3dcgGAL4LamGFPT_Jasper_sample1,CTCCTCCTCTCATGGA-6d9f44c6__FCA46_Female_fatbodyGFP_adult_3dcgGAL4LamGFPT_Jasper_sample1,GCAACATTCGTCAACA-6d9f44c6__FCA46_Female_fatbody…	unannotated
196	Fat Body	unannotated_739	1.81802	1.20756	0	0	0	0	0	0	0	0	0	0	0	0	0	0	0	0	0	0	0	0	0	0	0	0	0	0	0	unannotated	3411.08	5714	GTACAGTGTTGGGTAG-6d9f44c6__FCA46_Female_fatbodyGFP_adult_3dcgGAL4LamGFPT_Jasper_sample1,ATCGTGAGTGACTCTA-6d9f44c6__FCA46_Female_fatbodyGFP_adult_3dcgGAL4LamGFPT_Jasper_sample1,TGCAGTATCCATCTAT-6d9f44c6__FCA46_Female_fatbodyGFP_adult_3dcgGAL4LamGFPT_Jasper_sample1,CGAGAAGTCCTGGCTT-6d9f44c6__FCA46_Female_fatbodyGFP_adult_3dcgGAL4LamGFPT_Jasper_sample1,CTCTCGACACAGAAGC-6d9f44c6__FCA46_Female_fatbody…	unannotated
197	Fat Body	unannotated_758	1.84526	1.12673	0	0	0	0	0	0	0	0	0	0	0	0	0	0	0	0	0	0	0	0	0	0	0	0	0	0	0	unannotated	1726.16	4008	ACAACCATCGGTTAGT-6d9f44c6__FCA46_Female_fatbodyGFP_adult_3dcgGAL4LamGFPT_Jasper_sample1,AGGAAATGTACTAGCT-6d9f44c6__FCA46_Female_fatbodyGFP_adult_3dcgGAL4LamGFPT_Jasper_sample1,CTGGTCTCATCTCATT-6d9f44c6__FCA46_Female_fatbodyGFP_adult_3dcgGAL4LamGFPT_Jasper_sample1,TCTATCACACCTTCGT-6d9f44c6__FCA46_Female_fatbodyGFP_adult_3dcgGAL4LamGFPT_Jasper_sample1,ATGCCTCTCGTTGTAG-6d9f44c6__FCA46_Female_fatbody…	unannotated
198	Fat Body	unannotated_769	1.78208	1.66725	0	0	0	0	0	0	0	0	0	0	0	0	0	0	0	0	0	0	0	0	0	0	0	0	0	0	0	unannotated	1861.52	4622	CCGTAGGTCCACTTCG-6d9f44c6__FCA46_Female_fatbodyGFP_adult_3dcgGAL4LamGFPT_Jasper_sample1,TCCGTGTGTCCGATCG-6d9f44c6__FCA46_Female_fatbodyGFP_adult_3dcgGAL4LamGFPT_Jasper_sample1,ACCCTTGAGGGCATGT-6d9f44c6__FCA46_Female_fatbodyGFP_adult_3dcgGAL4LamGFPT_Jasper_sample1,GTAGAGGGTGTACAGG-6d9f44c6__FCA46_Female_fatbodyGFP_adult_3dcgGAL4LamGFPT_Jasper_sample1,GTTTGGACAGTTGGTT-6d9f44c6__FCA46_Female_fatbody…	unannotated
199	Fat Body	unannotated_785	1.81532	1.23293	0.0893931	0	0	0	0	0	0	0	0	0	0	0	0.0893931	0	0	0	0	0	0	0	0	0	0	0	0	0	0.0893931	unannotated	4277.6	6045	GTGTCCTGTGCCTTTC-6d9f44c6__FCA46_Female_fatbodyGFP_adult_3dcgGAL4LamGFPT_Jasper_sample1,AGACTCACACTCCGAG-6d9f44c6__FCA46_Female_fatbodyGFP_adult_3dcgGAL4LamGFPT_Jasper_sample1,GGGTGAAGTTCAAGTC-6d9f44c6__FCA46_Female_fatbodyGFP_adult_3dcgGAL4LamGFPT_Jasper_sample1,ACGGAAGGTGGAACAC-6d9f44c6__FCA46_Female_fatbodyGFP_adult_3dcgGAL4LamGFPT_Jasper_sample1,AATTCCTAGGTAAAGG-6d9f44c6__FCA46_Female_fatbody…	unannotated
200	Fat Body	unannotated_786	1.91778	1.58321	0	0	0	0	0	0	0	0	0	0	0	0	0	0	0	0	0	0	0	0	0	0	0	0	0	0	0	unannotated	1033.44	3259	GTGTGGCGTGTCATCA-6d9f44c6__FCA46_Female_fatbodyGFP_adult_3dcgGAL4LamGFPT_Jasper_sample1,TTCGGTCTCAAGCCCG-6d9f44c6__FCA46_Female_fatbodyGFP_adult_3dcgGAL4LamGFPT_Jasper_sample1,TGTCCACGTTCCGGTG-6d9f44c6__FCA46_Female_fatbodyGFP_adult_3dcgGAL4LamGFPT_Jasper_sample1,GACCGTGCAAATTGGA-6d9f44c6__FCA46_Female_fatbodyGFP_adult_3dcgGAL4LamGFPT_Jasper_sample1,TGTGAGTGTATGCTAC-6d9f44c6__FCA46_Female_fatbody…	unannotated
201	Fat Body	unannotated_798	1.90627	0.670213	0	0	0	0	0	0	0	0	0.390234	0	0	0	0	0	0	0	0	0	0	0	0	0	0	0	0	0	0.390234	unannotated	838	3383	CCGGTAGCAAATGAGT-6d9f44c6__FCA46_Female_fatbodyGFP_adult_3dcgGAL4LamGFPT_Jasper_sample1,TGTAAGCGTTACACAC-6d9f44c6__FCA46_Female_fatbodyGFP_adult_3dcgGAL4LamGFPT_Jasper_sample1,TGTTGGACAACAAGTA-6d9f44c6__FCA46_Female_fatbodyGFP_adult_3dcgGAL4LamGFPT_Jasper_sample1,TGTAACGAGCTCCGAC-6d9f44c6__FCA46_Female_fatbodyGFP_adult_3dcgGAL4LamGFPT_Jasper_sample1,CCACTTGGTCGTCATA-6d9f44c6__FCA46_Female_fatbody…	unannotated
202	Fat Body	unannotated_800	1.78521	1.09337	0	0	0	0	0	0	0	0	0	0	0	0	0	0	0	0	0	0	0	0	0	0	0	0	0	0	0	unannotated	1612.64	4335	CGGGTGTTCGAAGCAG-6d9f44c6__FCA46_Female_fatbodyGFP_adult_3dcgGAL4LamGFPT_Jasper_sample1,TAATCTCCAAGACAAT-6d9f44c6__FCA46_Female_fatbodyGFP_adult_3dcgGAL4LamGFPT_Jasper_sample1,TCTAACTAGAGGTTAT-6d9f44c6__FCA46_Female_fatbodyGFP_adult_3dcgGAL4LamGFPT_Jasper_sample1,GAATCACCATCTCATT-6d9f44c6__FCA46_Female_fatbodyGFP_adult_3dcgGAL4LamGFPT_Jasper_sample1,AAACGAAGTATGACAA-6d9f44c6__FCA46_Female_fatbody…	unannotated
203	Fat Body	unannotated_811	2.0625	1.24591	0	0	0	0.106655	0	0	0	0	0	0	0	0	0	0	0	0	0	0	0	0	0	0	0	0	0	0	0.106655	unannotated	3553.96	5679	GTCAAGTGTCGGAAAC-6d9f44c6__FCA46_Female_fatbodyGFP_adult_3dcgGAL4LamGFPT_Jasper_sample1,CTTGAGACAAGCGCAA-6d9f44c6__FCA46_Female_fatbodyGFP_adult_3dcgGAL4LamGFPT_Jasper_sample1,CCGTAGGTCCACTTCG-6d9f44c6__FCA46_Female_fatbodyGFP_adult_3dcgGAL4LamGFPT_Jasper_sample1,CCGAACGCATGGACAG-6d9f44c6__FCA46_Female_fatbodyGFP_adult_3dcgGAL4LamGFPT_Jasper_sample1,TTCATTGGTCCGTTTC-6d9f44c6__FCA46_Female_fatbody…	unannotated
204	Fat Body	unannotated_813	2.33858	1.43779	0	0	0	0.237138	0	0	0	0	0	0	0	0	0	0	0	0	0	0	0	0	0	0	0	0	0	0	0.237138	unannotated	1494.68	4317	GTGAGTTGTCTTCGAA-6d9f44c6__FCA46_Female_fatbodyGFP_adult_3dcgGAL4LamGFPT_Jasper_sample1,CGGGACTCATCAGTCA-6d9f44c6__FCA46_Female_fatbodyGFP_adult_3dcgGAL4LamGFPT_Jasper_sample1,GATGGAGCACTACTTT-6d9f44c6__FCA46_Female_fatbodyGFP_adult_3dcgGAL4LamGFPT_Jasper_sample1,GATCCCTCAGATACTC-6d9f44c6__FCA46_Female_fatbodyGFP_adult_3dcgGAL4LamGFPT_Jasper_sample1,AGGAAATGTACTAGCT-6d9f44c6__FCA46_Female_fatbody…	unannotated
205	Fat Body	unannotated_818	1.83071	1.4582	0	0	0	0	0	0	0	0	0	0	0	0	0	0	0	0	0	0	0	0	0	0	0	0	0	0	0	unannotated	2061.72	4731	GTCATCCGTTACCGTA-6d9f44c6__FCA46_Female_fatbodyGFP_adult_3dcgGAL4LamGFPT_Jasper_sample1,TATATCCGTGTCCCTT-6d9f44c6__FCA46_Female_fatbodyGFP_adult_3dcgGAL4LamGFPT_Jasper_sample1,TGAGGGATCCGGTAAT-6d9f44c6__FCA46_Female_fatbodyGFP_adult_3dcgGAL4LamGFPT_Jasper_sample1,CTGAATGCATGGGATG-6d9f44c6__FCA46_Female_fatbodyGFP_adult_3dcgGAL4LamGFPT_Jasper_sample1,CTATCTATCGCGTAGC-6d9f44c6__FCA46_Female_fatbody…	unannotated
206	Fat Body	unannotated_820	1.92838	1.03273	0	0	0	0	0	0	0	0	0	0	0	0	0	0	0	0	0	0	0	0	0	0	0	0	0	0	0	unannotated	884.6	3427	AGTAACCGTCAACATC-6d9f44c6__FCA46_Female_fatbodyGFP_adult_3dcgGAL4LamGFPT_Jasper_sample1,TACGGTAGTGGACCTC-6d9f44c6__FCA46_Female_fatbodyGFP_adult_3dcgGAL4LamGFPT_Jasper_sample1,CACTGGGCAGTTTCAG-6d9f44c6__FCA46_Female_fatbodyGFP_adult_3dcgGAL4LamGFPT_Jasper_sample1,GCCGTGAAGAAGTCTA-6d9f44c6__FCA46_Female_fatbodyGFP_adult_3dcgGAL4LamGFPT_Jasper_sample1,CTCAATTTCCAAACCA-6d9f44c6__FCA46_Female_fatbody…	unannotated
207	Fat Body	unannotated_837	1.35582	1.27869	0	0	0	0	0	0	0	0	0	0	0	0	0	0	0	0	0	0	0	0	0	0	0	0	0	0	0	unannotated	1388.92	4456	CTGAATGAGAAGTATC-6d9f44c6__FCA46_Female_fatbodyGFP_adult_3dcgGAL4LamGFPT_Jasper_sample1,TTCTAGTAGGTGCCAA-6d9f44c6__FCA46_Female_fatbodyGFP_adult_3dcgGAL4LamGFPT_Jasper_sample1,CTAGGTATCGGACCAC-6d9f44c6__FCA46_Female_fatbodyGFP_adult_3dcgGAL4LamGFPT_Jasper_sample1,CCTCACAGTATACGGG-6d9f44c6__FCA46_Female_fatbodyGFP_adult_3dcgGAL4LamGFPT_Jasper_sample1,TTCCAATTCTTGGAAC-6d9f44c6__FCA46_Female_fatbody…	unannotated
208	Fat Body	unannotated_851	1.88698	0.927075	0	0	0	0	0	0	0	0	0.411471	0	0	0	0	0	0	0	0	0	0	0	0	0	0	0	0	0	0.411471	unannotated	785.8	3237	TTCACGCAGGTCGTGA-6d9f44c6__FCA46_Female_fatbodyGFP_adult_3dcgGAL4LamGFPT_Jasper_sample1,GGAGATGGTTCCAGGC-6d9f44c6__FCA46_Female_fatbodyGFP_adult_3dcgGAL4LamGFPT_Jasper_sample1,ATCACAGAGACTCCGC-6d9f44c6__FCA46_Female_fatbodyGFP_adult_3dcgGAL4LamGFPT_Jasper_sample1,AATCACGAGGTAGTAT-6d9f44c6__FCA46_Female_fatbodyGFP_adult_3dcgGAL4LamGFPT_Jasper_sample1,TGGATGTTCGAAACAA-6d9f44c6__FCA46_Female_fatbody…	unannotated
209	Fat Body	unannotated_854	1.78735	1.10543	0.0748404	0	0	0	0	0	0	0	0	0	0	0	0	0	0	0	0	0	0	0	0	0	0	0	0	0	0	unannotated	5147.2	6351	CGGGACTTCTACTGCC-6d9f44c6__FCA46_Female_fatbodyGFP_adult_3dcgGAL4LamGFPT_Jasper_sample1,CAACAACAGATTAGCA-6d9f44c6__FCA46_Female_fatbodyGFP_adult_3dcgGAL4LamGFPT_Jasper_sample1,AGTGATCCAACTGATC-6d9f44c6__FCA46_Female_fatbodyGFP_adult_3dcgGAL4LamGFPT_Jasper_sample1,TTCATTGGTCCGTTTC-6d9f44c6__FCA46_Female_fatbodyGFP_adult_3dcgGAL4LamGFPT_Jasper_sample1,GAATCGTTCCGCAGTG-6d9f44c6__FCA46_Female_fatbody…	unannotated
210	Fat Body	unannotated_857	1.64989	1.35076	0.0807763	0	0	0	0	0	0	0	0	0	0	0	0	0	0	0	0	0	0	0	0	0	0	0	0	0	0	unannotated	4754.64	6213	ACGGAAGGTGGAACAC-6d9f44c6__FCA46_Female_fatbodyGFP_adult_3dcgGAL4LamGFPT_Jasper_sample1,GGGATGAAGGTGCCTC-6d9f44c6__FCA46_Female_fatbodyGFP_adult_3dcgGAL4LamGFPT_Jasper_sample1,ACATGCACAAAGGCGT-6d9f44c6__FCA46_Female_fatbodyGFP_adult_3dcgGAL4LamGFPT_Jasper_sample1,GAGGCCTTCCGATAGT-6d9f44c6__FCA46_Female_fatbodyGFP_adult_3dcgGAL4LamGFPT_Jasper_sample1,GCGAGAAAGGTTACCT-6d9f44c6__FCA46_Female_fatbody…	unannotated
211	Fat Body	unannotated_872	1.2902	0.860998	0	0	0	0	0	0	0	0	0	0	0	0	0	0	0	0	0	0	0	0	0	0	0	0.0930687	0	0	0.0930687	unannotated	4101	6182	AGGTCTAAGACTGAGC-6d9f44c6__FCA46_Female_fatbodyGFP_adult_3dcgGAL4LamGFPT_Jasper_sample1,CTTCTAATCCGTCACT-6d9f44c6__FCA46_Female_fatbodyGFP_adult_3dcgGAL4LamGFPT_Jasper_sample1,CTGCAGGCAGCATTGT-6d9f44c6__FCA46_Female_fatbodyGFP_adult_3dcgGAL4LamGFPT_Jasper_sample1,GTTCATTGTAGCACAG-6d9f44c6__FCA46_Female_fatbodyGFP_adult_3dcgGAL4LamGFPT_Jasper_sample1,GAGACCCAGCCGGAAT-6d9f44c6__FCA46_Female_fatbody…	unannotated
212	Fat Body	unannotated_876	1.55549	0.80906	0	0	0	0	0	0	0	0	0	0	0	0	0	0	0	0	0	0	0	0	0	0	0	0	0	0	0	unannotated	642.16	3098	GTCTTTAAGTTCGCAT-6d9f44c6__FCA46_Female_fatbodyGFP_adult_3dcgGAL4LamGFPT_Jasper_sample1,ACAAGCTGTGAGGCAT-6d9f44c6__FCA46_Female_fatbodyGFP_adult_3dcgGAL4LamGFPT_Jasper_sample1,ACCACAAGTCCTGTCT-6d9f44c6__FCA46_Female_fatbodyGFP_adult_3dcgGAL4LamGFPT_Jasper_sample1,CACTAAGTCAGTGTTG-6d9f44c6__FCA46_Female_fatbodyGFP_adult_3dcgGAL4LamGFPT_Jasper_sample1,ATGCCTCCAATTGCGT-6d9f44c6__FCA46_Female_fatbody…	unannotated
213	Fat Body	unannotated_885	1.94566	1.30812	0	0	0	0	0	0	0	0	0	0	0	0	0	0	0	0	0	0	0	0	0	0	0	0	0	0	0	unannotated	1333.72	4037	CCAATTTGTTCGCGTG-6d9f44c6__FCA46_Female_fatbodyGFP_adult_3dcgGAL4LamGFPT_Jasper_sample1,AGGTTGTCAAGCGAAC-6d9f44c6__FCA46_Female_fatbodyGFP_adult_3dcgGAL4LamGFPT_Jasper_sample1,CTCTCAGAGCACTAGG-6d9f44c6__FCA46_Female_fatbodyGFP_adult_3dcgGAL4LamGFPT_Jasper_sample1,ATACCGAGTGGCATCC-6d9f44c6__FCA46_Female_fatbodyGFP_adult_3dcgGAL4LamGFPT_Jasper_sample1,TCACACCCACTTCTCG-6d9f44c6__FCA46_Female_fatbody…	unannotated
214	Fat Body	unannotated_894	1.82426	1.32771	0	0	0	0	0	0	0	0	0	0	0	0	0	0	0	0	0	0	0	0	0	0	0	0	0	0	0	unannotated	2308.48	4678	CCCTAACGTGATGGCA-6d9f44c6__FCA46_Female_fatbodyGFP_adult_3dcgGAL4LamGFPT_Jasper_sample1,CATTCCGGTGCATCTA-6d9f44c6__FCA46_Female_fatbodyGFP_adult_3dcgGAL4LamGFPT_Jasper_sample1,AGGTTACTCTAGTCAG-6d9f44c6__FCA46_Female_fatbodyGFP_adult_3dcgGAL4LamGFPT_Jasper_sample1,ATCGGCGAGAATAGTC-6d9f44c6__FCA46_Female_fatbodyGFP_adult_3dcgGAL4LamGFPT_Jasper_sample1,TGACCCTAGATGAATC-6d9f44c6__FCA46_Female_fatbody…	unannotated
215	Fat Body	unannotated_895	1.80479	1.3769	0	0	0	0	0	0	0	0	0	0	0	0	0	0	0	0	0	0	0	0	0	0	0	0	0	0	0	unannotated	945.12	3441	CGTGATACATACCGTA-6d9f44c6__FCA46_Female_fatbodyGFP_adult_3dcgGAL4LamGFPT_Jasper_sample1,TGGAGGAAGCAACAAT-6d9f44c6__FCA46_Female_fatbodyGFP_adult_3dcgGAL4LamGFPT_Jasper_sample1,AATGGAAAGGTCTACT-6d9f44c6__FCA46_Female_fatbodyGFP_adult_3dcgGAL4LamGFPT_Jasper_sample1,TTCAGGACATGGAATA-6d9f44c6__FCA46_Female_fatbodyGFP_adult_3dcgGAL4LamGFPT_Jasper_sample1,TTGAACGCACTGCACG-6d9f44c6__FCA46_Female_fatbody…	unannotated
216	Fat Body	unannotated_898	1.80026	1.45924	0	0	0	0	0	0	0	0	0	0	0	0	0	0	0	0	0	0	0	0	0	0	0	0	0	0	0	unannotated	2058.92	4417	GTGTGGCGTGTCATCA-6d9f44c6__FCA46_Female_fatbodyGFP_adult_3dcgGAL4LamGFPT_Jasper_sample1,CTAGACACAGGTTCAT-6d9f44c6__FCA46_Female_fatbodyGFP_adult_3dcgGAL4LamGFPT_Jasper_sample1,AGTTCCCGTAGATGTA-6d9f44c6__FCA46_Female_fatbodyGFP_adult_3dcgGAL4LamGFPT_Jasper_sample1,AAGGTAAAGCAAATGT-6d9f44c6__FCA46_Female_fatbodyGFP_adult_3dcgGAL4LamGFPT_Jasper_sample1,GAGGGTAGTGGGTTGA-6d9f44c6__FCA46_Female_fatbody…	unannotated
217	Fat Body	unannotated_913	1.24906	1.0765	0	0.129423	0	0	0	0	0	0	0	0	0	0	0	0	0	0	0.129423	0	0	0	0	0	0	0	0	0	0.129423	unannotated	2894.96	6110	AGGGTCCAGACCACGA-6d9f44c6__FCA46_Female_fatbodyGFP_adult_3dcgGAL4LamGFPT_Jasper_sample1,GTCTAGAAGCCAAGGT-6d9f44c6__FCA46_Female_fatbodyGFP_adult_3dcgGAL4LamGFPT_Jasper_sample1,TCTAACTGTAATTGGA-6d9f44c6__FCA46_Female_fatbodyGFP_adult_3dcgGAL4LamGFPT_Jasper_sample1,ACCAACAGTCGAACGA-6d9f44c6__FCA46_Female_fatbodyGFP_adult_3dcgGAL4LamGFPT_Jasper_sample1,GTTACAGTCGGTGAAG-6d9f44c6__FCA46_Female_fatbody…	unannotated
218	Fat Body	unannotated_919	1.80756	1.50669	0.0665914	0	0	0	0	0	0	0	0	0	0	0	0	0	0	0	0	0	0	0	0	0	0	0	0	0	0	unannotated	5809	6501	GTGTCCTGTGCCTTTC-6d9f44c6__FCA46_Female_fatbodyGFP_adult_3dcgGAL4LamGFPT_Jasper_sample1,GTAGAAACAACAGAGC-6d9f44c6__FCA46_Female_fatbodyGFP_adult_3dcgGAL4LamGFPT_Jasper_sample1,AGACCCGTCTGGTGGC-6d9f44c6__FCA46_Female_fatbodyGFP_adult_3dcgGAL4LamGFPT_Jasper_sample1,CGTCCATTCCCTTTGG-6d9f44c6__FCA46_Female_fatbodyGFP_adult_3dcgGAL4LamGFPT_Jasper_sample1,GGGCTCACATGTCTAG-6d9f44c6__FCA46_Female_fatbody…	unannotated
219	Fat Body	unannotated_936	1.45966	1.45966	0	0	0	0	0	0	0	0	0	0	0	0	0	0	0	0	0	0	0	0	0	0	0	0	0	0	0	unannotated	1210.48	3410	TCATATCAGGAACTCG-6d9f44c6__FCA46_Female_fatbodyGFP_adult_3dcgGAL4LamGFPT_Jasper_sample1,CAGTGCGCAATTCTCT-6d9f44c6__FCA46_Female_fatbodyGFP_adult_3dcgGAL4LamGFPT_Jasper_sample1,CTCAAGAAGAAGCGGG-6d9f44c6__FCA46_Female_fatbodyGFP_adult_3dcgGAL4LamGFPT_Jasper_sample1,ACCACAAGTCCTGTCT-6d9f44c6__FCA46_Female_fatbodyGFP_adult_3dcgGAL4LamGFPT_Jasper_sample1,TTGGGCGAGCAGGGAG-6d9f44c6__FCA46_Female_fatbody…	unannotated
220	Fat Body	unannotated_939	1.41944	0.851639	0	0	0	0	0	0	0	0	0	0	0	0	0	0	0	0	0	0	0	0	0	0	0	0	0	0	0	unannotated	893.2	3004	CCTTTGGTCTACGCGG-6d9f44c6__FCA46_Female_fatbodyGFP_adult_3dcgGAL4LamGFPT_Jasper_sample1,GTCATTTAGTGAGCCA-6d9f44c6__FCA46_Female_fatbodyGFP_adult_3dcgGAL4LamGFPT_Jasper_sample1,TTGATGGGTCGCAGTC-6d9f44c6__FCA46_Female_fatbodyGFP_adult_3dcgGAL4LamGFPT_Jasper_sample1,CTGTGGGGTGTAAACA-6d9f44c6__FCA46_Female_fatbodyGFP_adult_3dcgGAL4LamGFPT_Jasper_sample1,TATGTTCGTGGAATGC-6d9f44c6__FCA46_Female_fatbody…	unannotated
221	Fat Body	unannotated_940	1.61633	1.05876	0	0	0	0	0	0	0	0	0	0	0	0	0	0	0	0	0.164933	0	0	0	0	0	0	0	0	0	0.164933	unannotated	4461.44	5909	GCAGTTATCTCTAGGA-6d9f44c6__FCA46_Female_fatbodyGFP_adult_3dcgGAL4LamGFPT_Jasper_sample1,ACCCAAAAGTACGTCT-6d9f44c6__FCA46_Female_fatbodyGFP_adult_3dcgGAL4LamGFPT_Jasper_sample1,CTCTCGATCACGGGAA-6d9f44c6__FCA46_Female_fatbodyGFP_adult_3dcgGAL4LamGFPT_Jasper_sample1,GCAGGCTAGCACCAGA-6d9f44c6__FCA46_Female_fatbodyGFP_adult_3dcgGAL4LamGFPT_Jasper_sample1,GAGTCATCATGCAGGA-6d9f44c6__FCA46_Female_fatbody…	unannotated
222	Fat Body	unannotated_944	1.45857	0.741903	0	0	0	0	0	0	0	0	0	0	0	0	0	0	0	0	0	0	0	0	0	0	0	0	0	0	0	unannotated	727.32	3243	CCGGGTACACGGTCTG-6d9f44c6__FCA46_Female_fatbodyGFP_adult_3dcgGAL4LamGFPT_Jasper_sample1,GGCTTGGTCCCGAGTG-6d9f44c6__FCA46_Female_fatbodyGFP_adult_3dcgGAL4LamGFPT_Jasper_sample1,CATACTTCACCGTCGA-6d9f44c6__FCA46_Female_fatbodyGFP_adult_3dcgGAL4LamGFPT_Jasper_sample1,ACAAGCTGTGAGGCAT-6d9f44c6__FCA46_Female_fatbodyGFP_adult_3dcgGAL4LamGFPT_Jasper_sample1,GAGTCTAGTAAGATTG-6d9f44c6__FCA46_Female_fatbody…	unannotated
223	Fat Body	unannotated_949	2.15955	0.891017	0	0	0	0	0	0	0	0	0	0	0	0	0	0	0	0	0	0	0	0	0	0	0	0	0	0	0	unannotated	834.72	3363	CCGATGGGTACGCGTC-6d9f44c6__FCA46_Female_fatbodyGFP_adult_3dcgGAL4LamGFPT_Jasper_sample1,TTGAACGCACTTGACA-6d9f44c6__FCA46_Female_fatbodyGFP_adult_3dcgGAL4LamGFPT_Jasper_sample1,GCCAGGTGTCCGGTGT-6d9f44c6__FCA46_Female_fatbodyGFP_adult_3dcgGAL4LamGFPT_Jasper_sample1,AGGAAATGTACTAGCT-6d9f44c6__FCA46_Female_fatbodyGFP_adult_3dcgGAL4LamGFPT_Jasper_sample1,CAATCGACAGAATGTA-6d9f44c6__FCA46_Female_fatbody…	unannotated
224	Fat Body	unannotated_954	1.40808	1.19878	0	0	0	0	0	0	0	0	0	0	0	0	0	0	0	0	0	0	0	0	0	0	0	0	0	0	0	unannotated	1036.24	3736	ACAAAGAAGTTTCGGT-6d9f44c6__FCA46_Female_fatbodyGFP_adult_3dcgGAL4LamGFPT_Jasper_sample1,TGTTTGTTCATGAAAG-6d9f44c6__FCA46_Female_fatbodyGFP_adult_3dcgGAL4LamGFPT_Jasper_sample1,GACGTTAGTTAAACCC-6d9f44c6__FCA46_Female_fatbodyGFP_adult_3dcgGAL4LamGFPT_Jasper_sample1,AGGGTCCTCGACCTAA-6d9f44c6__FCA46_Female_fatbodyGFP_adult_3dcgGAL4LamGFPT_Jasper_sample1,GTTATGGGTCACTAGT-6d9f44c6__FCA46_Female_fatbody…	unannotated
225	Fat Body	unannotated_961	1.74641	1.24413	0	0	0	0	0	0	0	0	0	0	0	0	0	0	0	0	0	0	0	0	0	0	0	0	0	0	0	unannotated	1943.4	4621	ATCGCCTTCACTACGA-6d9f44c6__FCA46_Female_fatbodyGFP_adult_3dcgGAL4LamGFPT_Jasper_sample1,AGATCCACACTACGGC-6d9f44c6__FCA46_Female_fatbodyGFP_adult_3dcgGAL4LamGFPT_Jasper_sample1,AGACTCACACTCCGAG-6d9f44c6__FCA46_Female_fatbodyGFP_adult_3dcgGAL4LamGFPT_Jasper_sample1,TCTCCGATCCGTTGGG-6d9f44c6__FCA46_Female_fatbodyGFP_adult_3dcgGAL4LamGFPT_Jasper_sample1,TGGATCACAATTGCGT-6d9f44c6__FCA46_Female_fatbody…	unannotated
226	Fat Body	unannotated_964	2.03315	1.39061	0	0	0	0.472166	0	0	0	0	0	0	0	0	0	0	0	0	0	0	0	0	0	0	0	0	0	0	0.472166	unannotated	662.84	3115	CTTCAATGTGTGGACA-6d9f44c6__FCA46_Female_fatbodyGFP_adult_3dcgGAL4LamGFPT_Jasper_sample1,GAAGGGTAGTTGAATG-6d9f44c6__FCA46_Female_fatbodyGFP_adult_3dcgGAL4LamGFPT_Jasper_sample1,GTAAGTCCACATTCTT-6d9f44c6__FCA46_Female_fatbodyGFP_adult_3dcgGAL4LamGFPT_Jasper_sample1,GTCTTTAAGTTCGCAT-6d9f44c6__FCA46_Female_fatbodyGFP_adult_3dcgGAL4LamGFPT_Jasper_sample1,TCTATCATCAAGCGTT-6d9f44c6__FCA46_Female_fatbody…	unannotated
227	Fat Body	unannotated_984	2.48897	2.01182	0	0	0	0	0	0	0	0	0	0	0	0	0	0	0	0	0	0	0	0	0	0	0	0	0	0	0	unannotated	1049.88	3845	CTCTCGACACAGAAGC-6d9f44c6__FCA46_Female_fatbodyGFP_adult_3dcgGAL4LamGFPT_Jasper_sample1,TGCCGAGAGTCACTAC-6d9f44c6__FCA46_Female_fatbodyGFP_adult_3dcgGAL4LamGFPT_Jasper_sample1,GTTTGGACAGTTGGTT-6d9f44c6__FCA46_Female_fatbodyGFP_adult_3dcgGAL4LamGFPT_Jasper_sample1,ACATGCACAATTGCCA-6d9f44c6__FCA46_Female_fatbodyGFP_adult_3dcgGAL4LamGFPT_Jasper_sample1,ATGGAGGCAATACAGA-6d9f44c6__FCA46_Female_fatbody…	unannotated
228	Fat Body	unannotated_988	1.747	1.04461	0	0	0	0	0	0	0	0	0	0	0	0	0	0	0	0	0	0	0	0	0	0	0	0	0	0	0	unannotated	1519.84	4335	CACCAAACAATTTCTC-6d9f44c6__FCA46_Female_fatbodyGFP_adult_3dcgGAL4LamGFPT_Jasper_sample1,GTAGATCAGATAGGGA-6d9f44c6__FCA46_Female_fatbodyGFP_adult_3dcgGAL4LamGFPT_Jasper_sample1,GGGATCCGTTCGCGTG-6d9f44c6__FCA46_Female_fatbodyGFP_adult_3dcgGAL4LamGFPT_Jasper_sample1,GTGTGGCGTGTCATCA-6d9f44c6__FCA46_Female_fatbodyGFP_adult_3dcgGAL4LamGFPT_Jasper_sample1,CATCAAGAGTAACGTA-6d9f44c6__FCA46_Female_fatbody…	unannotated
229	Fat Body	unannotated_989	1.82917	1.25965	0	0	0	0	0	0	0	0	0	0	0	0	0	0	0	0	0	0	0	0	0	0	0	0	0	0	0	unannotated	2218.52	4930	TCAGGTAGTATCCCTC-6d9f44c6__FCA46_Female_fatbodyGFP_adult_3dcgGAL4LamGFPT_Jasper_sample1,GTTGTGACATGGGAAC-6d9f44c6__FCA46_Female_fatbodyGFP_adult_3dcgGAL4LamGFPT_Jasper_sample1,CCTCAGTCAATAGGGC-6d9f44c6__FCA46_Female_fatbodyGFP_adult_3dcgGAL4LamGFPT_Jasper_sample1,ATTGGGTGTGGCTGCT-6d9f44c6__FCA46_Female_fatbodyGFP_adult_3dcgGAL4LamGFPT_Jasper_sample1,CTACTATAGGAGTACC-6d9f44c6__FCA46_Female_fatbody…	unannotated
230	Whole Body	adult fat body_61	1.42623	1.16754	0	0	0	0.274821	0	0	0	0	0	0	0.274821	0	0	0	0	0	0	0	0	0	0	0	0	0	0	0	0.274821	adult fat body	1264.64	4488	CACTAAGGTCTAGGTT-f8548b44__FCA27_Female_body_adult,AAAGTGACACAGCCTG-f8548b44__FCA27_Female_body_adult,CCGTGAGGTCTACAGT-f8328e36__FCA23_Female_body_adult,ATAGACCTCATTATCC-f8328e36__FCA23_Female_body_adult,CTATCCGCATAGAATG-f8548b44__FCA27_Female_body_adult,ACTACGAAGCTCCACG-f8548b44__FCA27_Female_body_adult,CAACGGCCACATTACG-f84bfd1c__FCA26_Female_body_adult,GGGACAAGTCACTTAG-d54b72e4__FCA2_MaleFemale…	adult fat body
231	Whole Body	adult fat body_153	1.93941	1.41407	0	0	0	0.126926	0	0	0	0	0	0	0	0	0	0	0	0	0	0	0	0	0	0	0	0	0	0	0.126926	adult fat body	2955.68	5815	TGCTGAAAGTGGACTG-f8548b44__FCA27_Female_body_adult,CTGAGGCGTGGTCCCA-f8548b44__FCA27_Female_body_adult,CATACTTTCTTCTAAC-f8548b44__FCA27_Female_body_adult,TATCCTAGTTTACCTT-f84bfd1c__FCA26_Female_body_adult,AACGGGAGTGGATGAC-f8548b44__FCA27_Female_body_adult,TCTTCCTCAATTAGGA-f84bfd1c__FCA26_Female_body_adult,GTGTAACGTTCGTGCG-f84bfd1c__FCA26_Female_body_adult,TTCATGTTCGCTACGG-f8548b44__FCA27_Female_bo…	adult fat body
232	Whole Body	adult fat body_354	1.28897	0.629327	0	0.363374	0	0	0	0	0	0	0	0	0	0	0	0	0	0	0	0	0	0	0	0	0	0	0	0	0.363374	adult fat body	912.88	4474	CCTTTGGTCGGACCAC-f83b3be4__FCA24_Female_body_adult,ATTACCTGTGGAGAAA-f83b3be4__FCA24_Female_body_adult,CTCCACATCCACCTCA-f829fffa__FCA22_Female_body_adult,TGAATGCGTGGTCAAG-f8063598__FCA18_Male_body_adult,TCATTTGTCATTCGTT-f80ebbdc__FCA19_Male_body_adult,TGGGAGAGTGCATTAC-f829fffa__FCA22_Female_body_adult,TTAATCCGTGGGCTCT-f8438c5e__FCA25_Female_body_adult,GGGTCACTCGGAAACG-f83b3be4__FCA24_Female_body_a…	adult fat body
233	Whole Body	adult fat body_363	2.01991	1.28511	0	0	0	0	0	0	0	0	0	0	0	0	0	0	0	0	0	0	0	0	0	0	0	0	0	0	0	adult fat body	917.76	4660	CGTGTCTGTCTACAGT-f8328e36__FCA23_Female_body_adult,TCCTCGATCCCAATAG-f8438c5e__FCA25_Female_body_adult,TGGTGATAGGTCATCT-f83b3be4__FCA24_Female_body_adult,AACACACTCTAGACCA-f83b3be4__FCA24_Female_body_adult,AGGGAGTGTATCCTCC-f8328e36__FCA23_Female_body_adult,GTTCGCTCAGCAAGAC-f83b3be4__FCA24_Female_body_adult,GTCTCACGTGGAACCA-f829fffa__FCA22_Female_body_adult,AGCATCAAGGCTAAAT-f829fffa__FCA22_Female_bo…	adult fat body
234	Whole Body	adult fat body_368	2.17779	1.34191	0	0	0	0	0	0	0	0	0	0	0	0	0	0	0	0	0	0	0	0	0	0	0	0	0	0	0	adult fat body	1839.84	4972	CCCGGAAGTCTCGCGA-f8548b44__FCA27_Female_body_adult,ATATCCTAGAAGTCCG-f8548b44__FCA27_Female_body_adult,CTGTCGTTCGACATTG-f8548b44__FCA27_Female_body_adult,GTTCGCTTCGATTGGT-f84bfd1c__FCA26_Female_body_adult,ACAGCCGCACAAATCC-f84bfd1c__FCA26_Female_body_adult,CAACGGCCACATTACG-f84bfd1c__FCA26_Female_body_adult,AGGGCTCCACAGTACT-f84bfd1c__FCA26_Female_body_adult,TACATTCAGCGTACAG-f84bfd1c__FCA26_Female_bo…	adult fat body
235	Whole Body	adult glial cell_8	2.48983	1.95051	0	0	0	0	0	0	0	0	0	0	0	0	0	0	0	0	0	0	0	0	0	0	0	0	0	0	0	adult glial cell	795.72	3337	ATCGATGAGCAATAAC-f8063598__FCA18_Male_body_adult,AGGGTCCAGCTTTGTG-f7f586bc__FCA16_Male_body_adult,TGCGATAAGCAGCCTC-f80ebbdc__FCA19_Male_body_adult,CCATCACCATCTATCT-f7fd9b2c__FCA17_Male_body_adult,GAGGCAATCGGAATTC-f83b3be4__FCA24_Female_body_adult,ATTTCACTCTTGTGCC-f8328e36__FCA23_Female_body_adult,GTCTTTAAGCAGTACG-f7fd9b2c__FCA17_Male_body_adult,ATCCGTCCACAGTACT-f8063598__FCA18_Male_body_adult,TGA…	adult glial cell
236	Whole Body	adult glial cell_13	2.41903	2.37468	0	0	0	0	0	0	0	0	0	0	0	0	0	0	0	0	0	0	0	0	0	0	0	0	0	0	0	adult glial cell	820.72	3451	TGAGGAGAGTGGCGAT-f829fffa__FCA22_Female_body_adult,CACTTCGCACCAGCCA-f8438c5e__FCA25_Female_body_adult,AAGTACCCACCAGCCA-f829fffa__FCA22_Female_body_adult,CTATAGGTCCGCCTAT-f83b3be4__FCA24_Female_body_adult,CATTGAGTCACGTCCT-f829fffa__FCA22_Female_body_adult,TCACTATTCCGTTTCG-f8328e36__FCA23_Female_body_adult,AGTTCGACAATTCTTC-f8438c5e__FCA25_Female_body_adult,ATACCTTAGGCCTTGC-f8438c5e__FCA25_Female_bo…	adult glial cell
237	Whole Body	adult glial cell_29	1.26431	2.22539	0	0	0	0	0	0	0	0	0	0	0	0	0	0	0	0	0	0	0	0	0	0	0	0	0	0	0	adult glial cell	629.76	3266	TGCATGAAGAAGAGCA-f83b3be4__FCA24_Female_body_adult,GGTAGAGAGACGTCCC-f84bfd1c__FCA26_Female_body_adult,CTCGAGGAGGATTACA-f83b3be4__FCA24_Female_body_adult,TTCACCGTCAGTGCGC-f83b3be4__FCA24_Female_body_adult,TTCACGCAGTATGAAC-f83b3be4__FCA24_Female_body_adult,GTTACAGAGGTGCTTT-f829fffa__FCA22_Female_body_adult,TGCTCGTTCCACTGGG-f8328e36__FCA23_Female_body_adult,GACCCAGCACTCTAGA-f7f586bc__FCA16_Male_body…	adult glial cell
238	Whole Body	adult glial cell_39	2.92449	2.16132	0	0	0	0	0	0	0	0	0	0	0	0	0	0	0	0	0	0	0	0	0	0	0	0	0	0	0	adult glial cell	885.12	3521	TCCCAGTGTGCAACAG-f7f586bc__FCA16_Male_body_adult,CACTTCGCAATTGCCA-f7fd9b2c__FCA17_Male_body_adult,CATTCCGTCCGCCTAT-f7f586bc__FCA16_Male_body_adult,TCAGTTTTCGGTTCAA-f80ebbdc__FCA19_Male_body_adult,CCCGAAGGTGGACTAG-f82124ca__FCA21_Male_body_adult,ATCCGTCCACAGTACT-f8063598__FCA18_Male_body_adult,TGACCCTCAAATAAGC-f82124ca__FCA21_Male_body_adult,ATTTCACTCTTGTGCC-f8328e36__FCA23_Female_body_adult,GATGA…	adult glial cell
239	Whole Body	adult glial cell_46	2.50487	2.36424	0	0	0	0	0	0	0	0	0	0	0	0	0	0	0	0	0	0	0	0	0	0	0	0	0	0	0	adult glial cell	747.2	3413	AGCATCAGTCTCGGAC-f8328e36__FCA23_Female_body_adult,CAAGAGGAGTAGCATA-f7f586bc__FCA16_Male_body_adult,GTCATGAAGTATGCAA-f8328e36__FCA23_Female_body_adult,ACTGTCCTCCGGCTTT-f83b3be4__FCA24_Female_body_adult,CACAACATCTGCCTGT-d54b72e4__FCA2_MaleFemale_Body,CGAGGCTTCATTTGCT-f80ebbdc__FCA19_Male_body_adult,CATCCGTGTGGGAGAG-f80ebbdc__FCA19_Male_body_adult,CCCGAAGAGGGAGGGT-f83b3be4__FCA24_Female_body_adult,…	adult glial cell
240	Whole Body	adult glial cell_98	2.9587	2.15904	0	0	0	0	0	0	0	0	0	0	0	0	0	0	0	0	0	0	0	0	0	0	0	0	0	0	0	adult glial cell	678.6	3236	CAATCGAAGAAGATCT-f829fffa__FCA22_Female_body_adult,GTTGTGAAGCACCGAA-f8438c5e__FCA25_Female_body_adult,TTGGTTTAGCGCCTAC-f83b3be4__FCA24_Female_body_adult,ATCAGGTAGAGCATCG-f829fffa__FCA22_Female_body_adult,TGTGTGAAGGCACCAA-f80ebbdc__FCA19_Male_body_adult,ATCTCTAAGGCTTAGG-f8438c5e__FCA25_Female_body_adult,AACCTGATCCGCTAGG-f829fffa__FCA22_Female_body_adult,CGATGGCGTTGTCCCT-f7f586bc__FCA16_Male_body_a…	adult glial cell
241	Whole Body	adult glial cell_105	2.26122	2.38163	0	0	0	0	0	0	0	0	0	0	0	0	0	0	0	0	0	0	0	0	0	0	0	0	0	0	0	adult glial cell	651.56	3286	GGTCACGTCTGCAGCG-f817481a__FCA20_Male_body_adult,TGTGTGAAGGCACCAA-f80ebbdc__FCA19_Male_body_adult,AAGGTAACAGAGATTA-f7f586bc__FCA16_Male_body_adult,GCGATCGAGTCTTCGA-f7fd9b2c__FCA17_Male_body_adult,GCACTAACAAATGATG-f7fd9b2c__FCA17_Male_body_adult,TTTATGCTCTCTGACC-f82124ca__FCA21_Male_body_adult,GATTCGACACCGAATT-f8328e36__FCA23_Female_body_adult,ACTTCGCTCCACACAA-f817481a__FCA20_Male_body_adult,GAAGT…	adult glial cell
242	Whole Body	adult glial cell_107	1.57418	1.69829	0	0	0	0	0	0	0	0	0	0	0	0	0	0	0	0	0	0	0	0	0	0	0	0	0	0	0	adult glial cell	627.16	3218	TGATTTCAGACAAGCC-f83b3be4__FCA24_Female_body_adult,AGTCATGTCACTGCTC-f8438c5e__FCA25_Female_body_adult,GTGAGGACAACAGTGG-f8438c5e__FCA25_Female_body_adult,TAACGACCACAGACGA-f8438c5e__FCA25_Female_body_adult,CTTTCAAAGTATGACA-f8438c5e__FCA25_Female_body_adult,CTCAACCTCTGGTGGC-f829fffa__FCA22_Female_body_adult,TCGCAGGAGACTTCAC-f8438c5e__FCA25_Female_body_adult,CGAGGCTTCGAGTGGA-f83b3be4__FCA24_Female_bo…	adult glial cell
243	Whole Body	adult glial cell_134	2.99551	2.12977	0	0	0	0	0	0	0	0	0	0	0	0	0	0	0	0	0	0	0	0	0	0	0	0	0	0	0	adult glial cell	863.36	3527	GGGTATTGTGGCCTCA-f8328e36__FCA23_Female_body_adult,GATCATGTCCATTCAT-f8438c5e__FCA25_Female_body_adult,TTCCACGCACTATCGA-f8328e36__FCA23_Female_body_adult,GCTTTCGCAGGACTTT-f829fffa__FCA22_Female_body_adult,TCTTTGACAACGACAG-f84bfd1c__FCA26_Female_body_adult,GCACGTGTCTGAATGC-f8328e36__FCA23_Female_body_adult,CCCGAAGAGGGAGGGT-f83b3be4__FCA24_Female_body_adult,ATTTCACTCTTGTGCC-f8328e36__FCA23_Female_bo…	adult glial cell
244	Whole Body	adult glial cell_143	1.64026	1.90437	0	0	0	0	0	0	0	0	0	0	0	0	0	0	0	0	0	0	0	0	0	0	0	0	0	0	0	adult glial cell	769.88	3606	TCTATACTCTGCTTAT-f829fffa__FCA22_Female_body_adult,ACACTGACATTCAGGT-f8328e36__FCA23_Female_body_adult,TAACGACGTCCGAAAG-f83b3be4__FCA24_Female_body_adult,TCACAAGTCACATCAG-f829fffa__FCA22_Female_body_adult,AACCTTTTCGCATTGA-f83b3be4__FCA24_Female_body_adult,CAACCAATCTTCCACG-f829fffa__FCA22_Female_body_adult,TTTGGAGCAAAGCTCT-f829fffa__FCA22_Female_body_adult,CTTCAATTCTTACCAT-f84bfd1c__FCA26_Female_bo…	adult glial cell
245	Whole Body	adult glial cell_156	2.65579	2.48742	0	0	0	0	0	0	0	0	0	0	0	0	0	0	0	0	0	0	0	0	0	0	0	0	0	0	0	adult glial cell	725.28	3291	AGTAACCAGTAAGGGA-f83b3be4__FCA24_Female_body_adult,TGTGTGAAGGCACCAA-f80ebbdc__FCA19_Male_body_adult,GATTCGACACCGAATT-f8328e36__FCA23_Female_body_adult,GTTGTGAAGCACCGAA-f8438c5e__FCA25_Female_body_adult,TGAGACTCAGAAGCGT-f8063598__FCA18_Male_body_adult,GTGAGGACAACAGTGG-f8438c5e__FCA25_Female_body_adult,TAACGACCACAGACGA-f8438c5e__FCA25_Female_body_adult,CATACCCTCAAGAATG-f83b3be4__FCA24_Female_body_a…	adult glial cell
246	Whole Body	adult glial cell_158	1.28593	0.836821	0	0	0	0	0	0	0	0	0	0	0	0	0	0	0	0	0	0	0	0	0	0	0	0	0	0	0	adult glial cell	916.72	4160	TGAGGTTTCCCTGGTT-f829fffa__FCA22_Female_body_adult,ATGAGTCCATACCAGT-f8328e36__FCA23_Female_body_adult,TCCTAATCAGACCAAG-f82124ca__FCA21_Male_body_adult,TACCGGGGTGCAGGAT-f84bfd1c__FCA26_Female_body_adult,GCGTTTCGTGCATGAG-f7f586bc__FCA16_Male_body_adult,CTGCATCTCAGCAGAG-f8328e36__FCA23_Female_body_adult,TTAGTCTCACAGCTTA-f8438c5e__FCA25_Female_body_adult,AAAGTCCAGATACATG-f8438c5e__FCA25_Female_body_a…	adult glial cell
247	Whole Body	adult glial cell_163	2.73151	2.02763	0	0	0	0	0	0	0	0	0	0	0	0	0	0	0	0	0	0	0	0	0	0	0	0	0	0	0	adult glial cell	1030.92	3805	TTTGTTGAGCCTGAAG-f8063598__FCA18_Male_body_adult,GATAGCTGTTAGAGAT-f80ebbdc__FCA19_Male_body_adult,CCTATCGCAAATGCTC-f7f586bc__FCA16_Male_body_adult,TGGGCGTTCGAGCCAC-f8063598__FCA18_Male_body_adult,CGGCAGTAGAGTCGAC-f7f586bc__FCA16_Male_body_adult,TCGTGCTTCATCTATC-f82124ca__FCA21_Male_body_adult,GTTTGGAAGATTCGCT-f8063598__FCA18_Male_body_adult,AGTCACAAGGTAACTA-f82124ca__FCA21_Male_body_adult,CATTGAG…	adult glial cell
248	Whole Body	adult glial cell_178	2.94851	2.16136	0	0	0	0	0	0	0	0	0	0	0	0	0	0	0	0	0	0	0	0	0	0	0	0	0	0	0	adult glial cell	885.08	3675	CATGGTAAGAGTCTTC-f7fd9b2c__FCA17_Male_body_adult,ATGGGAGCATTCATCT-f7fd9b2c__FCA17_Male_body_adult,TGGATCAGTCACGTGC-f8063598__FCA18_Male_body_adult,CCTATCGCAAATGCTC-f7f586bc__FCA16_Male_body_adult,GTTAGACGTGTCACAT-f7f586bc__FCA16_Male_body_adult,AGCGTATAGTGATGGC-f7fd9b2c__FCA17_Male_body_adult,CACTTCGTCGAGCCAC-f80ebbdc__FCA19_Male_body_adult,ACGATCAAGCGATTCT-f82124ca__FCA21_Male_body_adult,ACTGTCC…	adult glial cell
249	Whole Body	adult glial cell_194	2.82149	2.24365	0	0	0	0	0	0	0	0	0	0	0	0	0	0	0	0.423129	0	0	0	0	0	0	0	0	0	0	0.423129	adult glial cell	759.4	3421	ACGATCAAGCGATTCT-f82124ca__FCA21_Male_body_adult,GGAGAACAGCGAGAAA-f7f586bc__FCA16_Male_body_adult,GACCAATGTACCTATG-f8063598__FCA18_Male_body_adult,GTAAGTCCAATCCTAG-f8063598__FCA18_Male_body_adult,CATGAGTAGAAACACT-f80ebbdc__FCA19_Male_body_adult,CAAGAGGAGTAGCATA-f7f586bc__FCA16_Male_body_adult,ACTGTCCCACATTGTG-f7fd9b2c__FCA17_Male_body_adult,ATCGGATAGCACGATG-f80ebbdc__FCA19_Male_body_adult,GTCCCAT…	adult glial cell
250	Whole Body	adult glial cell_237	2.77687	2.60161	0	0	0	0	0	0	0	0	0	0	0	0	0	0	0	0	0	0	0	0	0	0	0	0	0	0	0	adult glial cell	929.08	3518	GAATCACGTTCAGTAC-f7fd9b2c__FCA17_Male_body_adult,GTTAGACGTGTCACAT-f7f586bc__FCA16_Male_body_adult,TCAGTTTTCGGTTCAA-f80ebbdc__FCA19_Male_body_adult,ATGGGTTTCGCGCCAA-f8063598__FCA18_Male_body_adult,GACTATGGTACCTGTA-f80ebbdc__FCA19_Male_body_adult,AAACGCTCACTCCTTG-f8063598__FCA18_Male_body_adult,CAACCAACACTACACA-f817481a__FCA20_Male_body_adult,CAAGAGGAGTAGCATA-f7f586bc__FCA16_Male_body_adult,CATGAGT…	adult glial cell
251	Whole Body	adult glial cell_241	2.80522	2.65534	0	0	0	0	0	0	0	0	0	0	0	0	0	0	0	0	0	0	0	0	0	0	0	0	0	0	0	adult glial cell	695.4	3357	CCTGTTGGTCGTAATC-f7f586bc__FCA16_Male_body_adult,ACTTCGCTCCACACAA-f817481a__FCA20_Male_body_adult,TCTAACTTCTCGAACA-f7f586bc__FCA16_Male_body_adult,GCATTAGCACCGTGGT-f7f586bc__FCA16_Male_body_adult,TCAAGTGGTGGGTCAA-f7fd9b2c__FCA17_Male_body_adult,ATGTCCCGTAACTTCG-f7fd9b2c__FCA17_Male_body_adult,ATCGGATAGCACGATG-f80ebbdc__FCA19_Male_body_adult,ATCACTTAGCTCAGAG-f7f586bc__FCA16_Male_body_adult,TGTGTGA…	adult glial cell
252	Whole Body	adult glial cell_248	1.55118	2.33142	0	0	0	0	0	0	0	0	0	0	0	0	0	0	0	0	0	0	0	0	0	0	0	0	0	0	0	adult glial cell	645.68	3373	CAGCCAGCATTCGATG-f829fffa__FCA22_Female_body_adult,CATACAGTCCGCACTT-f83b3be4__FCA24_Female_body_adult,CATCCGTGTCAGTCTA-f8328e36__FCA23_Female_body_adult,TACCGGGGTGCAGGAT-f84bfd1c__FCA26_Female_body_adult,GCAGCTGGTTAGCGGA-f83b3be4__FCA24_Female_body_adult,CATCGGGTCTATGCCC-f8328e36__FCA23_Female_body_adult,ACAGAAATCACAGAGG-f8438c5e__FCA25_Female_body_adult,TCACAAGTCACATCAG-f829fffa__FCA22_Female_bo…	adult glial cell
253	Whole Body	adult glial cell_255	1.32767	1.69296	0	0	0	0	0	0	0	0	0	0	0	0	0	0	0	0	0	0	0	0.44112	0	0	0	0	0	0	0.44112	adult glial cell	721.44	3315	TAGGAGGCATGTGCTA-f817481a__FCA20_Male_body_adult,GTTTACTCACAACGTT-f82124ca__FCA21_Male_body_adult,GAAGTAAGTATCGTAC-f8063598__FCA18_Male_body_adult,GTTATGGTCTGACCCT-f817481a__FCA20_Male_body_adult,CGTTGGGAGACTCATC-f817481a__FCA20_Male_body_adult,TCTTTGAAGGCGCTCT-f817481a__FCA20_Male_body_adult,TTCCGTGCAAGACGGT-f80ebbdc__FCA19_Male_body_adult,AGTCATGTCACTGCTC-f8438c5e__FCA25_Female_body_adult,AAGGT…	adult glial cell
254	Whole Body	adult glial cell_265	2.28728	2.44296	0	0	0	0	0	0	0	0	0	0	0	0	0	0	0	0	0	0	0	0	0	0	0	0	0	0	0	adult glial cell	723.32	3425	TTGTTGTAGATGAACT-f8063598__FCA18_Male_body_adult,GATCATGCACTGCGTG-f80ebbdc__FCA19_Male_body_adult,ACCTGTCAGGTGCATG-f80ebbdc__FCA19_Male_body_adult,AACGTCATCGCCGAAC-f817481a__FCA20_Male_body_adult,GGTCACGTCTGCAGCG-f817481a__FCA20_Male_body_adult,CTGTATTAGCACTCAT-f817481a__FCA20_Male_body_adult,GCACATACAGTATACC-f8438c5e__FCA25_Female_body_adult,CATGCTCTCATTCGTT-f7f586bc__FCA16_Male_body_adult,GTAAT…	adult glial cell
255	Whole Body	adult glial cell_269	2.61219	2.08842	0	0	0	0	0	0	0	0	0	0	0	0	0	0	0	0	0	0	0	0	0	0	0	0	0	0	0	adult glial cell	791.84	3414	CACGAATCATTAGGCT-f83b3be4__FCA24_Female_body_adult,CTCAGTCCACTGGACC-f8328e36__FCA23_Female_body_adult,TCTATACTCTGCTTAT-f829fffa__FCA22_Female_body_adult,TACGCTCAGGGCCAAT-f8438c5e__FCA25_Female_body_adult,CCCAACTTCGGCTGAC-f7fd9b2c__FCA17_Male_body_adult,CCTACGTTCCCTTGTG-f83b3be4__FCA24_Female_body_adult,ACACAGTAGTTACGTC-f83b3be4__FCA24_Female_body_adult,GCACGTGTCTGAATGC-f8328e36__FCA23_Female_body…	adult glial cell
256	Whole Body	adult glial cell_279	2.56976	1.68389	0	0	0	0	0	0	0	0	0	0	0	0	0	0	0	0	0	0	0	0	0	0	0	0	0	0	0	adult glial cell	729.52	3341	ATTATCCGTGCTCTCT-f8328e36__FCA23_Female_body_adult,TTCATTGCACATTCTT-f8438c5e__FCA25_Female_body_adult,TACGGTAGTTGGTACT-f7fd9b2c__FCA17_Male_body_adult,TTCAATCTCCACCTGT-f8328e36__FCA23_Female_body_adult,GTCTCACCACGACGCT-f8328e36__FCA23_Female_body_adult,TGTTCCGGTGGCTTGC-d54b72e4__FCA2_MaleFemale_Body,AGAGAATGTGCGTTTA-f8328e36__FCA23_Female_body_adult,TGAACGTTCTGTCCGT-f83b3be4__FCA24_Female_body_ad…	adult glial cell
257	Whole Body	adult glial cell_280	1.13015	1.54077	0	0	0	0	0	0	0	0	0	0	0	0	0	0	0	0	0	0	0	0	0	0	0	0	0	0	0	adult glial cell	763.32	3849	CGTAATGTCAATGCAC-f829fffa__FCA22_Female_body_adult,TTAGTCTCACAGCTTA-f8438c5e__FCA25_Female_body_adult,CGGTCAGAGGTGCTAG-f84bfd1c__FCA26_Female_body_adult,TACCGGGGTGCAGGAT-f84bfd1c__FCA26_Female_body_adult,AAAGGATCAAAGTGTA-f83b3be4__FCA24_Female_body_adult,ATGAGTCCATACCAGT-f8328e36__FCA23_Female_body_adult,TTCACGCAGTATGAAC-f83b3be4__FCA24_Female_body_adult,GAAACCTCACAAGGTG-f8438c5e__FCA25_Female_bo…	adult glial cell
258	Whole Body	adult glial cell_281	2.09751	2.16806	0	0	0	0	0	0	0	0	0	0	0	0	0	0	0	0	0	0	0	0	0	0	0	0	0	0	0	adult glial cell	671.72	3362	CCGTGAGAGGTTGACG-f83b3be4__FCA24_Female_body_adult,AACCTGAAGCGAGGAG-f8328e36__FCA23_Female_body_adult,CTGCATCTCAGCAGAG-f8328e36__FCA23_Female_body_adult,TCAAGACGTTGGGACA-f8438c5e__FCA25_Female_body_adult,TTTGGAGAGGTCACAG-f829fffa__FCA22_Female_body_adult,CATCCGTGTCAGTCTA-f8328e36__FCA23_Female_body_adult,GGCAGTCTCACCCTTG-f83b3be4__FCA24_Female_body_adult,GATGCTAAGAGGCTGT-f829fffa__FCA22_Female_bo…	adult glial cell
259	Whole Body	adult glial cell_299	2.74048	2.45032	0	0	0	0	0	0	0	0	0	0	0	0	0	0	0	0	0	0	0	0	0	0	0	0	0	0	0	adult glial cell	717.52	3228	CATGAGTAGAAACACT-f80ebbdc__FCA19_Male_body_adult,GTAGGAGAGTTGGACG-f7fd9b2c__FCA17_Male_body_adult,GCCAGGTAGCAACTCT-f8063598__FCA18_Male_body_adult,TCACGGGGTTCATCTT-f80ebbdc__FCA19_Male_body_adult,ATCTTCAGTTATAGCC-f7fd9b2c__FCA17_Male_body_adult,TCGGGTGAGACGCCCT-f8063598__FCA18_Male_body_adult,GTGCACGCAAACCGGA-f7fd9b2c__FCA17_Male_body_adult,ACCTACCGTGCTGTCG-f7fd9b2c__FCA17_Male_body_adult,TCCTTCT…	adult glial cell
260	Whole Body	adult glial cell_301	2.79695	2.55865	0	0	0	0	0	0	0	0	0	0	0	0	0	0	0	0	0	0	0	0	0	0	0	0	0	0	0	adult glial cell	805.48	3419	CATCCACTCACTTGTT-f84bfd1c__FCA26_Female_body_adult,CTATAGGTCCGCCTAT-f83b3be4__FCA24_Female_body_adult,AGTGCCGTCCTGCCAT-f8438c5e__FCA25_Female_body_adult,AAGTACCCACCAGCCA-f829fffa__FCA22_Female_body_adult,GATCATGTCCATTCAT-f8438c5e__FCA25_Female_body_adult,TCACTATTCCGTTTCG-f8328e36__FCA23_Female_body_adult,GTACAGTCAAGCGCAA-f829fffa__FCA22_Female_body_adult,CTGGCAGCACGACGAA-f83b3be4__FCA24_Female_bo…	adult glial cell
261	Whole Body	adult glial cell_308	2.90325	2.5372	0	0	0	0	0	0	0	0	0	0	0	0	0	0	0	0	0	0	0	0	0	0	0	0	0	0	0	adult glial cell	858.8	3491	TTTGGTTTCCGTTGGG-f7f586bc__FCA16_Male_body_adult,TCCCAGTGTGCAACAG-f7f586bc__FCA16_Male_body_adult,CACAACAAGGGCAACT-f7f586bc__FCA16_Male_body_adult,GTTAGACGTGTCACAT-f7f586bc__FCA16_Male_body_adult,CATGAGTAGAAACACT-f80ebbdc__FCA19_Male_body_adult,CAGGTATTCCCTAGGG-f7f586bc__FCA16_Male_body_adult,TCACGGGGTTCATCTT-f80ebbdc__FCA19_Male_body_adult,GACCAATGTACCTATG-f8063598__FCA18_Male_body_adult,ACGATCA…	adult glial cell
262	Whole Body	adult glial cell_319	2.68692	2.25076	0	0	0	0	0	0	0	0	0	0	0	0	0	0	0	0	0	0	0	0	0	0	0	0	0	0	0	adult glial cell	847.56	3493	AAAGGTATCCTCAGAA-f7f586bc__FCA16_Male_body_adult,CTTACCGTCGTGGAAG-f8063598__FCA18_Male_body_adult,GTAGGAGAGTTGGACG-f7fd9b2c__FCA17_Male_body_adult,CACACAACAGCTCCTT-f817481a__FCA20_Male_body_adult,GCGATCGGTGGTTCTA-f7fd9b2c__FCA17_Male_body_adult,TCAATTCAGTACGTCT-f7fd9b2c__FCA17_Male_body_adult,CATGAGTAGAAACACT-f80ebbdc__FCA19_Male_body_adult,GTGCACGCAAACCGGA-f7fd9b2c__FCA17_Male_body_adult,GCCATTC…	adult glial cell
263	Whole Body	adult glial cell_323	2.82125	2.7015	0	0	0	0	0	0	0	0	0	0	0	0	0	0	0	0	0	0	0	0	0	0	0	0	0	0	0	adult glial cell	633	3191	TGTGTGAAGGCACCAA-f80ebbdc__FCA19_Male_body_adult,ACTTCGCTCCACACAA-f817481a__FCA20_Male_body_adult,ATCATTCCAATTGTGC-f80ebbdc__FCA19_Male_body_adult,CATCCGTGTGGGAGAG-f80ebbdc__FCA19_Male_body_adult,TGATTTCAGACAAGCC-f83b3be4__FCA24_Female_body_adult,TGAGACTCAGAAGCGT-f8063598__FCA18_Male_body_adult,CCGGGTATCTGTTGGA-f817481a__FCA20_Male_body_adult,TTGGTTTTCCGAGAAG-f7fd9b2c__FCA17_Male_body_adult,CGATG…	adult glial cell
264	Whole Body	adult glial cell_340	2.98911	2.59392	0	0	0	0	0	0	0	0	0	0	0	0	0	0	0	0	0	0	0	0	0	0	0	0	0	0	0	adult glial cell	678.4	3269	ACTTCGCTCCACACAA-f817481a__FCA20_Male_body_adult,TGTGTGAAGGCACCAA-f80ebbdc__FCA19_Male_body_adult,CCTATCGCAAATGCTC-f7f586bc__FCA16_Male_body_adult,TGAGACTCAGAAGCGT-f8063598__FCA18_Male_body_adult,CAGTGCGAGTTGGAGC-f829fffa__FCA22_Female_body_adult,CGATGGCGTTGTCCCT-f7f586bc__FCA16_Male_body_adult,GTCCCATTCCCAAGTA-f80ebbdc__FCA19_Male_body_adult,CCGGGTATCTGTTGGA-f817481a__FCA20_Male_body_adult,TTCTG…	adult glial cell
265	Whole Body	adult glial cell_344	1.74653	1.49141	0	0	0	0	0	0	0	0	0	0	0	0	0	0.35797	0	0	0	0	0	0	0	0	0	0	0	0	0.35797	adult glial cell	929.32	3884	TCGAAGTGTTGGATCT-f7f586bc__FCA16_Male_body_adult,AACGTCATCGCCGAAC-f817481a__FCA20_Male_body_adult,TACACCCAGAAACCCG-f83b3be4__FCA24_Female_body_adult,AATGCCATCCATCAGA-f7fd9b2c__FCA17_Male_body_adult,TGGGAGACACCATATG-f8063598__FCA18_Male_body_adult,TTCCGTGCAAGACGGT-f80ebbdc__FCA19_Male_body_adult,ACTATGGAGCGCCATC-f817481a__FCA20_Male_body_adult,ACAGGGATCCACGTGG-f7fd9b2c__FCA17_Male_body_adult,GAAAC…	adult glial cell
266	Whole Body	adult glial cell_348	2.83701	2.50868	0	0	0	0	0	0	0	0	0	0	0	0	0	0	0	0	0	0	0	0	0	0.360592	0	0	0	0	0.360592	adult glial cell	921.28	3794	CCTATCGCAAATGCTC-f7f586bc__FCA16_Male_body_adult,CAAGGGATCATGCCGG-f817481a__FCA20_Male_body_adult,TTGTGGACACTGGATT-f817481a__FCA20_Male_body_adult,GCAGCCATCATTTGTC-f817481a__FCA20_Male_body_adult,TTTGTTGAGCCTGAAG-f8063598__FCA18_Male_body_adult,GATAGAATCCCGTGTT-f7f586bc__FCA16_Male_body_adult,CACTTCGCACCAGCCA-f8438c5e__FCA25_Female_body_adult,TGAGGAGAGTGGCGAT-f829fffa__FCA22_Female_body_adult,CAT…	adult glial cell
267	Whole Body	adult tracheocyte_21	1.00713	0	0	0	0	0	0	0	0	0	0	0	0	0	0	0	0	0	0	0	0	0	0	0	0	0	0	0	0	adult tracheocyte	690.56	3507	ACAACCACACTGCGTG-f8548b44__FCA27_Female_body_adult,CAGATACGTTGAATCC-f8548b44__FCA27_Female_body_adult,GCCAACGCACCACTGG-f8548b44__FCA27_Female_body_adult,ATACCGATCCTGGGTG-f8548b44__FCA27_Female_body_adult,GGGCGTTGTTTGAACC-f84bfd1c__FCA26_Female_body_adult,CCACGTTCAGTAGAGC-f84bfd1c__FCA26_Female_body_adult,CCACGAGTCTCATGGA-f817481a__FCA20_Male_body_adult,TCCTCGAAGTGTACAA-f8548b44__FCA27_Female_body…	adult tracheocyte
268	Whole Body	adult tracheocyte_52	1.07168	0.56991	0	0	0	0	0	0	0	0	0	0	0	0	0	0	0	0	0	0	0	0	0	0	0	0	0	0	0	adult tracheocyte	1041.52	3633	TCTGGCTAGCGAGTCA-d54b72e4__FCA2_MaleFemale_Body,AATCGTGTCCCTTTGG-f829fffa__FCA22_Female_body_adult,CTGCCTAAGTCAATCC-f829fffa__FCA22_Female_body_adult,GTATTGGAGAAGGTAG-f829fffa__FCA22_Female_body_adult,ATCTCTAGTCGAATGG-d54b72e4__FCA2_MaleFemale_Body,AAGGTAACAACCCTAA-f829fffa__FCA22_Female_body_adult,GAACGTTGTCAGGCAA-f8328e36__FCA23_Female_body_adult,TCAATTCAGGCGTCCT-f8548b44__FCA27_Female_body_adu…	adult tracheocyte
269	Whole Body	artefact_6	1.55917	1.0569	0	0	0	0	0	0	0	0	0	0	0	0	0	0	0	0	0	0	0	0	0	0	0	0.318809	0	0	0.318809	artefact	1065.28	5195	GTGCGTGAGAACTCCT-d54b72e4__FCA2_MaleFemale_Body,CGAGTTAGTTAGGCCC-d54b72e4__FCA2_MaleFemale_Body,TCATGGAAGCCTCGTG-d54b72e4__FCA2_MaleFemale_Body,TCGGATACATGGAACG-d54b72e4__FCA2_MaleFemale_Body,ATAGGCTCACTGGACC-d54b72e4__FCA2_MaleFemale_Body,ACAAGCTGTGAATATG-f8438c5e__FCA25_Female_body_adult,GGTCTGGTCCACACCT-f829fffa__FCA22_Female_body_adult,ACAAGCTCATTCAGGT-d54b72e4__FCA2_MaleFemale_Body,GGATGTTTC…	artefact
270	Whole Body	artefact_14	1.23406	0.594277	0	0	0	0	0	0	0	0	0	0	0	0	0	0	0	0	0	0	0	0	0	0	0	0	0	0	0	artefact	985.56	4497	GTGTTCCGTGGGAGAG-f83b3be4__FCA24_Female_body_adult,GCCATGGTCTTTCCGG-f83b3be4__FCA24_Female_body_adult,AACAAGACACCATAAC-f8328e36__FCA23_Female_body_adult,CCGATGGTCAGCTGTA-f83b3be4__FCA24_Female_body_adult,ACCAAACCAGTAGAAT-f83b3be4__FCA24_Female_body_adult,TGCTCCACAATACAGA-f83b3be4__FCA24_Female_body_adult,CAGGGCTTCACTTGGA-f83b3be4__FCA24_Female_body_adult,CATACAGTCAGAGTTC-f84bfd1c__FCA26_Female_bo…	artefact
271	Whole Body	artefact_40	1.16058	0	0	0	0	0	0	0	0	0	0	0	0	0	0	0	0	0	0	0	0	0	0	0	0	0	0	0	0	artefact	730	4268	GCCATTCCATAGAAAC-f83b3be4__FCA24_Female_body_adult,CATACAGTCAGAGTTC-f84bfd1c__FCA26_Female_body_adult,TTACAGGGTACTCGCG-f8438c5e__FCA25_Female_body_adult,GTTGCTCCACTTTATC-f829fffa__FCA22_Female_body_adult,CCTTGTGCACTAGTAC-f83b3be4__FCA24_Female_body_adult,AGGACTTGTTGCTTGA-f83b3be4__FCA24_Female_body_adult,GATCATGTCCTACCGT-f84bfd1c__FCA26_Female_body_adult,ATGAGGGGTTCGAAGG-f829fffa__FCA22_Female_bo…	artefact
272	Whole Body	artefact_53	1.43368	1.14084	0	0	0	0	0	0	0	0	0	0	0	0	0	0	0	0	0	0	0	0	0	0	0.303727	0	0	0	0.303727	artefact	1127.08	5393	CGAGTTAGTTAGGCCC-d54b72e4__FCA2_MaleFemale_Body,CTTCCGATCGACGATT-d54b72e4__FCA2_MaleFemale_Body,TGTGGCGAGAGGTATT-d54b72e4__FCA2_MaleFemale_Body,TCGGATACATGGAACG-d54b72e4__FCA2_MaleFemale_Body,AGATGAAGTCCTATAG-d54b72e4__FCA2_MaleFemale_Body,TTCATTGAGTCTGGTT-d54b72e4__FCA2_MaleFemale_Body,TCATGGAAGCCTCGTG-d54b72e4__FCA2_MaleFemale_Body,ACACCAAAGACAGTCG-f82124ca__FCA21_Male_body_adult,TGGGAAGCAGGGAG…	artefact
273	Whole Body	artefact_54	1.22145	0.390976	0	0	0	0	0	0	0	0	0	0	0	0	0	0	0	0	0	0	0	0	0	0	0	0	0	0	0	artefact	836.08	4490	TTACAGGGTACTCGCG-f8438c5e__FCA25_Female_body_adult,ATTACCTTCGAACTCA-f8328e36__FCA23_Female_body_adult,GTTGCTCCACTTTATC-f829fffa__FCA22_Female_body_adult,CACCAAACAGTGTGGA-f84bfd1c__FCA26_Female_body_adult,TATTGGGGTATCACCA-f8438c5e__FCA25_Female_body_adult,TTCACGCCACCAGTAT-f83b3be4__FCA24_Female_body_adult,CACGAATTCCTCACGT-f829fffa__FCA22_Female_body_adult,CTCACTGGTGTTGACT-f829fffa__FCA22_Female_bo…	artefact
274	Whole Body	artefact_63	1.5602	0.879588	0	0	0	0	0	0	0	0	0	0	0	0	0	0	0	0	0	0	0	0	0	0	0	0	0	0	0	artefact	851.12	4526	GTTGCTCCACTTTATC-f829fffa__FCA22_Female_body_adult,CTCACTGGTGTTGACT-f829fffa__FCA22_Female_body_adult,GGCACGTGTCTGGTTA-f829fffa__FCA22_Female_body_adult,TTCACGCCACCAGTAT-f83b3be4__FCA24_Female_body_adult,CCAATGAAGGATTTGA-f8438c5e__FCA25_Female_body_adult,TGTGGCGTCTCTAGGA-f83b3be4__FCA24_Female_body_adult,GCCATTCCATAGAAAC-f83b3be4__FCA24_Female_body_adult,ACAAGCTGTGAATATG-f8438c5e__FCA25_Female_bo…	artefact
275	Whole Body	artefact_82	1.15476	0.625564	0	0	0	0	0	0	0	0	0	0	0	0	0	0	0	0	0	0	0	0	0	0	0	0	0	0	0	artefact	920.28	4640	GCACGTGAGTACTGGG-f829fffa__FCA22_Female_body_adult,TCAGTCCCAACCACGC-f84bfd1c__FCA26_Female_body_adult,CATTCTATCATGCTAG-f84bfd1c__FCA26_Female_body_adult,GACGCTGCAAAGGGTC-f84bfd1c__FCA26_Female_body_adult,GTCGAATAGCGATCGA-f84bfd1c__FCA26_Female_body_adult,TTCTTGAAGTCCCAAT-f83b3be4__FCA24_Female_body_adult,CATCGTCAGAGGGTGG-f83b3be4__FCA24_Female_body_adult,CTCAACCAGGTGGTTG-f84bfd1c__FCA26_Female_bo…	artefact
276	Whole Body	artefact_84	1.07494	0.769135	0	0	0	0	0	0	0	0	0	0	0	0	0	0	0	0	0	0	0	0	0	0	0	0	0	0	0	artefact	1036.36	4671	ATACCTTTCAGAACCT-f8328e36__FCA23_Female_body_adult,CCGATGGTCAGCTGTA-f83b3be4__FCA24_Female_body_adult,GCCATGGTCTTTCCGG-f83b3be4__FCA24_Female_body_adult,TTCACGCCACCAGTAT-f83b3be4__FCA24_Female_body_adult,TACAACGCAGGACTTT-f83b3be4__FCA24_Female_body_adult,AATTTCCTCCGATGTA-f83b3be4__FCA24_Female_body_adult,CTCACTGGTGTTGACT-f829fffa__FCA22_Female_body_adult,GCACGTGAGTACTGGG-f829fffa__FCA22_Female_bo…	artefact
277	Whole Body	artefact_87	1.1091	0.517131	0	0	0	0	0	0	0	0	0	0	0	0	0	0	0	0	0	0	0	0	0	0	0	0	0	0	0	artefact	1181.32	5098	TCACTATGTACACGCC-f8548b44__FCA27_Female_body_adult,ATCGGATAGAACTTCC-f8548b44__FCA27_Female_body_adult,GGGCTACTCCCTCAAC-f8548b44__FCA27_Female_body_adult,GTGACGCAGGAATTAC-f8328e36__FCA23_Female_body_adult,GTTGCTCCATACACCA-f829fffa__FCA22_Female_body_adult,TCAGTCCCAACCACGC-f84bfd1c__FCA26_Female_body_adult,AGTGATCCACTGGAAG-f84bfd1c__FCA26_Female_body_adult,CACCAAACAGTGTGGA-f84bfd1c__FCA26_Female_bo…	artefact
278	Whole Body	artefact_99	1.25518	0.486809	0	0	0	0	0	0	0	0	0	0	0	0	0	0	0	0	0	0	0	0	0	0	0	0	0	0	0	artefact	1275.68	5476	GAGTCATAGTTGCCTA-d54b72e4__FCA2_MaleFemale_Body,TAGGGTTCAAGACGGT-d54b72e4__FCA2_MaleFemale_Body,GCGTGCATCTCAATCT-d54b72e4__FCA2_MaleFemale_Body,CATTCATTCTGCGATA-f8438c5e__FCA25_Female_body_adult,ACCACAACATGCACTA-d54b72e4__FCA2_MaleFemale_Body,GGTGTCGAGGACCCAA-f7fd9b2c__FCA17_Male_body_adult,CGATGGCAGTTCATGC-f8063598__FCA18_Male_body_adult,ATGAGTCGTGACTCTA-f829fffa__FCA22_Female_body_adult,GAACTGT…	artefact
279	Whole Body	artefact_107	1.3082	0.854311	0	0	0	0	0	0	0	0	0	0	0	0	0	0	0	0	0	0	0	0	0	0	0	0	0	0	0	artefact	1185.4	5150	TAGGGTTCAAGACGGT-d54b72e4__FCA2_MaleFemale_Body,GGTTAACGTGTTACTG-d54b72e4__FCA2_MaleFemale_Body,ACCACAACATGCACTA-d54b72e4__FCA2_MaleFemale_Body,GCGTGCATCTCAATCT-d54b72e4__FCA2_MaleFemale_Body,CTGTGAAAGATCACCT-d54b72e4__FCA2_MaleFemale_Body,CATTCATTCTGCGATA-f8438c5e__FCA25_Female_body_adult,CGGTCAGGTACTGGGA-d54b72e4__FCA2_MaleFemale_Body,GGGATGAAGATGGTAT-d54b72e4__FCA2_MaleFemale_Body,GGGCCATCAGAA…	artefact
280	Whole Body	artefact_112	1.00232	1.39079	0	0	0	0	0	0	0	0	0	0	0	0	0	0	0	0	0	0	0	0	0	0	0	0	0	0	0	artefact	927.76	4938	ACTGTCCCAAGTTTGC-f8328e36__FCA23_Female_body_adult,ACACGCGAGTCAGAGC-f8438c5e__FCA25_Female_body_adult,CCGCAAGAGGCATGGT-f8438c5e__FCA25_Female_body_adult,TTAGGCACACCAAAGG-f83b3be4__FCA24_Female_body_adult,GAATCACAGGTGCATG-f829fffa__FCA22_Female_body_adult,TCAATCTCATGGCGCT-f84bfd1c__FCA26_Female_body_adult,GCAGTTAGTCACCACG-f83b3be4__FCA24_Female_body_adult,CCTACGTGTGCACGCT-f8438c5e__FCA25_Female_bo…	artefact
281	Whole Body	cell body glial cell_2	1.73527	1.83326	0	0	0	0	0	0	0	0	0	0	0	0	0	0	0	0.45983	0	0	0	0	0	0	0	0	0	0	0.45983	cell body glial cell	685.16	3253	CCTCTAGAGCAAGTGC-f7f586bc__FCA16_Male_body_adult,AATGGAACAGATGCGA-f82124ca__FCA21_Male_body_adult,CTCTGGTAGTAGGTTA-f82124ca__FCA21_Male_body_adult,TCATTCAGTATGAAGT-f7f586bc__FCA16_Male_body_adult,TAACCAGGTAAGGCTG-f8063598__FCA18_Male_body_adult,TCTGCCATCAAGCCGC-f817481a__FCA20_Male_body_adult,CATAAGCAGAGCATTA-f7f586bc__FCA16_Male_body_adult,GTTAGTGTCCTTCAGC-f8063598__FCA18_Male_body_adult,TCCTGCA…	cell body glial cell
282	Whole Body	cell body glial cell_3	1.82995	0.836549	0	0	0	0	0	0	0	0	0	0	0	0	0	0	0	0	0	0	0	0	0	0	0	0	0	0	0	cell body glial cell	917.16	3432	AGGCCACGTCCTTTGC-f82124ca__FCA21_Male_body_adult,ATGTCCCGTAGATCGG-f7fd9b2c__FCA17_Male_body_adult,TGATCAGCAACTCATG-f80ebbdc__FCA19_Male_body_adult,TGGTACATCTGCCTGT-f7fd9b2c__FCA17_Male_body_adult,GATCGTATCCAGTGTA-f8063598__FCA18_Male_body_adult,AAAGGATTCCCTCTTT-f8063598__FCA18_Male_body_adult,TCTATACTCCCGATCT-f7fd9b2c__FCA17_Male_body_adult,TCACTATCAGCAGAAC-f7f586bc__FCA16_Male_body_adult,CGAGTGC…	cell body glial cell
283	Whole Body	cell body glial cell_16	2.33109	1.85284	0	0	0	0	0	0	0	0	0	0	0	0	0	0.398039	0	0	0	0	0	0	0	0	0	0	0	0	0.398039	cell body glial cell	818.16	3320	ATGCGATCAGCAGACA-f817481a__FCA20_Male_body_adult,GATAGAATCCATTCAT-f7fd9b2c__FCA17_Male_body_adult,TAACTTCTCACGACTA-f82124ca__FCA21_Male_body_adult,TCATCCGTCTACTGCC-f7f586bc__FCA16_Male_body_adult,CATGGATCAAGTAGTA-f8063598__FCA18_Male_body_adult,CATTCCGTCGAGAAGC-f8063598__FCA18_Male_body_adult,TGTGCGGCAGCAGTTT-f8063598__FCA18_Male_body_adult,TCAGGTAAGAACTCCT-f8063598__FCA18_Male_body_adult,TTCACGC…	cell body glial cell
284	Whole Body	cell body glial cell_22	1.33402	1.73351	0	0	0	0	0	0	0	0	0	0	0	0	0	0	0	0	0	0	0	0	0	0	0	0	0	0	0	cell body glial cell	858.28	3551	ACCTGAAAGAGAGCGG-f829fffa__FCA22_Female_body_adult,TAACGACCACAGTGTT-f829fffa__FCA22_Female_body_adult,CATCGGGTCCTCTGCA-d54b72e4__FCA2_MaleFemale_Body,ATCCTATCAGCGCTTG-f8328e36__FCA23_Female_body_adult,ATCCACCCACCGTGCA-f8328e36__FCA23_Female_body_adult,CTGAGCGGTATGTGTC-f8328e36__FCA23_Female_body_adult,AGGATAATCCTCTAAT-f8328e36__FCA23_Female_body_adult,GTCTGTCAGGAATTAC-f8328e36__FCA23_Female_body_…	cell body glial cell
285	Whole Body	cell body glial cell_27	2.52356	1.27834	0	0	0	0	0	0	0	0	0	0	0	0	0	0	0	0	0	0	0	0	0	0	0	0	0	0	0	cell body glial cell	1080.8	3628	GCAACATGTCTTCGAA-f8063598__FCA18_Male_body_adult,GTGGTTAAGCCAACCC-f7f586bc__FCA16_Male_body_adult,ATGAAAGAGAGCAAGA-f7fd9b2c__FCA17_Male_body_adult,TAAGCGTCAAGCTGTT-f7fd9b2c__FCA17_Male_body_adult,ACTGTGAAGTCTAACC-f7f586bc__FCA16_Male_body_adult,TCTCAGCAGGAATCGC-f7fd9b2c__FCA17_Male_body_adult,ATGGATCCACCCTAGG-f8063598__FCA18_Male_body_adult,CTCAGGGGTCAGGCAA-f7f586bc__FCA16_Male_body_adult,AGGATAA…	cell body glial cell
286	Whole Body	cell body glial cell_29	1.01022	0.772025	0	0	0	0	0	0	0	0	0	0	0	0	0	0	0	0.458735	0	0	0	0	0	0	0	0	0	0	0.458735	cell body glial cell	687.2	3386	GCACATAGTCGTACTA-f82124ca__FCA21_Male_body_adult,ACCAAACTCCAAATGC-f8328e36__FCA23_Female_body_adult,TCATTCAGTATGAAGT-f7f586bc__FCA16_Male_body_adult,GATGTTGGTTTCTATC-f82124ca__FCA21_Male_body_adult,GCGTTTCGTAACTTCG-f817481a__FCA20_Male_body_adult,AGATGCTGTATGTGTC-f817481a__FCA20_Male_body_adult,CACCAAACAAGTGGCA-f8063598__FCA18_Male_body_adult,TCCTGCAGTTAAGTCC-f7fd9b2c__FCA17_Male_body_adult,TTGTG…	cell body glial cell
287	Whole Body	cell body glial cell_32	2.01215	1.3289	0	0	0	0	0	0	0	0	0	0	0	0	0	0	0	0.380361	0	0	0	0	0	0	0	0	0	0	0.380361	cell body glial cell	864.28	3323	TCACTATCAGCAGAAC-f7f586bc__FCA16_Male_body_adult,CAGCAGCGTATGAAAC-f817481a__FCA20_Male_body_adult,AACACACTCCGTATGA-f8063598__FCA18_Male_body_adult,AGGCCACGTCCTTTGC-f82124ca__FCA21_Male_body_adult,TCATGTTTCCATCCGT-f8063598__FCA18_Male_body_adult,CATTGAGTCTAGCAAC-f8438c5e__FCA25_Female_body_adult,GATCGTATCCAGTGTA-f8063598__FCA18_Male_body_adult,CTCCCTCTCCGACGGT-f80ebbdc__FCA19_Male_body_adult,CTACA…	cell body glial cell
288	Whole Body	cell body glial cell_33	1.40724	1.27272	0	0	0	0	0	0	0	0	0	0	0	0	0	0	0	0	0	0	0	0	0	0	0	0	0	0	0	cell body glial cell	778.04	3343	CCGAACGGTCCCGTGA-f8063598__FCA18_Male_body_adult,TCTGCCATCAAGCCGC-f817481a__FCA20_Male_body_adult,ACCTGAAAGCTGGCCT-f80ebbdc__FCA19_Male_body_adult,ACATCGACAGGTTCAT-f7fd9b2c__FCA17_Male_body_adult,ACGATGTCATAGTCGT-f8328e36__FCA23_Female_body_adult,GTAACCAAGGTGCAGT-f7f586bc__FCA16_Male_body_adult,CAATTTCAGCGGGTTA-f82124ca__FCA21_Male_body_adult,TAGATCGCAGAGCGTA-f7fd9b2c__FCA17_Male_body_adult,ATCCT…	cell body glial cell
289	Whole Body	cell body glial cell_34	2.2877	1.65512	0	0	0	0	0	0	0	0	0	0	0	0	0	0	0	0	0	0	0	0	0	0	0	0	0	0	0	cell body glial cell	1039.28	3689	ACTGTGAAGTCTAACC-f7f586bc__FCA16_Male_body_adult,ATGAAAGAGAGCAAGA-f7fd9b2c__FCA17_Male_body_adult,CTACAGACATTCGGGC-f80ebbdc__FCA19_Male_body_adult,ATCCTATGTTCCGCAG-f82124ca__FCA21_Male_body_adult,AAAGTCCGTCCCGCAA-f8063598__FCA18_Male_body_adult,GGAACCCCAGGAATAT-f8063598__FCA18_Male_body_adult,TCTACATGTAGACGTG-f80ebbdc__FCA19_Male_body_adult,GGAGAACTCATGAGTC-f82124ca__FCA21_Male_body_adult,CCCTAAC…	cell body glial cell
290	Whole Body	cell body glial cell_47	1.59613	1.51304	0	0	0	0	0	0	0	0	0	0	0	0	0	0	0	0	0	0	0	0	0	0	0	0	0	0	0	cell body glial cell	1016.8	4164	GCAACATCATCGTTCC-f829fffa__FCA22_Female_body_adult,AGGCCACAGTGGTTGG-d54b72e4__FCA2_MaleFemale_Body,AAGCATCTCCGATGCG-f8438c5e__FCA25_Female_body_adult,CCTGTTGAGAAGCGCT-d54b72e4__FCA2_MaleFemale_Body,CGAGAAGTCGCAGTCG-f83b3be4__FCA24_Female_body_adult,CCCTCTCAGAAGCGAA-d54b72e4__FCA2_MaleFemale_Body,AGGCCACTCAGACTGT-f8438c5e__FCA25_Female_body_adult,TATTCCAGTAGTAAGT-f8328e36__FCA23_Female_body_adult,…	cell body glial cell
291	Whole Body	cell body glial cell_48	1.90103	1.76078	0	0	0	0	0	0	0	0	0	0	0	0	0	0	0	0.363187	0	0	0	0	0	0	0	0	0	0	0.363187	cell body glial cell	913.44	3434	GATGTTGTCATTGTTC-f80ebbdc__FCA19_Male_body_adult,CATTGTTAGTTCATCG-f7fd9b2c__FCA17_Male_body_adult,TCACTATCAGCAGAAC-f7f586bc__FCA16_Male_body_adult,GCCCAGAGTAGCGTAG-f7f586bc__FCA16_Male_body_adult,TCGCTCACACATTGTG-f7fd9b2c__FCA17_Male_body_adult,GGAGAACTCATGAGTC-f82124ca__FCA21_Male_body_adult,GAAGTAAGTTTCGATG-f7fd9b2c__FCA17_Male_body_adult,AGACAGGCAGTTGGTT-f7f586bc__FCA16_Male_body_adult,GTTCTAT…	cell body glial cell
292	Whole Body	cell body glial cell_53	1.69831	1.61307	0	0	0	0	0	0.369125	0	0	0	0	0	0	0	0	0	0	0	0	0	0	0	0	0	0	0	0	0.369125	cell body glial cell	895.92	3449	ATCCTATGTTCCGCAG-f82124ca__FCA21_Male_body_adult,GGGTGAACAGTAACGG-f7f586bc__FCA16_Male_body_adult,CTGCCTAAGCTGAGTG-f8063598__FCA18_Male_body_adult,GGAACCCCAGGAATAT-f8063598__FCA18_Male_body_adult,AAGGAATAGGGCTAAC-f8063598__FCA18_Male_body_adult,GGAGAACTCATGAGTC-f82124ca__FCA21_Male_body_adult,CAGCAGCGTATGAAAC-f817481a__FCA20_Male_body_adult,GACTCAAAGGCGCTTC-f7f586bc__FCA16_Male_body_adult,TACGTCC…	cell body glial cell
293	Whole Body	cell body glial cell_61	1.83044	1.53156	0	0	0	0	0	0	0	0	0	0	0	0	0	0	0	0.338484	0	0	0	0	0	0	0	0	0	0	0.338484	cell body glial cell	993	3545	TCATGAGGTGTGTGGA-f7f586bc__FCA16_Male_body_adult,GATCGTATCCAGTGTA-f8063598__FCA18_Male_body_adult,GTGTGATAGCCTCAGC-f80ebbdc__FCA19_Male_body_adult,GACGTTATCCGCTAGG-f7fd9b2c__FCA17_Male_body_adult,ATGTCCCGTAGATCGG-f7fd9b2c__FCA17_Male_body_adult,CTACAGACATTCGGGC-f80ebbdc__FCA19_Male_body_adult,TCTATACTCCCGATCT-f7fd9b2c__FCA17_Male_body_adult,GATGTTGTCATTGTTC-f80ebbdc__FCA19_Male_body_adult,CCGATCT…	cell body glial cell
294	Whole Body	cell body glial cell_74	2.27721	1.92176	0	0	0	0	0	0	0	0	0	0	0	0	0	0	0	0	0	0	0	0	0	0	0	0	0	0	0	cell body glial cell	685.76	3138	ATCCTATAGAGAGTTT-f8438c5e__FCA25_Female_body_adult,TCCATGCGTGTGAGCA-f829fffa__FCA22_Female_body_adult,TTGGGTATCTAATTCC-f8438c5e__FCA25_Female_body_adult,AAGTCGTAGTCGAAGC-f7fd9b2c__FCA17_Male_body_adult,CTGAGCGCAACTTCTT-f8438c5e__FCA25_Female_body_adult,TAACCAGGTAAGGCTG-f8063598__FCA18_Male_body_adult,TGTTACTGTTACCCAA-f829fffa__FCA22_Female_body_adult,CTACATTAGGTGATCG-f7f586bc__FCA16_Male_body_adu…	cell body glial cell
295	Whole Body	cell body glial cell_79	1.62269	1.1815	0	0	0	0	0	0	0	0	0	0	0	0	0	0	0	0.372842	0	0	0	0	0	0	0	0	0	0	0.372842	cell body glial cell	885.24	3446	AATCACGCAACTTCTT-f8063598__FCA18_Male_body_adult,ATGTCCCGTAGATCGG-f7fd9b2c__FCA17_Male_body_adult,AAAGGATTCCCTCTTT-f8063598__FCA18_Male_body_adult,GACCAATAGTCATCGT-f82124ca__FCA21_Male_body_adult,CACACAAGTAGCGTAG-f8063598__FCA18_Male_body_adult,GGATGTTGTCTACAGT-f8063598__FCA18_Male_body_adult,CGCGTGATCTTGGATG-f7fd9b2c__FCA17_Male_body_adult,CGTTCTGCAGGGTTGA-f80ebbdc__FCA19_Male_body_adult,TGATCAG…	cell body glial cell
296	Whole Body	cell body glial cell_85	2.26306	1.35346	0	0	0	0	0	0	0	0	0	0	0	0	0	0	0	0	0	0	0	0	0	0	0	0	0	0	0	cell body glial cell	836	3454	TGAATCGAGCCTAGGA-f8328e36__FCA23_Female_body_adult,TTGGATGAGGTCCCGT-f7f586bc__FCA16_Male_body_adult,TGTTGGATCGCGTGCA-f829fffa__FCA22_Female_body_adult,GGCTTTCGTCCGAAGA-f829fffa__FCA22_Female_body_adult,TGATCAGCAACTCATG-f80ebbdc__FCA19_Male_body_adult,ATCCACCTCAAGGTGG-f84bfd1c__FCA26_Female_body_adult,TGGGAGAGTACCGCGT-f83b3be4__FCA24_Female_body_adult,TAACGACCACAGTGTT-f829fffa__FCA22_Female_body_a…	cell body glial cell
297	Whole Body	cell body glial cell_86	1.97666	1.82167	0	0	0	0	0	0	0	0	0	0	0	0	0	0	0	0	0	0	0	0	0	0	0	0	0	0	0	cell body glial cell	771.88	3202	CATTCCGTCGAGAAGC-f8063598__FCA18_Male_body_adult,CTACATTAGGTGATCG-f7f586bc__FCA16_Male_body_adult,ATCCTATCAGCGCTTG-f8328e36__FCA23_Female_body_adult,TTTGGTTCAATGAGCG-f80ebbdc__FCA19_Male_body_adult,TGATCAGCACAAATAG-f7fd9b2c__FCA17_Male_body_adult,GTAGAAAGTCTGCAAT-f7fd9b2c__FCA17_Male_body_adult,AGCCAATTCCGCACTT-f7fd9b2c__FCA17_Male_body_adult,CCGAACGGTCCCGTGA-f8063598__FCA18_Male_body_adult,TCACT…	cell body glial cell
298	Whole Body	cell body glial cell_91	1.72006	1.19162	0	0	0	0	0	0.377398	0	0	0	0	0	0	0	0	0	0	0	0	0	0	0	0	0	0	0	0	0.377398	cell body glial cell	872.44	3596	GAGTCTAAGTAGCTCT-f80ebbdc__FCA19_Male_body_adult,AAGCGAGAGCGACTTT-f7f586bc__FCA16_Male_body_adult,AGGCTGCGTTGACTAC-f7f586bc__FCA16_Male_body_adult,CATCAAGGTATCACCA-f82124ca__FCA21_Male_body_adult,GTAACCAAGGTGCAGT-f7f586bc__FCA16_Male_body_adult,TCTGCCATCAAGCCGC-f817481a__FCA20_Male_body_adult,GTTCTATTCAAGCGTT-f7fd9b2c__FCA17_Male_body_adult,CCGATGGTCTGTCTCG-f817481a__FCA20_Male_body_adult,CCGAACG…	cell body glial cell
299	Whole Body	cell body glial cell_98	1.69747	1.61225	0	0	0	0	0	0	0	0	0	0	0	0	0	0	0	0.368808	0	0	0	0	0	0	0.368808	0	0	0	0.368808	cell body glial cell	896.84	3523	TACTTCATCCACACAA-f82124ca__FCA21_Male_body_adult,GATCAGTCATGACTTG-f8063598__FCA18_Male_body_adult,CAAAGAAGTTACCCAA-f7f586bc__FCA16_Male_body_adult,GACCAATAGTCATCGT-f82124ca__FCA21_Male_body_adult,TCGCTCACACATTGTG-f7fd9b2c__FCA17_Male_body_adult,CTGCATCCATCTGTTT-f7f586bc__FCA16_Male_body_adult,AGTCACAGTCATCTAG-f80ebbdc__FCA19_Male_body_adult,TCTGCCATCAAGCCGC-f817481a__FCA20_Male_body_adult,AAAGGTA…	cell body glial cell
300	Whole Body	cell body glial cell_99	1.8899	1.55726	0	0	0	0	0	0	0	0	0	0	0	0	0	0	0	0	0	0	0	0	0	0	0	0	0	0	0	cell body glial cell	640.72	3062	TTCGGTCGTTGCCGCA-f8438c5e__FCA25_Female_body_adult,TTGGGATTCATCGACA-f829fffa__FCA22_Female_body_adult,GTGATGTTCTTCCACG-f829fffa__FCA22_Female_body_adult,AGTTCGAAGTTCGCAT-f8438c5e__FCA25_Female_body_adult,GCCAGGTGTAAGTTAG-f8438c5e__FCA25_Female_body_adult,ATCCTATAGAGAGTTT-f8438c5e__FCA25_Female_body_adult,CCACGAGAGCAAGTGC-f829fffa__FCA22_Female_body_adult,TAGGAGGAGCCTCAAT-f8438c5e__FCA25_Female_bo…	cell body glial cell
301	Whole Body	cell body glial cell_102	2.35645	1.60555	0	0	0	0	0	0	0	0	0	0.335084	0	0	0	0.335084	0	0	0	0	0	0	0	0	0.335084	0	0	0	0.335084	cell body glial cell	1004.88	3618	CTCGAGGAGGTTCATC-f7f586bc__FCA16_Male_body_adult,AGTCAACCAAACCATC-f82124ca__FCA21_Male_body_adult,TTACGCCGTCACAGAG-f7fd9b2c__FCA17_Male_body_adult,TATATCCTCTGTACAG-f7fd9b2c__FCA17_Male_body_adult,CACAGGCCATTGTAGC-f80ebbdc__FCA19_Male_body_adult,TGCACGGCAACCAATC-f8063598__FCA18_Male_body_adult,CTCTCAGGTCAGGAGT-f7fd9b2c__FCA17_Male_body_adult,TTGTGTTTCTGGGATT-f83b3be4__FCA24_Female_body_adult,CTCAG…	cell body glial cell
302	Whole Body	cell body glial cell_103	1.56008	1.65424	0	0	0	0	0	0	0	0	0	0	0	0	0	0	0	0	0	0	0	0	0	0	0	0	0	0	0	cell body glial cell	851.24	3374	TCGCTCACACATTGTG-f7fd9b2c__FCA17_Male_body_adult,AAGTCGTAGTCGAAGC-f7fd9b2c__FCA17_Male_body_adult,CTCCTCCGTACACTCA-f817481a__FCA20_Male_body_adult,TCGAACAAGGCGCTTC-f7f586bc__FCA16_Male_body_adult,CAGTGCGAGGTTAAAC-f82124ca__FCA21_Male_body_adult,CGAAGGAAGTCGCTAT-f8328e36__FCA23_Female_body_adult,TACTTCATCCACACAA-f82124ca__FCA21_Male_body_adult,CATCGGGTCCTCTGCA-d54b72e4__FCA2_MaleFemale_Body,CATTGT…	cell body glial cell
303	Whole Body	cell body glial cell_107	2.44324	1.907	0	0	0	0	0	0	0	0	0	0	0	0	0	0	0	0	0	0	0	0	0	0	0	0	0	0	0	cell body glial cell	837.28	3460	AGGGTGATCGTGCACG-f80ebbdc__FCA19_Male_body_adult,CCGTGAGTCCCAGGAC-f8328e36__FCA23_Female_body_adult,ATTCCCGCACGACAGA-f8438c5e__FCA25_Female_body_adult,CAACAGTCATGACACT-f84bfd1c__FCA26_Female_body_adult,TGAGTCATCACTTTGT-f7fd9b2c__FCA17_Male_body_adult,AACAAGATCAACACCA-f829fffa__FCA22_Female_body_adult,GCCAGGTGTAAGTTAG-f8438c5e__FCA25_Female_body_adult,TTCACGCCAAAGGGTC-f7fd9b2c__FCA17_Male_body_adu…	cell body glial cell
304	Whole Body	cell body glial cell_109	1.48041	1.23105	0	0	0	0	0	0	0	0	0	0	0	0	0	0	0	0	0	0	0	0	0	0	0	0	0	0	0	cell body glial cell	824.8	3420	ACCCTCAGTCCACATA-f83b3be4__FCA24_Female_body_adult,CATGGATAGTGTAGTA-f829fffa__FCA22_Female_body_adult,AGGGCCTTCCATTTCA-f83b3be4__FCA24_Female_body_adult,CAACAACTCTTAGCTT-f8328e36__FCA23_Female_body_adult,TTCATTGGTCCTGAAT-f84bfd1c__FCA26_Female_body_adult,TAGATCGCAATAGTGA-f84bfd1c__FCA26_Female_body_adult,CTGAGCGGTATGTGTC-f8328e36__FCA23_Female_body_adult,CAGCACGCATCGAACT-f8328e36__FCA23_Female_bo…	cell body glial cell
305	Whole Body	cell body glial cell_113	1.31302	1.77348	0	0	0	0	0	0	0	0	0	0	0	0	0	0	0	0	0	0	0	0	0	0	0	0	0	0	0	cell body glial cell	736	3229	ACGATGTCATAGTCGT-f8328e36__FCA23_Female_body_adult,ATCCTATCAGCGCTTG-f8328e36__FCA23_Female_body_adult,AAGGAATGTAGTACGG-f7fd9b2c__FCA17_Male_body_adult,GCAACATCATCGTTCC-f829fffa__FCA22_Female_body_adult,CTCCGATCACGGGTAA-f8328e36__FCA23_Female_body_adult,TCGAACAAGGCGCTTC-f7f586bc__FCA16_Male_body_adult,GTTATGGAGGACACTG-f83b3be4__FCA24_Female_body_adult,CTCAACCGTGGAACAC-f8438c5e__FCA25_Female_body_a…	cell body glial cell
306	Whole Body	cell body glial cell_124	1.32791	1.64088	0	0	0	0	0	0	0	0	0	0	0	0	0	0.379937	0	0	0	0	0	0	0	0	0	0	0	0	0.379937	cell body glial cell	865.44	3471	GTGACGCAGACATAGT-f7f586bc__FCA16_Male_body_adult,AAGGAATAGGGCTAAC-f8063598__FCA18_Male_body_adult,CTACATTAGGTGATCG-f7f586bc__FCA16_Male_body_adult,ACTACGACAAATGCTC-f80ebbdc__FCA19_Male_body_adult,TCTGCCATCAAGCCGC-f817481a__FCA20_Male_body_adult,GGAACCCCAGGAATAT-f8063598__FCA18_Male_body_adult,AGGCTGCGTTGACTAC-f7f586bc__FCA16_Male_body_adult,TGATCAGCACAAATAG-f7fd9b2c__FCA17_Male_body_adult,GACCAAT…	cell body glial cell
307	Whole Body	cell body glial cell_126	1.49785	1.60303	0	0	0	0	0	0.4028	0	0	0	0	0	0	0	0	0	0	0	0	0	0	0	0	0	0	0	0	0.4028	cell body glial cell	806.44	3377	GACCAATCATAGCACT-f7fd9b2c__FCA17_Male_body_adult,TCTGCCATCAAGCCGC-f817481a__FCA20_Male_body_adult,GCTGCAGCAGCAGTCC-f7fd9b2c__FCA17_Male_body_adult,TCGCAGGAGTTACGTC-f80ebbdc__FCA19_Male_body_adult,CTACATTAGGTGATCG-f7f586bc__FCA16_Male_body_adult,TCCTGCAGTTAAGTCC-f7fd9b2c__FCA17_Male_body_adult,GTTCATTTCAAGAAAC-f8063598__FCA18_Male_body_adult,AGACCCGTCACTGGTA-f8063598__FCA18_Male_body_adult,GCGAGAA…	cell body glial cell
308	Whole Body	cell body glial cell_129	2.13328	1.33262	0	0	0	0	0	0	0	0	0	0	0	0	0	0	0	0.381964	0	0	0	0	0	0	0	0	0	0	0.381964	cell body glial cell	859.92	3323	GATGTTGAGCTCTATG-f8063598__FCA18_Male_body_adult,CAGCAGCGTATGAAAC-f817481a__FCA20_Male_body_adult,ATCGTCCGTCCAGAAG-f7fd9b2c__FCA17_Male_body_adult,CTACAGACATTCGGGC-f80ebbdc__FCA19_Male_body_adult,TATTGGGGTGAATTAG-d54b72e4__FCA2_MaleFemale_Body,TGGTACATCTGCCTGT-f7fd9b2c__FCA17_Male_body_adult,GTACAGTCATGAAGCG-f7fd9b2c__FCA17_Male_body_adult,TGGGAGAGTACCGCGT-f83b3be4__FCA24_Female_body_adult,AACCAT…	cell body glial cell
309	Whole Body	cell body glial cell_133	2.42653	1.60323	0	0	0	0	0	0	0	0	0	0	0	0	0	0	0	0	0	0	0	0	0	0	0	0	0	0	0	cell body glial cell	1007.8	3634	TTGTGTTTCTGGGATT-f83b3be4__FCA24_Female_body_adult,TCACTCGCAGGAAGTC-d54b72e4__FCA2_MaleFemale_Body,CTCGAGGCAGCTACTA-f83b3be4__FCA24_Female_body_adult,AGACAGGCAGTTGGTT-f7f586bc__FCA16_Male_body_adult,ATCGTCCGTCCAGAAG-f7fd9b2c__FCA17_Male_body_adult,CTCTCAGGTCAGGAGT-f7fd9b2c__FCA17_Male_body_adult,ACCAAACTCACTGGGC-d54b72e4__FCA2_MaleFemale_Body,GTGTTCCGTGGACTGA-f7f586bc__FCA16_Male_body_adult,TCTAC…	cell body glial cell
310	Whole Body	cell body glial cell_140	1.7322	1.36307	0	0	0	0	0	0	0	0	0	0	0	0	0	0	0	0	0	0	0	0	0	0	0	0	0	0	0	cell body glial cell	687.72	3157	GGGTCTGTCTGCACCT-f829fffa__FCA22_Female_body_adult,GTAGGAGTCTTTCGAT-f8328e36__FCA23_Female_body_adult,CATCGGGTCCTCTGCA-d54b72e4__FCA2_MaleFemale_Body,ACTCCCACACGAGAAC-f8438c5e__FCA25_Female_body_adult,CAGTTCCCATTGTACG-f83b3be4__FCA24_Female_body_adult,CGAAGGAAGTCGCTAT-f8328e36__FCA23_Female_body_adult,GTCCTCAAGACATATG-f8328e36__FCA23_Female_body_adult,GCAACATCATCGTTCC-f829fffa__FCA22_Female_body_…	cell body glial cell
311	Whole Body	cell body glial cell_151	1.77769	1.37364	0	0	0	0	0	0	0	0	0	0	0	0	0	0	0	0.399861	0	0	0	0	0	0	0	0	0	0	0.399861	cell body glial cell	813.64	3513	AAAGGTAAGGCGCTTC-d54b72e4__FCA2_MaleFemale_Body,TGATCAGCACAAATAG-f7fd9b2c__FCA17_Male_body_adult,GTGTTCCTCACCCTCA-d54b72e4__FCA2_MaleFemale_Body,ATATCCTCAAGGTCTT-d54b72e4__FCA2_MaleFemale_Body,CTCAACCGTGGAACAC-f8438c5e__FCA25_Female_body_adult,TACTTCATCCACACAA-f82124ca__FCA21_Male_body_adult,CATCGGGTCCTCTGCA-d54b72e4__FCA2_MaleFemale_Body,TTGGATGAGTATGAAC-f829fffa__FCA22_Female_body_adult,TACGTCC…	cell body glial cell
312	Whole Body	cell body glial cell_152	2.04112	0.33223	0	0	0	0	0	0	0	0	0	0	0	0	0	0	0	0.33223	0	0	0	0	0	0	0	0	0	0	0.33223	cell body glial cell	1015.04	3552	TCGACCTGTACCATAC-f8328e36__FCA23_Female_body_adult,TGATCAGCAACTCATG-f80ebbdc__FCA19_Male_body_adult,CATTGTTTCGTGTCAA-f80ebbdc__FCA19_Male_body_adult,GCCCAGAGTAGCGTAG-f7f586bc__FCA16_Male_body_adult,TTCATGTCAAATTGCC-f82124ca__FCA21_Male_body_adult,AATGACCCAACATACC-f80ebbdc__FCA19_Male_body_adult,GGCTTTCGTCCGAAGA-f829fffa__FCA22_Female_body_adult,AGTCACAGTCATCTAG-f80ebbdc__FCA19_Male_body_adult,AGA…	cell body glial cell
313	Whole Body	cell body glial cell_156	1.92641	1.85255	0	0	0	0	0	0	0	0	0	0	0	0	0	0	0	0	0	0	0	0	0	0	0	0	0	0	0	cell body glial cell	818.44	3362	CTCCTCCGTACACTCA-f817481a__FCA20_Male_body_adult,TGATCAGCACAAATAG-f7fd9b2c__FCA17_Male_body_adult,TCGCTCACACATTGTG-f7fd9b2c__FCA17_Male_body_adult,TGCGGGTCATCGCTAA-f7f586bc__FCA16_Male_body_adult,CATCGGGTCCTCTGCA-d54b72e4__FCA2_MaleFemale_Body,GGTGTCGCAGCATGCC-f80ebbdc__FCA19_Male_body_adult,ATCCTATCAGCGCTTG-f8328e36__FCA23_Female_body_adult,TCGACCTGTACCATAC-f8328e36__FCA23_Female_body_adult,CCTC…	cell body glial cell
314	Whole Body	cell body glial cell_161	1.66062	1.92586	0	0	0	0	0	0	0	0	0	0	0	0	0	0	0	0	0	0	0	0	0	0	0	0	0	0	0	cell body glial cell	750.72	3445	AACAAGATCAACACCA-f829fffa__FCA22_Female_body_adult,GTAAGTCAGGAACTCG-f8438c5e__FCA25_Female_body_adult,GGGTGAACAACACGTT-f8438c5e__FCA25_Female_body_adult,TAGGAGGAGCCTCAAT-f8438c5e__FCA25_Female_body_adult,CGAGTTAAGTTCGGTT-f8328e36__FCA23_Female_body_adult,CCACGAGAGCAAGTGC-f829fffa__FCA22_Female_body_adult,ATCGTAGTCAGCGGAA-f8438c5e__FCA25_Female_body_adult,CTTACCGAGGCGTCCT-f8548b44__FCA27_Female_bo…	cell body glial cell
315	Whole Body	cell body glial cell_162	1.7985	1.33509	0	0	0	0	0	0	0	0	0	0	0	0	0	0	0	0.444729	0	0	0	0	0	0	0	0	0	0	0.444729	cell body glial cell	714.2	3177	CTGTAGAGTGGACCAA-f8328e36__FCA23_Female_body_adult,CGAAGGAAGTCGCTAT-f8328e36__FCA23_Female_body_adult,ACGATGTCATAGTCGT-f8328e36__FCA23_Female_body_adult,AAGGAATGTAGTACGG-f7fd9b2c__FCA17_Male_body_adult,ATCGTCCTCTGAATGC-f8438c5e__FCA25_Female_body_adult,TGTTACTTCAACCGAT-f82124ca__FCA21_Male_body_adult,TTACAGGTCATTGGTG-d54b72e4__FCA2_MaleFemale_Body,CTCAACCGTGGAACAC-f8438c5e__FCA25_Female_body_adul…	cell body glial cell
316	Whole Body	cell body glial cell_177	1.57999	1.40706	0	0	0	0	0	0	0	0	0	0	0	0	0	0	0	0.326054	0	0	0	0	0	0.326054	0.326054	0	0	0	0.326054	cell body glial cell	1037.64	3797	CTCGAGGAGGTTCATC-f7f586bc__FCA16_Male_body_adult,AGGGCCTTCCATTTCA-f83b3be4__FCA24_Female_body_adult,AGTCACAGTCATCTAG-f80ebbdc__FCA19_Male_body_adult,GTTCTATTCAAGCGTT-f7fd9b2c__FCA17_Male_body_adult,TCAAGTGAGGGAGTTC-d54b72e4__FCA2_MaleFemale_Body,CATCAAGGTTGTGTTG-f80ebbdc__FCA19_Male_body_adult,CTCGAGGCAGCTACTA-f83b3be4__FCA24_Female_body_adult,CATTGTTAGTTCATCG-f7fd9b2c__FCA17_Male_body_adult,TCAA…	cell body glial cell
317	Whole Body	cell body glial cell_180	1.66055	1.26901	0	0	0	0	0	0	0	0	0	0	0	0	0	0	0	0	0	0	0	0	0	0	0.355028	0	0	0	0.355028	cell body glial cell	938.48	3585	CTGCCTAAGCTGAGTG-f8063598__FCA18_Male_body_adult,CAGTGCGGTGTATCCA-f7f586bc__FCA16_Male_body_adult,GGAACCCCAGGAATAT-f8063598__FCA18_Male_body_adult,TGCATGATCCGTAGGC-f7fd9b2c__FCA17_Male_body_adult,GGAGAACTCATGAGTC-f82124ca__FCA21_Male_body_adult,GAAACCTTCGCTGTCT-f8063598__FCA18_Male_body_adult,GTTCTATTCAAGCGTT-f7fd9b2c__FCA17_Male_body_adult,TCATGTTTCCATCCGT-f8063598__FCA18_Male_body_adult,TCACTAT…	cell body glial cell
318	Whole Body	cell body glial cell_188	1.67629	1.67629	0	0	0	0	0	0	0	0	0	0	0	0	0	0	0	0	0	0	0	0	0	0	0	0	0	0	0	cell body glial cell	644.32	3124	CTGTCGTGTCTACGTA-f8438c5e__FCA25_Female_body_adult,TTGGATGAGTATGAAC-f829fffa__FCA22_Female_body_adult,TTGGGTATCTAATTCC-f8438c5e__FCA25_Female_body_adult,AATGGAACAGATGCGA-f82124ca__FCA21_Male_body_adult,CGGAATTCAGAGGACT-f829fffa__FCA22_Female_body_adult,ATCGTCCTCTGAATGC-f8438c5e__FCA25_Female_body_adult,TGTTACTGTTACCCAA-f829fffa__FCA22_Female_body_adult,GTGATGTTCTTCCACG-f829fffa__FCA22_Female_body…	cell body glial cell
319	Whole Body	cell body glial cell_191	2.00217	0.956004	0	0	0	0	0	0	0	0	0	0	0	0	0	0	0	0.336701	0	0	0	0	0	0	0	0	0	0	0.336701	cell body glial cell	999.2	3639	TGATCAGCAACTCATG-f80ebbdc__FCA19_Male_body_adult,TCTATACTCCCGATCT-f7fd9b2c__FCA17_Male_body_adult,CTACAGACATTCGGGC-f80ebbdc__FCA19_Male_body_adult,CCATCACAGAAATCCA-f7f586bc__FCA16_Male_body_adult,TGATGCAAGGCTAAAT-f7fd9b2c__FCA17_Male_body_adult,CCGGTAGAGGCATGCA-f7fd9b2c__FCA17_Male_body_adult,TATATCCTCTGTACAG-f7fd9b2c__FCA17_Male_body_adult,CTGTGAATCCTCAGAA-f8063598__FCA18_Male_body_adult,AAAGTCC…	cell body glial cell
320	Whole Body	eo support cell_29	1.37155	0.683343	0	0	0	0	0	0	0	0	0	0	0	0	0	0	0	0	0	0	0	0.39894	0	0	0	0	0	0	0.39894	eo support cell	815.92	4571	CCGCAAGCACCCAATA-f83b3be4__FCA24_Female_body_adult,TAGGTTGTCATGGAGG-f83b3be4__FCA24_Female_body_adult,CTTAGGATCATTTGGG-f8328e36__FCA23_Female_body_adult,CCTTCAGTCGACATCA-f8328e36__FCA23_Female_body_adult,AGGTTACCAGCGTTGC-f8438c5e__FCA25_Female_body_adult,TCTTGCGGTGCCCTTT-f8328e36__FCA23_Female_body_adult,GTGGCGTGTGGGAGAG-f8438c5e__FCA25_Female_body_adult,CTTCCGAAGTTCCGGC-f84bfd1c__FCA26_Female_bo…	eo support cell
321	Whole Body	eo support cell_69	1.01156	0	0	0	0	0	0	0	0	0	0	0	0	0	0	0	0	0	0	0	0	0.459508	0	0	0	0	0	0	0.459508	eo support cell	685.76	3742	TACGGTAAGTTGGACG-f84bfd1c__FCA26_Female_body_adult,ATCTCTACACTCTAGA-f83b3be4__FCA24_Female_body_adult,CCACTTGGTATTCCTT-f83b3be4__FCA24_Female_body_adult,GCACGGTTCGCCTCTA-f8438c5e__FCA25_Female_body_adult,CTCATCGCACTAGGCC-f84bfd1c__FCA26_Female_body_adult,GGGCTACGTGGCCTCA-f84bfd1c__FCA26_Female_body_adult,CATGCTCCAGAGAGGG-f84bfd1c__FCA26_Female_body_adult,GGGCCATGTATTCCTT-f84bfd1c__FCA26_Female_bo…	eo support cell
322	Whole Body	epithelial cell_166	1.00387	0.359217	0	0	0	0	0	0	0	0	0	0	0	0	0	0	0	0	0	0	0	0.622948	0	0	0	0	0	0	0.622948	epithelial cell	925.48	4015	CCTCTAGTCATTTGCT-d54b72e4__FCA2_MaleFemale_Body,GGAGGATCACTGAATC-d54b72e4__FCA2_MaleFemale_Body,CAGCAGCCAGTTTCAG-d54b72e4__FCA2_MaleFemale_Body,TTCTTCCTCGTAGGGA-d54b72e4__FCA2_MaleFemale_Body,TCGTAGAAGTAGCATA-d54b72e4__FCA2_MaleFemale_Body,TCTTTGACATCCTTCG-d54b72e4__FCA2_MaleFemale_Body,ATCTCTAAGCAGTACG-d54b72e4__FCA2_MaleFemale_Body,ATCAGGTGTAGATTGA-d54b72e4__FCA2_MaleFemale_Body,ATGATCGGTGCACAT…	epithelial cell
323	Whole Body	epithelial cell_450	1.00702	0	0	0	0	0	0	0	0	0	0	0	0	0	0	0	0	0	0	0	0	0	0	0	0	0	0	0	0	epithelial cell	690.68	3256	GATGTTGTCATTTGCT-f8063598__FCA18_Male_body_adult,CTGAGGCTCAACTACG-f7f586bc__FCA16_Male_body_adult,AACACACGTATGTCCA-f817481a__FCA20_Male_body_adult,GAGAAATAGAAGTCTA-f82124ca__FCA21_Male_body_adult,CCACGTTCAATTTCTC-f8063598__FCA18_Male_body_adult,ATCATTCGTAGCTTGT-d54b72e4__FCA2_MaleFemale_Body,TACTTGTGTCTGTAAC-f80ebbdc__FCA19_Male_body_adult,AGGCCACAGTTTCGGT-f7fd9b2c__FCA17_Male_body_adult,GTCATCCA…	epithelial cell
324	Whole Body	female reproductive system_4	1.19138	1.27482	0	0	0	0	0	0	0	0	0	0	0	0	0	0	0	0	0	0	0	0	0	0	0	0	0	0	0	female reproductive system	1396.4	4891	GACCTTCCACATACTG-f8438c5e__FCA25_Female_body_adult,GAGTTGTAGAAGAACG-f83b3be4__FCA24_Female_body_adult,AGTACTGAGTGATAGT-f8548b44__FCA27_Female_body_adult,AGGTGTTTCGTGACTA-f83b3be4__FCA24_Female_body_adult,GACCGTGTCTCCCAAC-f8328e36__FCA23_Female_body_adult,ACGTAACGTCCTTTGC-f8328e36__FCA23_Female_body_adult,GTAGGTTCAAAGACGC-f829fffa__FCA22_Female_body_adult,CAGATACTCAGTCTTT-f84bfd1c__FCA26_Female_bo…	female reproductive system
325	Whole Body	female reproductive system_59	1.12113	0.524398	0	0	0	0	0	0	0	0	0	0	0	0	0	0	0	0	0	0	0	0	0	0	0	0	0	0	0	female reproductive system	1160.36	4406	CAACGATCAGAGAATT-f8328e36__FCA23_Female_body_adult,AATGGAAAGCTGAGTG-f8328e36__FCA23_Female_body_adult,CCCTTAGTCGCGCCAA-f83b3be4__FCA24_Female_body_adult,TTCCGGTGTCATAAAG-f83b3be4__FCA24_Female_body_adult,CTGGCAGGTCGAATTC-f829fffa__FCA22_Female_body_adult,GGATGTTTCTTAATCC-f8328e36__FCA23_Female_body_adult,GATGGAGGTGTCTCCT-f829fffa__FCA22_Female_body_adult,TTGTGGATCCGTCCTA-f83b3be4__FCA24_Female_bo…	female reproductive system
326	Whole Body	follicle cell_218	1.04797	1.32914	0	0	0	0	0	0	0.380464	0	0	0	0	0	0	0	0.380464	0	0	0	0	0	0	0	0	0	0	0	0.380464	follicle cell	864	3986	TAGTGCACATCATTGG-f8548b44__FCA27_Female_body_adult,CATACTTAGGGAGAAT-f8438c5e__FCA25_Female_body_adult,CCCTCAATCACTACGA-f8328e36__FCA23_Female_body_adult,CATACTTTCCGGTAAT-f8328e36__FCA23_Female_body_adult,GCACTAATCTCTGCCA-f84bfd1c__FCA26_Female_body_adult,GTGTTCCGTTTGTGGT-f829fffa__FCA22_Female_body_adult,TCCACGTAGGCGTCCT-f8328e36__FCA23_Female_body_adult,TACTTCATCCAACCGG-f84bfd1c__FCA26_Female_bo…	follicle cell
327	Whole Body	follicle cell_272	1.01074	0.459036	0	0	0	0	0	0	0	0	0	0	0	0	0	0	0	0	0	0	0	0	0	0	0	0	0	0	0	follicle cell	686.64	2593	TTGTTTGGTGTCACAT-f8063598__FCA18_Male_body_adult,CCTGTTGCAACCCTCT-f817481a__FCA20_Male_body_adult,CTAGACATCGCCAATA-f83b3be4__FCA24_Female_body_adult,TTGACCCAGGATGAGA-f80ebbdc__FCA19_Male_body_adult,TCATGCCCAGACGATG-f82124ca__FCA21_Male_body_adult,GTAGGTTCAATAAGGT-f83b3be4__FCA24_Female_body_adult,ACTACGACACGGTGCT-f83b3be4__FCA24_Female_body_adult,GTGTAACCAGGGTTGA-f82124ca__FCA21_Male_body_adult,C…	follicle cell
328	Whole Body	follicle cell_317	1.24747	1.6035	0	0	0	0	0	0	0	0	0	0	0	0	0	0.689443	0	0	0	0	0	0	0	0	0	0	0	0	0.689443	follicle cell	805.96	3819	GCAACCGCAGCGAGTA-f8328e36__FCA23_Female_body_adult,TTGGGTACACGCGCAT-f8438c5e__FCA25_Female_body_adult,CTGAGGCGTTCGTGCG-f8328e36__FCA23_Female_body_adult,CCCGGAAGTCACAGAG-f829fffa__FCA22_Female_body_adult,GAGCCTGCACAAGCCC-f829fffa__FCA22_Female_body_adult,TTAGGGTTCTCAATCT-f829fffa__FCA22_Female_body_adult,CCTATCGCACTACACA-f8328e36__FCA23_Female_body_adult,GCCAGTGGTTTACCTT-f8438c5e__FCA25_Female_bo…	follicle cell
329	Whole Body	follicle cell_465	1.66382	1.84835	0	0	0	0	0	0.727482	0	0	0	0	0	0	0	0.428485	0	0	0	0	0	0	0	0	0	0	0	0	0.727482	follicle cell	747.76	3720	ATCACTTCAATAGTAG-f8438c5e__FCA25_Female_body_adult,TACAACGCAATAACGA-f829fffa__FCA22_Female_body_adult,CTCCTTTTCTCTGACC-f83b3be4__FCA24_Female_body_adult,TCATTGTAGCTGTTCA-f8328e36__FCA23_Female_body_adult,GGGTAGATCCATCGTC-f829fffa__FCA22_Female_body_adult,AAGTCGTAGTGCAACG-f84bfd1c__FCA26_Female_body_adult,ACGGTTAAGCTGACAG-f8328e36__FCA23_Female_body_adult,CGCAGGTTCCAGTGCG-f83b3be4__FCA24_Female_bo…	follicle cell
330	Whole Body	follicle cell_584	2.11173	2.11173	0	0	0	0	0	0.677188	0	0	0	0	0	0	0	0	0	0	0	0	0	0	0	0	0	0	0	0	0.677188	follicle cell	826.16	3936	GTAACCAAGCGTACAG-f83b3be4__FCA24_Female_body_adult,CTGTGAACAGTCCGTG-f8438c5e__FCA25_Female_body_adult,CCTGCATAGCGCCTCA-f8328e36__FCA23_Female_body_adult,CTCCTCCTCCCTCATG-f83b3be4__FCA24_Female_body_adult,CTCAGTCGTGTTGAGG-f83b3be4__FCA24_Female_body_adult,CTACCTGAGTATCTGC-f8548b44__FCA27_Female_body_adult,CACTGTCCATCATCCC-f8548b44__FCA27_Female_body_adult,GATCACATCTCGTGGG-f83b3be4__FCA24_Female_bo…	follicle cell
331	Whole Body	follicle cell_643	1.91477	1.85193	0	0	0	0.345885	0.602391	0.345885	0	0	0	0	0	0	0	0.806351	0	0	0	0	0	0	0	0	0	0	0	0	0.806351	follicle cell	967.96	3994	GGAGGATCATGTGGCC-f83b3be4__FCA24_Female_body_adult,CTCAACCGTCGACGCT-f829fffa__FCA22_Female_body_adult,GACTTCCGTATGAGGC-f829fffa__FCA22_Female_body_adult,CATGGTACAGTAGGAC-f8438c5e__FCA25_Female_body_adult,TCATATCTCTCCTGCA-f8438c5e__FCA25_Female_body_adult,TCAATCTTCCCAAGTA-f829fffa__FCA22_Female_body_adult,CTGTGAAAGGTCTGGA-f829fffa__FCA22_Female_body_adult,GTAACCATCTCTGGTC-f829fffa__FCA22_Female_bo…	follicle cell
332	Whole Body	follicle cell_768	2.07137	1.56509	0	0	0	0	0	0.274033	0	0	0	0	0	0	0	0	0.274033	0	0	0	0	0	0	0	0	0	0	0	0.274033	follicle cell	1268.8	4688	GGAAGTGGTTCAAACC-f84bfd1c__FCA26_Female_body_adult,GTTCGCTGTACGGTTT-f8548b44__FCA27_Female_body_adult,AACAAGAAGTGTAGTA-f83b3be4__FCA24_Female_body_adult,CTGTAGATCCGGGACT-f83b3be4__FCA24_Female_body_adult,TCCTCCCCACAGTCCG-f84bfd1c__FCA26_Female_body_adult,GGATGTTAGCAGCACA-f8548b44__FCA27_Female_body_adult,TCACACCCAGCCTTCT-f829fffa__FCA22_Female_body_adult,CGATGGCTCTCGCGTT-f84bfd1c__FCA26_Female_bo…	follicle cell
333	Whole Body	follicle cell_796	1.24581	0	0	0	0	0	0	0	0	0	0	0	0	0	0	0	0	0	0	0	0	0	0	0	0	0	0	0	0	follicle cell	807.84	2690	AAGTTCGTCCTTGACC-f83b3be4__FCA24_Female_body_adult,ACCACAAGTGTACGCC-f83b3be4__FCA24_Female_body_adult,AGCTCAAGTATCACCA-f8438c5e__FCA25_Female_body_adult,GATCATGTCATGGGAG-f83b3be4__FCA24_Female_body_adult,GATAGAAGTTGGATCT-f83b3be4__FCA24_Female_body_adult,CGGGTCATCCGACATA-f83b3be4__FCA24_Female_body_adult,GATGACTGTGTGACCC-f83b3be4__FCA24_Female_body_adult,TCTCCGATCATGGGAG-f8438c5e__FCA25_Female_bo…	follicle cell
334	Whole Body	follicle cell_800	1.67145	0.732354	0	0	0	0	0	0	0	0	0	0	0	0	0	0	0	0	0	0	0	0	0	0	0	0	0	0	0	follicle cell	740.76	2629	AAACGAAAGCATGCAG-f83b3be4__FCA24_Female_body_adult,TGTACAGTCGATGGAG-f83b3be4__FCA24_Female_body_adult,TGCAGTAGTCATGCAT-f8438c5e__FCA25_Female_body_adult,AGCTCAAGTATCACCA-f8438c5e__FCA25_Female_body_adult,GTTGTCCCATTGCAAC-f8438c5e__FCA25_Female_body_adult,ATGGAGGCAAATCGGG-f8438c5e__FCA25_Female_body_adult,TTCACGCCAGCGTTGC-f8438c5e__FCA25_Female_body_adult,CTTAGGATCACTCCGT-f83b3be4__FCA24_Female_bo…	follicle cell
335	Whole Body	follicle cell_801	1.35964	1.76209	0	0	0	0	0	0	0	0	0	0	0	0	0	0	0	0	0	0	0	0	0	0	0	0	0	0	0	follicle cell	829.08	3788	AGAAGTAGTGATTGGG-f8328e36__FCA23_Female_body_adult,TCTTAGTCATCGCTGG-f8438c5e__FCA25_Female_body_adult,CTCATGCCATCGCTCT-f83b3be4__FCA24_Female_body_adult,GGATGTTTCCAATCTT-f83b3be4__FCA24_Female_body_adult,GTTAGTGAGTTCATCG-f83b3be4__FCA24_Female_body_adult,TCGAAGTTCAAACTGC-f8438c5e__FCA25_Female_body_adult,GAAATGAGTACGCTTA-f83b3be4__FCA24_Female_body_adult,CACTGAAAGAGGTGCT-f84bfd1c__FCA26_Female_bo…	follicle cell
336	Whole Body	follicle cell_811	1.40581	0.706198	0	0	0	0	0	0	0	0	0	0	0	0	0	0	0	0	0	0	0	0	0	0	0	0	0	0	0	follicle cell	779.52	3029	TTACAGGCAGCTGCCA-f83b3be4__FCA24_Female_body_adult,TGTACAGTCGATGGAG-f83b3be4__FCA24_Female_body_adult,ATGAGTCTCGGTATGT-f8438c5e__FCA25_Female_body_adult,ACTTCCGTCATGGCCG-f8438c5e__FCA25_Female_body_adult,TGTAAGCAGAGATTCA-f8438c5e__FCA25_Female_body_adult,TGCAGTAGTCATGCAT-f8438c5e__FCA25_Female_body_adult,CCTCACAAGCTGCGAA-f8438c5e__FCA25_Female_body_adult,TCCAGAACAATACAGA-f8438c5e__FCA25_Female_bo…	follicle cell
337	Whole Body	follicle cell_834	1.37829	1.80635	0	0	0	0	0	0.353481	0	0	0	0	0	0	0	0	0.614122	0	0	0	0	0	0	0	0	0	0	0	0.614122	follicle cell	943.36	4156	AGGGTTTGTTTAGAGA-f84bfd1c__FCA26_Female_body_adult,CCACGTTGTGTTTGCA-f8548b44__FCA27_Female_body_adult,TCTCACGCACGACGAA-f8548b44__FCA27_Female_body_adult,TCGCAGGCATCTCCCA-f84bfd1c__FCA26_Female_body_adult,GATTTCTCAGAGAATT-f829fffa__FCA22_Female_body_adult,TTGTGGAGTTTGACAC-f829fffa__FCA22_Female_body_adult,TTGTTCAGTAGAGGAA-f84bfd1c__FCA26_Female_body_adult,CGGTCAGCATGCGTGC-f84bfd1c__FCA26_Female_bo…	follicle cell
338	Whole Body	follicle cell St. 9+_49	1.21168	0.853595	0	0	0	0	0	0	0.290442	0	0	0	0	0	0	0	0	0	0	0	0	0	0	0	0	0	0	0	0.290442	follicle cell St. 9+	1186.88	4423	TGCAGTATCGACGCTG-f84bfd1c__FCA26_Female_body_adult,TCAGGGCTCCGAAGGA-f8328e36__FCA23_Female_body_adult,AGGACTTTCAAGGTGG-f8548b44__FCA27_Female_body_adult,GATGACTCATACATCG-f8438c5e__FCA25_Female_body_adult,GATGCTAGTGTTATCG-f84bfd1c__FCA26_Female_body_adult,CTACCCAGTGACCGTC-f829fffa__FCA22_Female_body_adult,AACAGGGTCTGTTCAT-f8548b44__FCA27_Female_body_adult,TTCCAATAGGCTGTAG-f83b3be4__FCA24_Female_bo…	follicle cell St. 9+
339	Whole Body	germline cell_340	1.31203	0	0	0	0	0	0	0	0	0	0	0	0	0	0	0	0	0	0	0	0	0	0	0	0	0	0	0	0	germline cell	884.4	4364	ATGTCCCAGGTCCAGA-d54b72e4__FCA2_MaleFemale_Body,CGAATTGGTTGCCGAC-f80ebbdc__FCA19_Male_body_adult,ACATGCATCAAGAAAC-f8063598__FCA18_Male_body_adult,CCTCAACCATAGATGA-f7fd9b2c__FCA17_Male_body_adult,CCTATCGTCCCAGGCA-d54b72e4__FCA2_MaleFemale_Body,GAATAGATCCAAGCTA-f8063598__FCA18_Male_body_adult,GTAGATCAGGTGGCTA-d54b72e4__FCA2_MaleFemale_Body,GATGGAGCAGCGAGTA-d54b72e4__FCA2_MaleFemale_Body,GAAGCGATCAA…	germline cell
340	Whole Body	germline cell_479	1.04839	0.380669	0	0	0	0	0	0	0	0	0	0	0	0	0	0	0	0	0	0	0	0	0	0	0	0.380669	0	0	0.380669	germline cell	863.44	4631	AATGCCACAACTGAAA-f8548b44__FCA27_Female_body_adult,ACCGTTCCACTTGGGC-f829fffa__FCA22_Female_body_adult,TCTACCGAGTCCTGTA-f8328e36__FCA23_Female_body_adult,CATACAGGTGCGTTTA-f84bfd1c__FCA26_Female_body_adult,GCTGGGTGTTCTCCAC-f8548b44__FCA27_Female_body_adult,CCACTTGAGTTCTACG-f84bfd1c__FCA26_Female_body_adult,TCAGCCTTCTATTCGT-f8548b44__FCA27_Female_body_adult,CAATACGGTGTGATGG-f84bfd1c__FCA26_Female_bo…	germline cell
341	Whole Body	indirect flight muscle_18	1.05654	0.485796	0	0	0	0.272112	0	0	0	0	0	0	0	0	0	0	0	0	0	0	0	0	0	0	0	0	0	0	0.272112	indirect flight muscle	1279.04	3892	TCCATCGCACTAACGT-f84bfd1c__FCA26_Female_body_adult,TCATGCCTCCTTCTGG-f84bfd1c__FCA26_Female_body_adult,TCTTCCTAGCCTCTTC-f84bfd1c__FCA26_Female_body_adult,CCGGACAGTAAGGCCA-d54b72e4__FCA2_MaleFemale_Body,GTTGTAGTCACTTCTA-f8548b44__FCA27_Female_body_adult,TCATACTGTGTGCCTG-f8438c5e__FCA25_Female_body_adult,GGCTTTCGTCTCACAA-f8548b44__FCA27_Female_body_adult,TAATTCCGTAGCGTCC-d54b72e4__FCA2_MaleFemale_Bo…	indirect flight muscle
342	Whole Body	indirect flight muscle_58	1.10323	0	0	0	0	0	0	0	0	0	0	0	0	0	0	0	0	0	0	0	0	0	0	0	0	0	0	0	0	indirect flight muscle	794.48	3252	ACCCTTGCATCCGAAT-f84bfd1c__FCA26_Female_body_adult,GACACGCCATTCTCCG-f84bfd1c__FCA26_Female_body_adult,AGTGACTAGAAATCCA-f84bfd1c__FCA26_Female_body_adult,GGGTATTCATCCAATG-f8548b44__FCA27_Female_body_adult,GAGTCTAAGCGACATG-f8438c5e__FCA25_Female_body_adult,TAGACCAGTTGCTCGG-f8548b44__FCA27_Female_body_adult,GTGTTAGAGACTTCGT-f8548b44__FCA27_Female_body_adult,TCTATACCATCCGTTC-f8328e36__FCA23_Female_bo…	indirect flight muscle
343	Whole Body	indirect flight muscle_141	1.08364	0	0	0	0	0	0	0.501869	0	0	0	0	0	0	0	0	0	0	0	0	0	0	0	0	0	0	0	0	0.501869	indirect flight muscle	613.68	2828	GACCGTGTCGCGTGCA-f829fffa__FCA22_Female_body_adult,AGGTAGGAGTAATCCC-f8328e36__FCA23_Female_body_adult,CTACAGACATAATGCC-f829fffa__FCA22_Female_body_adult,CATACTTCATGAAGGC-f829fffa__FCA22_Female_body_adult,GCACATACATGGCCCA-f829fffa__FCA22_Female_body_adult,AGGGTGACAGCATACT-f817481a__FCA20_Male_body_adult,AACGTCACAGTCCCGA-f8438c5e__FCA25_Female_body_adult,CATTCATAGCGAAACC-f8438c5e__FCA25_Female_body…	indirect flight muscle
344	Whole Body	indirect flight muscle_721	1.05502	0	0	0	0	0	0	0	0	0	0	0	0	0	0	0	0	0	0	0	0	0	0	0	0	0	0	0	0	indirect flight muscle	854.68	3408	AAGCATCAGCCTGACC-f84bfd1c__FCA26_Female_body_adult,GTTGTAGTCTACGCGG-f84bfd1c__FCA26_Female_body_adult,CATCCCAGTCAAAGTA-f83b3be4__FCA24_Female_body_adult,TTTCCTCAGTTCTACG-f84bfd1c__FCA26_Female_body_adult,GAGTTACAGCTCATAC-f84bfd1c__FCA26_Female_body_adult,CCTTCAGTCACCTGTC-f829fffa__FCA22_Female_body_adult,GACCAATTCAGCCCAG-f829fffa__FCA22_Female_body_adult,GAGAGGTAGGCCCACT-f83b3be4__FCA24_Female_bo…	indirect flight muscle
345	Whole Body	indirect flight muscle_752	1.00113	0	0	0	0	0	0	0	0	0	0	0	0	0	0	0	0	0	0	0	0	0	0	0	0	0	0	0	0	indirect flight muscle	697.12	3128	TCATGGATCTAGATCG-f829fffa__FCA22_Female_body_adult,AAAGGATGTCACTTCC-f8438c5e__FCA25_Female_body_adult,AACACACTCATTTGTC-f829fffa__FCA22_Female_body_adult,CATAAGCGTCGATTCA-f8548b44__FCA27_Female_body_adult,CTGTCGTAGGGAGGAC-f8548b44__FCA27_Female_body_adult,TGTCAGAAGACAGCTG-f8548b44__FCA27_Female_body_adult,GCGGAAACAAGTCCCG-f829fffa__FCA22_Female_body_adult,GTAAGTCCACAGTGAG-f84bfd1c__FCA26_Female_bo…	indirect flight muscle
346	Whole Body	indirect flight muscle_905	1.06204	0	0	0	0	0	0	0	0	0	0	0	0	0	0	0	0	0	0	0	0	0	0	0	0	0	0	0	0	indirect flight muscle	634.16	2906	GCCGATGAGCTCTTCC-f8328e36__FCA23_Female_body_adult,ACTTTCATCATGAGGG-f83b3be4__FCA24_Female_body_adult,TCTTGCGCACGCGCAT-f817481a__FCA20_Male_body_adult,AGGGTTTTCTGATGGT-f829fffa__FCA22_Female_body_adult,GCAACCGGTCTTCGAA-f80ebbdc__FCA19_Male_body_adult,AACAGGGCATCATTTC-f8328e36__FCA23_Female_body_adult,GGATCTATCAGTCACA-f8438c5e__FCA25_Female_body_adult,GTTAGACGTGACATCT-f8328e36__FCA23_Female_body_a…	indirect flight muscle
347	Whole Body	indirect flight muscle_955	1.12573	0	0	0	0	0	0	0	0	0	0	0	0	0	0	0	0	0	0	0	0	0	0	0	0	0	0	0	0	indirect flight muscle	768.32	3085	CCTGTTGCAGCTTCCT-f8328e36__FCA23_Female_body_adult,ATCCCTGGTTGGGATG-f8438c5e__FCA25_Female_body_adult,GCGTTTCGTCGTCATA-d54b72e4__FCA2_MaleFemale_Body,CGTGCTTAGAGCATCG-f84bfd1c__FCA26_Female_body_adult,TCAGTTTTCTGAACGT-f8438c5e__FCA25_Female_body_adult,GGCTTTCGTCTCACAA-f8548b44__FCA27_Female_body_adult,GCCATTCCAGCGTATT-f83b3be4__FCA24_Female_body_adult,ATTCGTTCAAGATCCT-f83b3be4__FCA24_Female_body_…	indirect flight muscle
348	Whole Body	indirect flight muscle_975	1.06204	0	0	0	0	0	0	0.489043	0	0	0	0	0	0	0	0	0	0	0	0	0	0	0	0	0	0	0	0	0.489043	indirect flight muscle	634.16	2950	AACAGGGCATCATTTC-f8328e36__FCA23_Female_body_adult,AGACTCAGTACTCGCG-f8548b44__FCA27_Female_body_adult,ACGTAACGTACAAGCG-f83b3be4__FCA24_Female_body_adult,TATATCCAGGTGCATG-f829fffa__FCA22_Female_body_adult,GGTGATTGTCACTAGT-f829fffa__FCA22_Female_body_adult,CAGTTCCAGCCGTTGC-f83b3be4__FCA24_Female_body_adult,GCAACCGCACTGTCCT-f8328e36__FCA23_Female_body_adult,TACCGAACAGAACATA-f83b3be4__FCA24_Female_bo…	indirect flight muscle
349	Whole Body	muscle cell_87	1.16023	0.363347	0	0	0	0	0	0	0	0	0	0	0	0	0	0	0	0	0	0	0	0	0	0	0	0	0	0	0	muscle cell	912.96	3339	TCAGTCCTCGGACAAG-f8328e36__FCA23_Female_body_adult,TGATCTTCAGCTGTCG-f8328e36__FCA23_Female_body_adult,ATTGGGTGTGAGGAAA-f829fffa__FCA22_Female_body_adult,CTGTGAATCTTGATTC-f83b3be4__FCA24_Female_body_adult,GTTCATTTCCTCTAAT-f83b3be4__FCA24_Female_body_adult,AGAGAATTCTCTGCTG-f8438c5e__FCA25_Female_body_adult,ACCTGTCTCTGCTAGA-f8328e36__FCA23_Female_body_adult,ATCCACCAGCATGCAG-f829fffa__FCA22_Female_bo…	muscle cell
350	Whole Body	muscle cell_99	1.18021	0	0	0	0	0	0	0	0	0	0	0	0	0	0	0	0	0	0	0	0	0	0	0	0	0	0	0	0	muscle cell	709.52	2901	GTTCCGTCAGTCGCAC-f83b3be4__FCA24_Female_body_adult,GGTTAACTCATGCATG-f829fffa__FCA22_Female_body_adult,ATGTCCCTCTCATTTG-f829fffa__FCA22_Female_body_adult,TCAATTCAGACTGGGT-f83b3be4__FCA24_Female_body_adult,TGGATCATCGGTAGAG-f829fffa__FCA22_Female_body_adult,ACTTTCATCCCTGTTG-f83b3be4__FCA24_Female_body_adult,TTTGGTTGTCGTTATG-f829fffa__FCA22_Female_body_adult,CGAGGCTCACTTCAAG-f8438c5e__FCA25_Female_bo…	muscle cell
351	Whole Body	muscle cell_125	1.11108	0	0	0	0	0	0	0	0	0	0	0	0	0	0	0	0	0	0	0	0	0	0	0	0	0	0	0	0	muscle cell	588.92	2747	CCTCCAACACATTCTT-f8328e36__FCA23_Female_body_adult,TATCAGGCACTAGTAC-f8328e36__FCA23_Female_body_adult,GTGGGAAGTTAGAGTA-f83b3be4__FCA24_Female_body_adult,CTCAGAACAGGACTAG-f8438c5e__FCA25_Female_body_adult,TTTGGTTGTCGTTATG-f829fffa__FCA22_Female_body_adult,AATTCCTTCGTTGTTT-f829fffa__FCA22_Female_body_adult,CGAGGAACAATGAGCG-f8438c5e__FCA25_Female_body_adult,CATACAGGTCTCGGGT-f83b3be4__FCA24_Female_bo…	muscle cell
352	Whole Body	muscle cell_189	1.21328	0.464439	0	0	0	0	0	0	0	0	0	0	0	0	0	0	0	0	0	0	0	0	0	0	0	0	0	0	0	muscle cell	676.68	2879	TGTGTGACAAAGGCGT-f8438c5e__FCA25_Female_body_adult,ATTCAGGGTGACCGAA-f829fffa__FCA22_Female_body_adult,TCGTAGAAGCACTGGA-f829fffa__FCA22_Female_body_adult,ACAGCCGGTCTTGCTC-f8328e36__FCA23_Female_body_adult,CGAAGGACACGACGAA-f8328e36__FCA23_Female_body_adult,GTCTAGAGTCCAATCA-f829fffa__FCA22_Female_body_adult,AGGAGGTTCTAGTTCT-f8328e36__FCA23_Female_body_adult,ACTTATCCAGTTGTTG-f829fffa__FCA22_Female_bo…	muscle cell
353	Whole Body	muscle cell_287	1.24062	0	0	0	0	0	0	0	0	0	0	0	0	0	0	0	0	0	0	0	0	0	0	0	0	0	0	0	0	muscle cell	651	2963	AGCCACGAGCGACTAG-f83b3be4__FCA24_Female_body_adult,ACCAAACGTGCTGTCG-f8438c5e__FCA25_Female_body_adult,TTGACCCTCCACAAGT-f8548b44__FCA27_Female_body_adult,CACATGAGTCTACGAT-f829fffa__FCA22_Female_body_adult,CTATCCGAGTCGCCAC-f8328e36__FCA23_Female_body_adult,AAATGGATCGTAACTG-f8438c5e__FCA25_Female_body_adult,GTCTAGAAGTAACCGG-f8328e36__FCA23_Female_body_adult,GTTCCGTGTTGGACTT-f8548b44__FCA27_Female_bo…	muscle cell
354	Whole Body	muscle cell_465	1.03668	0	0	0	0	0	0	0	0	0	0	0	0	0	0	0	0	0	0	0	0	0	0	0	0	0	0	0	0	muscle cell	659.4	2867	GGAGCAATCCGAACGC-f84bfd1c__FCA26_Female_body_adult,GTAATCGAGTCTGCGC-f8438c5e__FCA25_Female_body_adult,TACCCGTTCCGTGGTG-f8548b44__FCA27_Female_body_adult,CTCATGCTCCATTGGA-f829fffa__FCA22_Female_body_adult,GTGTTCCAGAGCAACC-f829fffa__FCA22_Female_body_adult,TCGCACTTCGGTGTAT-f84bfd1c__FCA26_Female_body_adult,TCTTCCTGTGTGTTTG-f8438c5e__FCA25_Female_body_adult,GTTCCGTAGGTTCACT-f8328e36__FCA23_Female_bo…	muscle cell
355	Whole Body	muscle cell_651	1.005	0.767606	0	0	0	0	0	0	0	0	0	0	0	0	0	0	0	0	0	0	0	0	0	0	0	0	0	0	0	muscle cell	692.88	3173	TGGATGTTCGCTGTTC-f8438c5e__FCA25_Female_body_adult,CTATCTATCGGCTCTT-f829fffa__FCA22_Female_body_adult,GCAGCCATCGTAGCTA-f829fffa__FCA22_Female_body_adult,ATTCAGGTCATCTACT-f83b3be4__FCA24_Female_body_adult,CAGTTCCTCTCATTTG-f8438c5e__FCA25_Female_body_adult,GCACGGTGTGGACTAG-f83b3be4__FCA24_Female_body_adult,TACTTACGTAGCTGCC-f83b3be4__FCA24_Female_body_adult,GCGATCGGTTCGATTG-f8328e36__FCA23_Female_bo…	muscle cell
356	Whole Body	muscle cell_742	1.01256	0	0	0	0	0	0	0	0	0	0	0	0	0	0	0	0	0	0	0	0	0	0	0	0	0	0	0	0	muscle cell	684.68	2943	CTACGGGCAAGAGCTG-f829fffa__FCA22_Female_body_adult,TTCAATCCATAGGAGC-f8548b44__FCA27_Female_body_adult,TCATGAGAGGACTTCT-f829fffa__FCA22_Female_body_adult,TATTTCGAGGGCTTCC-f8328e36__FCA23_Female_body_adult,CATCCGTTCATGTCAG-f829fffa__FCA22_Female_body_adult,TGATCAGAGTCGCTAT-f83b3be4__FCA24_Female_body_adult,TCCACCAAGTAACGTA-f83b3be4__FCA24_Female_body_adult,ACTGTGATCCTTCACG-f8328e36__FCA23_Female_bo…	muscle cell
357	Whole Body	perineurial glial sheath_38	1.47419	1.07305	0	0	0	0	0	0	0	0	0	0	0	0	0	0	0	0	0	0	0	0	0	0	0	0	0	0	0	perineurial glial sheath	831.48	3358	CGATCGGAGTGTTGTC-f817481a__FCA20_Male_body_adult,TAAGTCGGTTAGGGTG-f8063598__FCA18_Male_body_adult,GGCAGTCAGTATGACA-f817481a__FCA20_Male_body_adult,CGAATTGTCCTCAGGG-f7fd9b2c__FCA17_Male_body_adult,GTGTCCTGTGCGTGCT-f7f586bc__FCA16_Male_body_adult,GCGGATCTCCACGGAC-f7fd9b2c__FCA17_Male_body_adult,ATGTCCCTCCTGTACC-f7fd9b2c__FCA17_Male_body_adult,TAACCAGTCATCGCAA-d54b72e4__FCA2_MaleFemale_Body,ACAAGCTT…	perineurial glial sheath
358	Whole Body	perineurial glial sheath_62	1.75289	0.72284	0	0	0	0	0	0	0	0	0	0	0	0	0	0	0	0	0	0	0	0	0	0	0	0	0	0	0	perineurial glial sheath	754.52	3606	GACCCAGTCCGCATAA-f80ebbdc__FCA19_Male_body_adult,CAACGGCTCCGTATGA-f8063598__FCA18_Male_body_adult,CTATCTACAAACGAGC-f817481a__FCA20_Male_body_adult,AAGGTAACAGCGTATT-f7fd9b2c__FCA17_Male_body_adult,CACGAATCATGGCGCT-f817481a__FCA20_Male_body_adult,TACTTCAAGGCATCGA-f817481a__FCA20_Male_body_adult,TCCCACAAGGGCAATC-f8063598__FCA18_Male_body_adult,GAATCGTTCACCTTGC-f8063598__FCA18_Male_body_adult,GAGTTTG…	perineurial glial sheath
359	Whole Body	perineurial glial sheath_66	1.45602	0.662519	0	0	0	0	0	0	0	0	0	0	0	0	0	0	0	0.385151	0	0	0	0	0	0	0	0	0	0	0.385151	perineurial glial sheath	851.36	3902	CAGAGCCCATTCTTCA-f83b3be4__FCA24_Female_body_adult,AGGCCACCAGTCGCAC-f83b3be4__FCA24_Female_body_adult,ACTTATCAGTTTCGAC-f83b3be4__FCA24_Female_body_adult,TTAGGGTTCTCTCGAC-f83b3be4__FCA24_Female_body_adult,CTCCCAATCCACGAAT-f829fffa__FCA22_Female_body_adult,TCTTAGTAGTAGACAT-f83b3be4__FCA24_Female_body_adult,CTGCGAGGTTACCCAA-f817481a__FCA20_Male_body_adult,TCCACCATCGAGAAAT-f817481a__FCA20_Male_body_a…	perineurial glial sheath
360	Whole Body	perineurial glial sheath_69	1.42317	0.422024	0	0	0	0	0	0	0	0	0	0	0	0	0	0	0	0	0	0	0	0	0	0	0	0	0	0	0	perineurial glial sheath	761.84	3569	GTACAACCAACGTTAC-f817481a__FCA20_Male_body_adult,CTCCAACAGGCAGCTA-f80ebbdc__FCA19_Male_body_adult,CCATCACAGACGGAAA-f7fd9b2c__FCA17_Male_body_adult,GTCCCATAGAGAGGGC-f7fd9b2c__FCA17_Male_body_adult,GGGACCTTCCAACCGG-f7fd9b2c__FCA17_Male_body_adult,GTGGCGTGTGCATACT-f8063598__FCA18_Male_body_adult,ACCTACCCACCAATTG-f8063598__FCA18_Male_body_adult,TCCAGAAGTGGCCTCA-f80ebbdc__FCA19_Male_body_adult,GACCCAG…	perineurial glial sheath
361	Whole Body	perineurial glial sheath_102	1.26632	0.82149	0	0	0	0	0	0	0	0	0	0	0	0	0	0	0	0	0	0	0	0	0	0	0	0	0	0	0	perineurial glial sheath	628	3443	CGCCATTGTCCGGTGT-f83b3be4__FCA24_Female_body_adult,TACCGAACAGCACAGA-d54b72e4__FCA2_MaleFemale_Body,TAACCAGTCCAAATGC-f7f586bc__FCA16_Male_body_adult,GAGACCCTCATGCTAG-f83b3be4__FCA24_Female_body_adult,CCACGTTGTAGCACGA-f8063598__FCA18_Male_body_adult,CCCGAAGAGTGAGGCT-f8328e36__FCA23_Female_body_adult,GCTGGGTGTCTTGTCC-f83b3be4__FCA24_Female_body_adult,GCTTGGGGTCTACAGT-f83b3be4__FCA24_Female_body_adul…	perineurial glial sheath
362	Whole Body	perineurial glial sheath_117	1.15702	0.627104	0	0	0	0	0	0	0	0	0	0	0	0	0	0	0	0	0	0	0	0	0	0	0	0	0	0	0	perineurial glial sheath	917.24	3582	AATTTCCGTCGCGTCA-d54b72e4__FCA2_MaleFemale_Body,CCTCATGCACAGCTTA-f817481a__FCA20_Male_body_adult,TGCTCCAAGAAAGTCT-f8063598__FCA18_Male_body_adult,CACAACAAGAGGTTTA-f80ebbdc__FCA19_Male_body_adult,CTTTCAATCGCCGATG-f8063598__FCA18_Male_body_adult,ATTCAGGGTCACTTCC-f80ebbdc__FCA19_Male_body_adult,ATGGGAGCAAGGAGTC-d54b72e4__FCA2_MaleFemale_Body,CTCCCTCCAGCTGAGA-f80ebbdc__FCA19_Male_body_adult,CGTGCTTGT…	perineurial glial sheath
363	Whole Body	perineurial glial sheath_135	1.33241	0	0	0	0	0	0	0	0	0	0	0	0	0	0	0	0	0.381876	0	0	0	0	0	0	0	0	0	0	0.381876	perineurial glial sheath	860.16	3734	GACCCAGTCCGCATAA-f80ebbdc__FCA19_Male_body_adult,CCATCACAGACGGAAA-f7fd9b2c__FCA17_Male_body_adult,CCTCATGCACGACCTG-f8063598__FCA18_Male_body_adult,GCCGATGCACTTGAAC-f7f586bc__FCA16_Male_body_adult,GGGACCTTCCAACCGG-f7fd9b2c__FCA17_Male_body_adult,GTCCCATAGAGAGGGC-f7fd9b2c__FCA17_Male_body_adult,CCACGTTCAATGTCAC-f8063598__FCA18_Male_body_adult,TCCACCATCGAGAAAT-f817481a__FCA20_Male_body_adult,GGTAACT…	perineurial glial sheath
364	Whole Body	unannotated_12	1.95725	1.75388	0	0	0	0	0	0	0	0	0	0	0	0	0	0	0	0	0	0	0	0	0	0	0	0	0	0	0	unannotated	921.08	4132	AACAGGGCAGCTACAT-f83b3be4__FCA24_Female_body_adult,ATTCTTGTCAGCGCGT-f7f586bc__FCA16_Male_body_adult,TTTACCAAGATGTTAG-d54b72e4__FCA2_MaleFemale_Body,AGTCACAGTCTAGGCC-f8438c5e__FCA25_Female_body_adult,TACCGAATCGCCGAGT-f8438c5e__FCA25_Female_body_adult,ACATGCAGTGATACAA-f83b3be4__FCA24_Female_body_adult,AGCGATTTCGCAGTTA-f7f586bc__FCA16_Male_body_adult,GGCGTCAAGAGGGTAA-f83b3be4__FCA24_Female_body_adul…	unannotated
365	Whole Body	unannotated_191	1.077	0.497914	0	0	0	0	0	0	0	0	0	0	0	0	0	0	0	0	0	0	0	0	0	0	0	0	0	0	0	unannotated	619.88	3498	CAGTTAGCACTGGCCA-d54b72e4__FCA2_MaleFemale_Body,CCACTTGAGTTTAGGA-f80ebbdc__FCA19_Male_body_adult,TCTACCGCAATGCAAA-f8063598__FCA18_Male_body_adult,TCAGCAAGTCTGCAAT-f82124ca__FCA21_Male_body_adult,GAGGGATCAGTCCCGA-d54b72e4__FCA2_MaleFemale_Body,AGTGATCGTCCTGGGT-d54b72e4__FCA2_MaleFemale_Body,ACTGATGAGACTCTTG-d54b72e4__FCA2_MaleFemale_Body,GATCATGCAAAGGCGT-f8063598__FCA18_Male_body_adult,GGAAGTGTCAT…	unannotated
366	Whole Body	unannotated_196	1.95927	0.925662	0	0	0	0	0	0	0	0	0	0	0	0	0	0	0	0	0	0	0	0	0	0	0	0	0	0	0	unannotated	787.64	3575	AGGACTTAGTCATGAA-f817481a__FCA20_Male_body_adult,TACCTGCCAGGCATTT-f83b3be4__FCA24_Female_body_adult,TTCCGGTCAAACGTGG-f829fffa__FCA22_Female_body_adult,GGAGATGTCCAAGAGG-f8438c5e__FCA25_Female_body_adult,CGTGCTTTCCCTCGAT-f8438c5e__FCA25_Female_body_adult,AAAGGATAGACCATAA-f84bfd1c__FCA26_Female_body_adult,CAGATCAAGAATCGAT-f8328e36__FCA23_Female_body_adult,CTACTATAGTAGTCTC-f8328e36__FCA23_Female_body…	unannotated
367	Whole Body	unannotated_414	1.05577	1.6814	0	0	0	0	0	0	0	0	0	0	0	0	0	0	0	0	0	0	0	0	0	0	0	0	0	0	0	unannotated	640.28	3502	CGTAAGTGTTTGTTGG-f8328e36__FCA23_Female_body_adult,GTTGAACCACTTCCTG-f829fffa__FCA22_Female_body_adult,TCGGATAAGAAACTCA-f83b3be4__FCA24_Female_body_adult,CCCTGATCATCTGTTT-f829fffa__FCA22_Female_body_adult,CAACCAAAGTCATCGT-f83b3be4__FCA24_Female_body_adult,TCTAACTAGGTTCTTG-f83b3be4__FCA24_Female_body_adult,TCGCTTGAGGCCACCT-f83b3be4__FCA24_Female_body_adult,CGGAACCTCCTCATAT-f83b3be4__FCA24_Female_bo…	unannotated
368	Whole Body	unannotated_424	1.3232	0.438955	0	0	0	0	0	0	0	0	0	0	0	0	0	0	0	0	0	0	0	0	0	0	0	0	0	0	0	unannotated	725.84	3257	ATGGGTTGTCCTTAAG-f8548b44__FCA27_Female_body_adult,GCCAGTGAGATCCAAA-f84bfd1c__FCA26_Female_body_adult,GCCGTGAGTATCGATC-f8438c5e__FCA25_Female_body_adult,GGGTAGACATGGAATA-f8548b44__FCA27_Female_body_adult,TTACCATCACGCGCTA-f83b3be4__FCA24_Female_body_adult,TGACAGTGTTCTCACC-f83b3be4__FCA24_Female_body_adult,AATCGACAGTCTGCAT-f8438c5e__FCA25_Female_body_adult,CCTCCTCGTCCTACGG-f8328e36__FCA23_Female_bo…	unannotated
369	Whole Body	unannotated_746	1.18871	0	0	0	0	0	0	0	0	0	0	0	0	0	0	0	0	0	0	0	0	0	0	0	0	0	0	0	0	unannotated	700.88	2998	ACTTCCGAGCCATTCA-f83b3be4__FCA24_Female_body_adult,CTCTCGATCATCGGGC-f8438c5e__FCA25_Female_body_adult,GTACAGTGTCGTCGGT-f8328e36__FCA23_Female_body_adult,TACCCACTCGCATTAG-f83b3be4__FCA24_Female_body_adult,ATTCATCTCACTACGA-f8438c5e__FCA25_Female_body_adult,TCCCAGTTCGTTCCCA-f8548b44__FCA27_Female_body_adult,ATTGTTCCAGACAATA-f8548b44__FCA27_Female_body_adult,ATCTCTATCAGCTAGT-f83b3be4__FCA24_Female_bo…	unannotated
370	Whole Body	unannotated_884	1.11829	1.11829	0	0	0	0	0.707944	0	0	0	0	0	0	0	0	0	0	0	0	0	0	0	0	0	0	0	0	0	0.707944	unannotated	776.84	4015	ACCCTCACATTGTAGC-f83b3be4__FCA24_Female_body_adult,TGAGACTCACTCATAG-f829fffa__FCA22_Female_body_adult,CCTCTCCGTAGAATAC-f829fffa__FCA22_Female_body_adult,CCTCAGTTCCAAGCAT-f8438c5e__FCA25_Female_body_adult,TGGGATTGTTGCGTAT-f829fffa__FCA22_Female_body_adult,TGACCCTAGTGTCATC-f83b3be4__FCA24_Female_body_adult,CATCGCTAGTGCACCC-f829fffa__FCA22_Female_body_adult,GTTCGCTCACCACATA-f8438c5e__FCA25_Female_bo…	unannotated
371	Whole Body	unannotated_890	2.0012	1.18936	0	0	0	0	0	0	0	0	0	0	0	0	0	0	0	0	0	0	0	0	0	0	0	0	0	0	0	unannotated	875.28	3805	AATAGAGCATCCAACA-f7f586bc__FCA16_Male_body_adult,TTTACCAAGATGTTAG-d54b72e4__FCA2_MaleFemale_Body,CCAATGACACAAGTTC-f82124ca__FCA21_Male_body_adult,TCCGATCTCGATACGT-f8063598__FCA18_Male_body_adult,GACTCTCTCAAGCCAT-f8063598__FCA18_Male_body_adult,GTGTAACCACACAGCC-f8063598__FCA18_Male_body_adult,AGGACTTAGTCATGAA-f817481a__FCA20_Male_body_adult,GTCAAGTTCCTTATCA-f83b3be4__FCA24_Female_body_adult,TCTCAG…	unannotated
372	Whole Body	unannotated_943	1.06015	0	0	0	0	0	0	0	0	0	0	0	0	0	0	0	0	0	0	0	0	0.487924	0	0	0	0	0	0	0.487924	unannotated	636	3357	ACAGCCGCATCTGCGG-f829fffa__FCA22_Female_body_adult,TTAGGGTGTGCCTAAT-f8328e36__FCA23_Female_body_adult,GCCGTGATCCATAGAC-f829fffa__FCA22_Female_body_adult,GTGTCCTAGCTGGCTC-f83b3be4__FCA24_Female_body_adult,AGATGCTAGTGAGTTA-f83b3be4__FCA24_Female_body_adult,CAACGGCAGGTGAGCT-f829fffa__FCA22_Female_body_adult,AACCAACGTGCAAGAC-f829fffa__FCA22_Female_body_adult,TTACTGTTCCCGAATA-f829fffa__FCA22_Female_bo…	unannotated
373	Whole Body	unannotated_945	1.21257	0	0	0	0	0	0	0	0	0	0	0	0	0	0	0	0	0	0	0	0	0	0	0	0	0	0	0	0	unannotated	677.36	2803	TCCTCCCCACTAACCA-f8548b44__FCA27_Female_body_adult,GAAGCCCCATGACGAG-f83b3be4__FCA24_Female_body_adult,TGTGCGGTCTTTACAC-f84bfd1c__FCA26_Female_body_adult,GTCTTTATCGGCATCG-f83b3be4__FCA24_Female_body_adult,GGTGATTTCGAGAATA-f8548b44__FCA27_Female_body_adult,TCACGCTAGCATGATA-f8328e36__FCA23_Female_body_adult,CGCAGGTCAAACTCGT-f8438c5e__FCA25_Female_body_adult,ATTGTTCCAGACAATA-f8548b44__FCA27_Female_bo…	unannotated
374	Whole Body	unannotated_952	1.27206	0	0	0	0	0	0	0	0	0	0	0	0	0	0	0	0	0	0	0	0	0	0	0	0	0	0	0	0	unannotated	778.76	4174	ACGTTCCTCAGACATC-f83b3be4__FCA24_Female_body_adult,ATGGATCCAGCTGAGA-f84bfd1c__FCA26_Female_body_adult,TTCACGCCAGTTAAAG-f8548b44__FCA27_Female_body_adult,ACATCGAAGCCTCAGC-f8328e36__FCA23_Female_body_adult,CAGGGCTCAGAGGGTT-f829fffa__FCA22_Female_body_adult,TCTCAGCAGTTGGACG-f83b3be4__FCA24_Female_body_adult,GTGGGAATCCACTGAA-f829fffa__FCA22_Female_body_adult,CTTAGGATCAACACCA-f83b3be4__FCA24_Female_bo…	unannotated
